# Supplementary material for: RECQ5 mediates pre-rRNA processing in nucleolus
Source: Nucleic Acids Res. 2025 Aug 18;53(15):gkaf766. doi: 10.1093/nar/gkaf766 (PMC12359038; doi:10.1093/nar/gkaf766)
Supplement: gkaf766_Supplemental_Files [file gkaf766_supplemental_files.zip]

Archive with 5 entries (5 files):
- Supplemental Figures.pdf
- Supplemental Table S1(1 st).csv
- Supplemental Table S2(Table S2).csv
- Supplemental Table S3(Table S3).csv
- Supplemental Table S4(Table S4).csv
