# Supplementary material for: RECQ5 mediates pre-rRNA processing in nucleolus
Source: Nucleic Acids Res. 2025 Aug 18;53(15):gkaf766. doi: 10.1093/nar/gkaf766 (PMC12359038; doi:10.1093/nar/gkaf766)
Supplement: gkaf766_Supplemental_Files [file gkaf766_supplemental_files.zip › Supplemental Table S1(1 st).csv]

Supplemental Table S1. Mass spec data for RECQ5 enriched proteins
Checked	Protein FDR Confidence: Combined	Master	Accession	Description	Exp. q-value: Combined	Contaminant	Sum PEP Score	Coverage [%]	# Peptides	# PSMs	# Unique Peptides	# AAs	MW [kDa]	calc. pI	Score Sequest HT: Sequest HT	# Peptides (by Search Engine): Sequest HT	Biological Process	Cellular Component	Molecular Function	Pfam IDs	Entrez Gene ID	Ensembl Gene ID	Gene Symbol	Gene ID	Abundance Ratio: (RECQ5) / IgG)
FALSE	High	Master Protein	O94762	ATP-dependent DNA helicase Q5 OS=Homo sapiens OX=9606 GN=RECQL5 PE=1 SV=2	0	FALSE	798.22	71	78	3519	63	991	108.8	8.56	6732.28	78	cell cycle OR cell proliferation;cell organization and biogenesis;DNA metabolism;other metabolic processes;stress response;other biological processes	cytosol;nucleus;other cell component	nucleic acid binding activity;other molecular function	Pf00270, Pf00271, Pf06959, Pf16124	9400	ENSG00000108469	RECQ5	hsa:9400; O94762; Q6P4G0; Q9H0B1; Q9P1W7; Q9UNC8	42.839
	Checked	Confidence	Annotated Sequence	Modifications	Qvality PEP	Qvality q-value	# Protein Groups	# Proteins	# PSMs	Master Protein Accessions	Positions in Master Proteins	Modifications in Master Proteins	# Missed Cleavages	Theo. MH+ [Da]	Contaminant	Abundance Ratio: (R) / (V)	Abundance Ratio Adj. P-Value: (R) / (V)	Abundance Ratio Variability [%]: (R) / (V)	Abundances (Grouped): R	Abundances (Grouped): V	Abundances (Grouped) CV [%]: R	Abundances (Grouped) CV [%]: V	Quan Info	Found in Sample: [S1] F1: Sample, 1, R	Found in Sample: [S6] F6: Sample, 3, V
	FALSE	High	[R].AEIQELAMVPR.[M]		2.02766E-05	0.000462916	1	2	12	P24928	P24928 [513-523]		0	1256.66673	FALSE	100	2.85194E-17		200					High	Not Found
	FALSE	High	[R].AEIQELAMVPR.[M]	1xOxidation [M8]	0.000310038	0.000462916	1	2	7	P24928	P24928 [513-523]		0	1272.66165	FALSE	100	2.85194E-17	0	199.9	0.1				High	Peak Found
	FALSE	High	[K].AHNNELEPTPGNTLR.[Q]		0.000626246	0.000462916	1	2	2	P24928	P24928 [720-734]		0	1662.81942	FALSE	100	2.85194E-17		200					High	Not Found
	FALSE	High	[K].AKQDVIEVIEK.[A]		2.14689E-05	0.000462916	1	2	6	P24928	P24928 [709-719]		1	1271.72054	FALSE	23.392	0.699152973	122.05	191.8	8.2	172.17	15.1		High	Peak Found
	FALSE	High	[K].ALQEWILETDGVSLMR.[V]		1.12495E-06	0.000462916	1	2	4	P24928	P24928 [1330-1345]		0	1860.95241	FALSE	52.48	0.243042845	0	196.3	3.7				High	Not Found
	FALSE	High	[K].ALQEWILETDGVSLMR.[V]	1xOxidation [M15]	4.97386E-09	0.000462916	1	2	3	P24928	P24928 [1330-1345]		0	1876.94732	FALSE	41.448	0.313593887	0	195.3	4.7				High	Not Found
	FALSE	High	[K].DVLSNAHIQNELER.[E]		1.45907E-07	0.000462916	1	2	1	P24928	P24928 [941-954]		0	1637.82417	FALSE	100	2.85194E-17	0	199.8	0.2				High	Peak Found
	FALSE	High	[K].DVLSNAHIQNELEREFER.[M]		6.71773E-11	0.000462916	1	2	7	P24928	P24928 [941-958]		1	2199.07888	FALSE	100	2.85194E-17		200					High	Not Found
	FALSE	High	[R].EGLIDTAVK.[T]		0.00363224	0.000771568	1	2	2	P24928	P24928 [845-853]		0	945.52514	FALSE	100	2.85194E-17		200					High	Not Found
	FALSE	High	[K].FGVEQPEGDEDLTK.[E]		2.94979E-06	0.000462916	1	2	3	P24928	P24928 [164-177]		0	1563.71731	FALSE	100	2.85194E-17	0	199.9	0.1				High	Peak Found
	FALSE	High	[K].FGVEQPEGDEDLTKEK.[G]		3.89966E-07	0.000462916	1	2	3	P24928	P24928 [164-179]		1	1820.85486	FALSE	100	2.85194E-17		200					High	Not Found
	FALSE	High	[R].FHPKPSDLHLQTGYK.[V]		3.84313E-13	0.000462916	1	2	14	P24928	P24928 [431-445]		0	1767.91768	FALSE	34.148	0.580347588	472.41	194.3	5.7	139.94	91.26		High	Peak Found
	FALSE	High	[R].FHPKPSDLHLQTGYKVER.[H]		8.26462E-18	0.000462916	1	2	8	P24928	P24928 [431-448]		1	2152.1298	FALSE	100	2.85194E-17	0	199.9	0.1				High	Peak Found
	FALSE	High	[K].FRFDYTNER.[A]		0.00423578	0.000771568	1	2	5	P24928	P24928 [920-928]		1	1247.58036	FALSE	100	2.85194E-17		200					High	Not Found
	FALSE	High	[R].GFVENSYLAGLTPTEFFFHAMGGR.[E]		2.29044E-08	0.000462916	1	2	1	P24928	P24928 [821-844]		0	2648.26022	FALSE								No Quan Values	Not Found	Not Found
	FALSE	High	[R].KLTMEQIAEK.[I]		2.46638E-07	0.000462916	1	2	3	P24928	P24928 [1225-1234]		1	1190.64494	FALSE	0.193	0.008332912	50.99	32.4	167.6	172.92			High	Peak Found
	FALSE	High	[K].KLVIVNGDDPLSR.[Q]		4.66329E-10	0.000462916	1	2	7	P24928	P24928 [1019-1031]		1	1425.806	FALSE	100	2.85194E-17		200					High	Not Found
	FALSE	High	[K].KSLGTSAGSLVHISYLEMGHDITR.[L]		5.95914E-21	0.000462916	1	2	2	P24928	P24928 [643-666]		1	2572.3188	FALSE	100	2.85194E-17		200					High	Not Found
	FALSE	High	[K].IFHINPR.[L]		0.0527149	0.00602206	1	2	2	P24928	P24928 [993-999]		0	896.5101	FALSE	100	2.85194E-17		200					High	Not Found
	FALSE	High	[K].LGGLMDPR.[Q]		0.0103676	0.00177795	1	2	4	P24928	P24928 [54-61]		0	858.4502	FALSE	100	2.85194E-17		200		139.91			High	Not Found
	FALSE	High	[K].LGGLMDPR.[Q]	1xOxidation [M5]	0.0027326	0.000771568	1	2	18	P24928	P24928 [54-61]		0	874.44511	FALSE	5.019	0.903840326	51.11	166.8	33.2	171.74	26.8		High	Peak Found
	FALSE	High	[R].LKELINISK.[K]		0.00118042	0.000462916	1	2	7	P24928	P24928 [1124-1132]		1	1057.66157	FALSE	100	2.85194E-17		200					High	Not Found
	FALSE	High	[K].IIITEDGEFK.[A]		0.00142723	0.000462916	1	2	14	P24928	P24928 [1320-1329]		0	1164.61468	FALSE	100	2.85194E-17	0	199.9	0.1				High	Peak Found
	FALSE	High	[R].ILPWSTFR.[L]		0.0363891	0.00530793	1	2	6	P24928	P24928 [476-483]		0	1019.56728	FALSE	100	2.85194E-17		200					High	Not Found
	FALSE	High	[K].LLQFHVATMVDNELPGLPR.[A]		0.00301079	0.000771568	1	2	1	P24928	P24928 [309-327]		0	2150.14267	FALSE								No Quan Values	High	Not Found
	FALSE	High	[R].IMNSDENKMQEEEEVVDKMDDDVFLR.[C]	1xOxidation [M2]	0.00725911	0.0010923	1	2	1	P24928	P24928 [1261-1286]		2	3174.39117	FALSE	100	2.85194E-17		200					High	Not Found
	FALSE	High	[K].INISQVIAVVGQQNVEGK.[R]		1.65924E-13	0.000462916	1	2	8	P24928	P24928 [779-796]		0	1896.0549	FALSE	100	2.85194E-17	90.76	199.9	0.1	66.79			High	Not Found
	FALSE	High	[K].INISQVIAVVGQQNVEGKR.[I]		6.65117E-19	0.000462916	1	2	4	P24928	P24928 [779-797]		1	2052.15601	FALSE	100	2.85194E-17		200		138.51			High	Not Found
	FALSE	High	[R].LNLSVTTPYNADFDGDEMNLHLPQSLETR.[A]		2.20844E-21	0.000462916	1	2	3	P24928	P24928 [484-512]		0	3290.5634	FALSE	100	2.85194E-17		200					High	Not Found
	FALSE	High	[R].LNLSVTTPYNADFDGDEMNLHLPQSLETR.[A]	1xOxidation [M18]	0.0151024	0.00299941	1	2	3	P24928	P24928 [484-512]		0	3306.55831	FALSE	100	2.85194E-17		200		108.78			High	Not Found
	FALSE	High	[R].LPSDLHPIK.[V]		0.00178987	0.000462916	1	2	4	P24928	P24928 [1000-1008]		0	1019.58841	FALSE	100	2.85194E-17		200					High	Not Found
	FALSE	High	[R].LPSDLHPIKVVEGVK.[E]		0.000263662	0.000462916	1	2	4	P24928	P24928 [1000-1014]		1	1630.95267	FALSE	100	2.85194E-17	0	199.7	0.3				High	Peak Found
	FALSE	High	[R].ISPWLLR.[V]		0.037778	0.00530793	1	2	4	P24928	P24928 [1207-1213]		0	884.53525	FALSE	100	2.85194E-17		200					High	Not Found
	FALSE	High	[K].LTMEQIAEK.[I]		0.00231345	0.000462916	1	2	3	P24928	P24928 [1226-1234]		0	1062.54997	FALSE	2.276	0.504692265	13.89	138.9	61.1	160.74			High	Not Found
	FALSE	High	[K].LVIVNGDDPLSR.[Q]		2.46056E-06	0.000462916	1	2	5	P24928	P24928 [1020-1031]		0	1297.71104	FALSE	100	2.85194E-17	84.35	199.3	0.7		69.94		High	Peak Found
	FALSE	High	[R].MIVTPQSNRPVMGIVQDTLTAVR.[K]		5.55132E-07	0.000462916	1	2	4	P24928	P24928 [524-546]		0	2526.35307	FALSE	100	2.85194E-17		200					High	Not Found
	FALSE	High	[R].MIVTPQSNRPVMGIVQDTLTAVR.[K]	1xOxidation [M]	7.49631E-13	0.000462916	1	2	8	P24928	P24928 [524-546]		0	2542.34799	FALSE	100	2.85194E-17		200					High	Not Found
	FALSE	High	[K].MQEEEEVVDKMDDDVFLR.[C]		3.83338E-16	0.000462916	1	2	1	P24928	P24928 [1269-1286]		1	2226.98933	FALSE								No Quan Values	High	Not Found
	FALSE	High	[K].MQEEEEVVDKMDDDVFLR.[C]	1xOxidation [M1]	0.000562537	0.000462916	1	2	2	P24928	P24928 [1269-1286]		1	2242.98424	FALSE	100	2.85194E-17		200					High	Not Found
	FALSE	High	[R].MSVTEGGIKYPETTEGGRPK.[L]		1.7198E-12	0.000462916	1	2	12	P24928	P24928 [34-53]		1	2137.05939	FALSE	100	2.85194E-17	0	199.9	0.1				High	Not Found
	FALSE	High	[R].MSVTEGGIKYPETTEGGRPK.[L]	1xOxidation [M1]	9.31478E-12	0.000462916	1	2	6	P24928	P24928 [34-53]		1	2153.05431	FALSE	100	2.85194E-17		200					High	Not Found
	FALSE	High	[R].NEQNGAAAHVIAEDVK.[L]		1.89646E-13	0.000462916	1	2	1	P24928	P24928 [293-308]		0	1665.81909	FALSE	100	2.85194E-17	0	199.7	0.3				High	Not Found
	FALSE	High	[R].NSINQVVQLR.[Y]		1.23762E-06	0.000462916	1	2	20	P24928	P24928 [881-890]		0	1170.65895	FALSE	10.151	0.97811575	65.12	180.1	19.9	171.29	40.91		High	Peak Found
	FALSE	High	[R].QAQENATLLFNIHLR.[S]		2.51293E-15	0.000462916	1	2	5	P24928	P24928 [1032-1046]		0	1767.95004	FALSE	100	2.85194E-17		200		140.55			High	Not Found
	FALSE	High	[R].QTFENQVNR.[I]		0.00327061	0.000771568	1	2	1	P24928	P24928 [735-743]		0	1135.54906	FALSE								No Quan Values	High	Not Found
	FALSE	High	[K].RMSVTEGGIKYPETTEGGRPK.[L]		0.00162387	0.000462916	1	2	2	P24928	P24928 [33-53]		2	2293.1605	FALSE	100	2.85194E-17		200					High	Not Found
	FALSE	High	[K].RVQFGVLSPDELK.[R]		8.09803E-05	0.000462916	1	2	2	P24928	P24928 [20-32]		1	1487.82165	FALSE	100	2.85194E-17		200					High	Not Found
	FALSE	High	[K].RVQFGVLSPDELKR.[M]		1.77869E-06	0.000462916	1	2	10	P24928	P24928 [20-33]		2	1643.92276	FALSE	100	2.85194E-17		200					High	Not Found
	FALSE	High	[R].SGLELYAEWK.[H]		0.000464373	0.000462916	1	2	4	P24928	P24928 [194-203]		0	1195.59937	FALSE	100	2.85194E-17		200					High	Not Found
	FALSE	High	[K].SLSEYNNFK.[S]		0.0134039	0.00204787	1	2	4	P24928	P24928 [759-767]		0	1101.52111	FALSE	100	2.85194E-17	80.33	199.9	0.1		67.37		High	Not Found
	FALSE	High	[K].TAETGYIQR.[R]		0.000901559	0.000462916	1	2	5	P24928	P24928 [854-862]		0	1038.52145	FALSE	12.498	0.744332414	0	185.2	14.8				High	Not Found
	FALSE	High	[R].TLPHFIKDDYGPESR.[G]		7.95942E-06	0.000462916	1	2	2	P24928	P24928 [806-820]		1	1774.87587	FALSE	100	2.85194E-17	0	198.9	1.1				High	Not Found
	FALSE	High	[R].TLQEDLVK.[D]		0.0144339	0.00268735	1	2	3	P24928	P24928 [933-940]		0	945.52514	FALSE	2.886	0.690970258	59.23	141.6	58.4	172.41	35.52		High	Peak Found
	FALSE	High	[R].TLQEDLVKDVLSNAHIQNELER.[E]		2.23391E-30	0.000462916	1	2	5	P24928	P24928 [933-954]		1	2564.33147	FALSE	100	2.85194E-17		200					High	Not Found
	FALSE	High	[K].TPSLTVFLLGQSAR.[D]		8.30674E-12	0.000462916	1	2	4	P24928	P24928 [1136-1149]		0	1489.8373	FALSE	100	2.85194E-17		200					High	Not Found
	FALSE	High	[R].TTSNDIVEIFTVLGIEAVRK.[A]		0.000102398	0.000462916	1	2	1	P24928	P24928 [1357-1376]		1	2205.21252	FALSE	100	2.85194E-17		200					High	Not Found
	FALSE	High	[R].TVITPDPNLSIDQVGVPR.[S]		1.27038E-09	0.000462916	1	2	5	P24928	P24928 [365-382]		0	1921.03892	FALSE	100	2.85194E-17		200					High	Not Found
	FALSE	High	[K].TYQDIQNTIK.[K]		0.00126462	0.000462916	1	2	13	P24928	P24928 [698-707]		0	1223.62664	FALSE	100	2.85194E-17	12.92	199.2	0.8	64.19			High	Not Found
	FALSE	High	[R].VIFPTGDSK.[V]		0.0267997	0.00430515	1	2	2	P24928	P24928 [968-976]		0	963.51457	FALSE	100	2.85194E-17	831.55	198.2	1.8	139.23			High	Peak Found
	FALSE	High	[R].VLSEKDVDPVR.[T]		2.08643E-05	0.000462916	1	2	6	P24928	P24928 [1346-1356]		1	1256.68449	FALSE	100	2.85194E-17	0	199.6	0.4				High	Peak Found
	FALSE	High	[K].VPQPAILKPRPLWTGK.[Q]		0.000346539	0.000462916	1	2	2	P24928	P24928 [574-589]		0	1801.08469	FALSE	100	2.85194E-17		200					High	Not Found
	FALSE	High	[R].VQFGVLSPDELK.[R]		2.93693E-05	0.000462916	1	2	3	P24928	P24928 [21-32]		0	1331.72054	FALSE	10.15	0.932977996	64.51	182.1	17.9	164.58			High	Not Found
	FALSE	High	[R].VQFGVLSPDELKR.[M]		0.00731652	0.0010923	1	2	2	P24928	P24928 [21-33]		1	1487.82165	FALSE								No Quan Values	High	Not Found
	FALSE	High	[K].VYMHLPQTDNK.[K]		0.00233263	0.000462916	1	2	5	P24928	P24928 [1307-1317]		0	1345.6569	FALSE	100	2.85194E-17	0	199.9	0.1				High	Not Found
	FALSE	High	[R].YARPEWMIVTVLPVPPLSVRPAVVMQGSAR.[N]	1xOxidation [M25]	1.48691E-11	0.000462916	1	2	1	P24928	P24928 [242-271]		0	3335.8119	FALSE	100	2.85194E-17		200					High	Not Found
	FALSE	High	[R].YGEDGLAGESVEFQNLATLKPSNK.[A]		8.87335E-28	0.000462916	1	2	8	P24928	P24928 [891-914]		0	2567.26239	FALSE	100	2.85194E-17		200					High	Not Found
	FALSE	High	[K].YSPTSPTYSPTSPK.[YG]		1.36798E-08	0.000462916	1	2	6	P24928	P24928 [1909-1922]; [1923-1936]		0	1512.72167	FALSE	12.177	0.942020944	73.43	184.8	15.2	162.04			High	Not Found
	FALSE	High	[K].YSPTSPTYSPTTPK.[Y]		0.000639634	0.000462916	1	2	1	P24928	P24928 [1874-1887]		0	1526.73732	FALSE	100	2.85194E-17		200		163.43			High	Not Found
FALSE	High	Master Protein	P04264	Keratin, type II cytoskeletal 1 OS=Homo sapiens OX=9606 GN=KRT1 PE=1 SV=6	0	FALSE	453.098	70	49	1646	42	644	66	8.12	3100.98	49	cell organization and biogenesis;protein metabolism;other metabolic processes;stress response;other biological processes	non-structural extracellular;plasma membrane;other membranes;cytosol;cytoskeleton;other cell component	bone, tooth or skin structural activity;other molecular function	Pf00038, Pf16208, Pf16210	3848	ENSG00000167768	KRT1	B2RA01; hsa:3848; P04264; P85925; P86104; Q14720; Q6GSJ0; Q9H298	1.773
	Checked	Confidence	Annotated Sequence	Modifications	Qvality PEP	Qvality q-value	# Protein Groups	# Proteins	# PSMs	Master Protein Accessions	Positions in Master Proteins	Modifications in Master Proteins	# Missed Cleavages	Theo. MH+ [Da]	Contaminant	Abundance Ratio: (R) / (V)	Abundance Ratio Adj. P-Value: (R) / (V)	Abundance Ratio Variability [%]: (R) / (V)	Abundances (Grouped): R	Abundances (Grouped): V	Abundances (Grouped) CV [%]: R	Abundances (Grouped) CV [%]: V	Quan Info	Found in Sample: [S1] F1: Sample, 1, R	Found in Sample: [S6] F6: Sample, 3, V
	FALSE	High	[K].DIENQYETQITQIEHEVSSSGQEVQSSAK.[E]		4.36849E-27	0.000462916	1	2	8	P35527	P35527 [340-368]		0	3264.51386	FALSE	100	2.85194E-17		200		28.66			High	Not Found
	FALSE	High	[K].EIETYHNLLEGGQEDFESSGAGK.[I]		2.50655E-18	0.000462916	1	2	14	P35527	P35527 [450-472]		0	2510.13177	FALSE	20.44	0.570494895	169.36	190.4	9.6	68.14	130		High	Not Found
	FALSE	High	[K].FEMEQNLR.[Q]		0.00570632	0.000771568	1	2	22	P35527	P35527 [243-250]		0	1066.49861	FALSE	1.329	0.653629138	55.3	111.3	88.7	26.9	39.45		Peak Found	High
	FALSE	High	[K].FEMEQNLR.[Q]	1xOxidation [M3]	0.00320148	0.000771568	1	2	33	P35527	P35527 [243-250]		0	1082.49352	FALSE	0.56	0.335146111	82.5	71.8	128.2	71.68	13.13		High	High
	FALSE	High	[R].FSSSGGGGGGGR.[F]		0.00096067	0.000462916	1	1	7	P35527	P35527 [35-46]		0	982.4337	FALSE	0.01	2.85194E-17			200				Not Found	Not Found
	FALSE	High	[R].FSSSSGYGGGSSR.[V]		6.28467E-07	0.000462916	1	1	58	P35527	P35527 [47-59]		0	1235.52872	FALSE	0.235	0.113873574	62.43	38	162	94.99	12.15		Peak Found	High
	FALSE	High	[R].GGGGSFGYSYGGGSGGGFSASSLGGGFGGGSR.[G]		1.96027E-19	0.000462916	1	1	1	P35527	P35527 [64-95]		0	2705.16111	FALSE								No Quan Values	High	Not Found
	FALSE	High	[R].GGSGGSHGGGSGFGGESGGSYGGGEEASGSGGGYGGGSGK.[S]		2.01043E-38	0.000462916	1	2	19	P35527	P35527 [580-619]		0	3223.28157	FALSE	56.613	0.222706742	1692.47	193.6	6.4	109.56	141.35		High	Not Found
	FALSE	High	[R].GGSGGSYGGGGSGGGYGGGSGSR.[G]		1.90899E-24	0.000462916	1	2	22	P35527	P35527 [491-513]		0	1791.72771	FALSE	0.744	0.438978012	23.36	86.5	113.5	22.54	4.1		Not Found	High
	FALSE	High	[R].GGSGGSYGGGSGSGGGSGGGYGGGSGGGHSGGSGGGHSGGSGGNYGGGSGSGGGSGGGYGGGSGSR.[G]		2.59642E-29	0.000462916	1	2	6	P35527	P35527 [514-579]		0	4972.93638	FALSE	0.827	0.47844297	13.05	90.6	109.4	86.02			High	Not Found
	FALSE	High	[R].GGSGGSYGR.[G]		0.00322441	0.000771568	1	2	19	P35527	P35527 [479-487]		0	797.35366	FALSE	0.337	0.023574732	144.51	50.4	149.6	36.04	170.75		Not Found	High
	FALSE	High	[R].HGVQELEIELQSQLSK.[K]		1.07989E-13	0.000462916	1	2	18	P35527	P35527 [375-390]		0	1837.96542	FALSE	100	2.85194E-17	6.89	199.5	0.5	16.68			High	Not Found
	FALSE	High	[R].HGVQELEIELQSQLSKK.[A]		1.32828E-24	0.000462916	1	2	23	P35527	P35527 [375-391]		1	1966.06038	FALSE	90.277	0.117332138	8.3	197.8	2.2	35.71			High	Not Found
	FALSE	High	[R].HGVQELEIELQSQLSKKAALEK.[S]		0.000630684	0.000462916	1	2	1	P35527	P35527 [375-396]		2	2478.35623	FALSE								No Quan Values	High	Not Found
	FALSE	High	[R].KDIENQYETQITQIEHEVSSSGQEVQSSAK.[E]		1.0112E-38	0.000462916	1	2	2	P35527	P35527 [339-368]		1	3392.60883	FALSE	100	2.85194E-17		200		100.44			High	Not Found
	FALSE	High	[R].LASYLDKVQALEEANNDLENK.[I]		0.00246899	0.000771568	1	1	3	P35527	P35527 [164-184]		1	2377.18816	FALSE	100	2.85194E-17		200		37.83			High	Not Found
	FALSE	High	[R].LASYLDKVQALEEANNDLENKIQDWYDK.[K]		7.51383E-14	0.000462916	1	1	4	P35527	P35527 [164-191]		2	3325.62229	FALSE	100	2.85194E-17		200		104.33			Not Found	Not Found
	FALSE	High	[R].LEKEIETYHNLLEGGQEDFESSGAGK.[I]		0.0597456	0.00602206	1	2	1	P35527	P35527 [447-472]		1	2880.35339	FALSE	100	2.85194E-17		200					High	Not Found
	FALSE	High	[K].IGLGGRGGSGGSYGR.[G]		5.45497E-05	0.000462916	1	2	2	P35527	P35527 [473-487]		1	1350.68729	FALSE	100	2.85194E-17	0	199.9	0.1				High	Not Found
	FALSE	High	[R].IKFEMEQNLR.[Q]		2.74848E-05	0.000462916	1	2	28	P35527	P35527 [241-250]		1	1307.67763	FALSE	6.839	0.923492556	117.41	124.2	75.8	92.9	73.27		High	High
	FALSE	High	[R].IKFEMEQNLR.[Q]	1xOxidation [M5]	6.50181E-05	0.000462916	1	2	38	P35527	P35527 [241-250]		1	1323.67255	FALSE	2.585	0.872369331	117.38	144.2	55.8	132.94	97.17		High	High
	FALSE	High	[K].IQDWYDKK.[G]		0.00516776	0.000771568	1	1	4	P35527	P35527 [185-192]		1	1095.54694	FALSE	3.906	0.965386904	0	159.2	40.8				High	Not Found
	FALSE	High	[R-].MTLDDFRIK.[F]		0.0409849	0.00551758	1	2	1	P35527	P35527 [234-242]		1	1138.59251	FALSE	0.01	2.85194E-17			200				Not Found	High
	FALSE	High	[R-].MTLDDFRIK.[F]	1xOxidation [M1]	0.00279544	0.000771568	1	2	5	P35527	P35527 [234-242]		1	1154.58742	FALSE	0.893	0.354628564	34.03	94.4	105.6	12.38	34.37		Not Found	High
	FALSE	High	[K].NHKEEMSQLTGQNSGDVNVEINVAPGK.[D]		7.80852E-05	0.000462916	1	2	1	P35527	P35527 [291-317]		1	2895.39012	FALSE	100	2.85194E-17		200					High	Not Found
	FALSE	High	[K].NHKEEMSQLTGQNSGDVNVEINVAPGK.[D]	1xOxidation [M6]	4.52978E-18	0.000462916	1	2	2	P35527	P35527 [291-317]		1	2911.38504	FALSE	100	2.85194E-17		200					High	Not Found
	FALSE	High	[K].NHKEEMSQLTGQNSGDVNVEINVAPGKDLTK.[T]		0.00566545	0.000771568	1	2	1	P35527	P35527 [291-321]		2	3352.64377	FALSE								No Quan Values	High	Not Found
	FALSE	High	[K].NYSPYYNTIDDLKDQIVDLTVGNNK.[T]		7.97363E-19	0.000462916	1	1	10	P35527	P35527 [200-224]		1	2902.41051	FALSE	100	2.85194E-17		200		99.93			High	Not Found
	FALSE	High	[R].QEYEQLIAK.[N]		0.000427275	0.000462916	1	2	32	P35527	P35527 [328-336]		0	1121.58372	FALSE	2.707	0.883444312	38.02	146	54	113.02	99.47		High	High
	FALSE	High	[R].QGVDADINGLR.[Q]		1.4696E-06	0.000462916	1	2	44	P35527	P35527 [251-261]		0	1157.59093	FALSE	1.478	0.693874743	49.34	119.3	80.7	12.01	43.29		High	High
	FALSE	High	[R].QVLDNLTMEK.[S]		0.000242833	0.000462916	1	2	7	P35527	P35527 [262-271]		0	1190.60855	FALSE	2.834	0.597157247	142.33	147.8	52.2	32.49	162.19		Peak Found	Peak Found
	FALSE	High	[R].QVLDNLTMEK.[S]	1xOxidation [M8]	0.000184042	0.000462916	1	2	47	P35527	P35527 [262-271]		0	1206.60346	FALSE	2.437	0.857313685	46.59	141.8	58.2	74.06	57.49		High	High
	FALSE	High	[R].QVLDNLTMEKSDLEMQYETLQEELMALK.[K]		0.00462781	0.000771568	1	2	1	P35527	P35527 [262-289]		1	3342.61536	FALSE	100	2.85194E-17		200					Not Found	Not Found
	FALSE	High	[R].QVLDNLTMEKSDLEMQYETLQEELMALKK.[N]		0.000142056	0.000462916	1	2	2	P35527	P35527 [262-290]		2	3470.71032	FALSE	100	2.85194E-17	313.29	199.6	0.4	127.83			Not Found	Not Found
	FALSE	High	[R].QVLDNLTMEKSDLEMQYETLQEELMALKK.[N]	1xOxidation [M15]	0.0527149	0.00602206	1	2	1	P35527	P35527 [262-290]		2	3486.70523	FALSE	100	2.85194E-17	286.74	199.6	0.4	130.08	26.9		Not Found	Peak Found
	FALSE	High	[R].QVLDNLTMEKSDLEMQYETLQEELMALKK.[N]	2xOxidation [M8; M15]	0.0830682	0.00883367	1	2	1	P35527	P35527 [262-290]		2	3502.70015	FALSE	100	2.85194E-17	16.63	199.7	0.3		15.76		Not Found	Peak Found
	FALSE	High	[R].QVLDNLTMEKSDLEMQYETLQEELMALKK.[N]	3xOxidation [M8; M15; M25]	1.87004E-07	0.000462916	1	2	3	P35527	P35527 [262-290]		2	3518.69506	FALSE	100	2.85194E-17	43.86	199.7	0.3	40.12			Not Found	Peak Found
	FALSE	High	[K].SDLEMQYETLQEELMALK.[K]	2xOxidation [M5; M15]	4.75386E-06	0.000462916	1	2	1	P35527	P35527 [272-289]		0	2203.01448	FALSE	100	2.85194E-17		200		28.11			Peak Found	Not Found
	FALSE	High	[K].SDLEMQYETLQEELMALKK.[N]		1.24294E-16	0.000462916	1	2	5	P35527	P35527 [272-290]		1	2299.11961	FALSE	100	2.85194E-17		200		31.88			High	Not Found
	FALSE	High	[K].SDLEMQYETLQEELMALKK.[N]	1xOxidation [M]	2.61683E-16	0.000462916	1	2	6	P35527	P35527 [272-290]		1	2315.11453	FALSE	100	2.85194E-17		200		48.8			High	Not Found
	FALSE	High	[K].SDLEMQYETLQEELMALKK.[N]	2xOxidation [M5; M15]	0.00383745	0.000771568	1	2	1	P35527	P35527 [272-290]		1	2331.10944	FALSE	100	2.85194E-17		200		106.64			High	Not Found
	FALSE	High	[R].SGGGGGGGLGSGGSIR.[S]		3.20573E-13	0.000462916	1	1	51	P35527	P35527 [14-29]		0	1232.5978	FALSE	0.371	0.215450065	68.75	54.2	145.8	93.82	32.86		Peak Found	High
	FALSE	High	[K].SLEDTKNR.[Y]		0.0289785	0.00456094	1	2	6	P35527	P35527 [397-404]		1	962.49015	FALSE	1.697	0.683379388	0	125.8	74.2				Peak Found	Not Found
	FALSE	High	[K].STMQELNSR.[L]		0.00403889	0.000771568	1	1	37	P35527	P35527 [155-163]		0	1065.49933	FALSE	2.944	0.905665944	2503.48	149.3	50.7		141.17		Not Found	Not Found
	FALSE	High	[K].STMQELNSR.[L]	1xOxidation [M3]	0.00247888	0.000771568	1	1	69	P35527	P35527 [155-163]		0	1081.49425	FALSE	0.378	0.129857657	68.06	66	134	42.19	148.24		Not Found	High
	FALSE	High	[K].TLLDIDNTR.[M]		0.000630684	0.000462916	1	1	79	P35527	P35527 [225-233]		0	1060.56331	FALSE	1.211	0.617229326	50.43	109.5	90.5	45.95	15.96		High	High
	FALSE	High	[K].VQALEEANNDLENK.[I]		0.000690604	0.000462916	1	1	4	P35527	P35527 [171-184]		0	1586.76566	FALSE	1.404	0.436440937	146.98	116.8	83.2	56.27	117.92		High	Not Found
	FALSE	High	[K].VQALEEANNDLENKIQDWYDK.[K]		1.57423E-15	0.000462916	1	1	3	P35527	P35527 [171-191]		1	2535.19979	FALSE	100	2.85194E-17		200					High	Not Found
	FALSE	High	[K].VQALEEANNDLENKIQDWYDKK.[G]		0.00497403	0.000771568	1	1	5	P35527	P35527 [171-192]		2	2663.29475	FALSE	96.193	0.176448821	82.31	196.3	3.7	98.94	79.36		High	Peak Found
FALSE	High	Master Protein	A0A1B0GVI3	Keratin, type I cytoskeletal 10 OS=Homo sapiens OX=9606 GN=KRT10 PE=1 SV=2	0	FALSE	327.66	54	41	1358	35	624	63.3	5.26	2620.55	41		cytoskeleton	other molecular function	Pf00038		ENSG00000186395	KRT10	A0A1B0GVI3	1.09
	Checked	Confidence	Annotated Sequence	Modifications	Qvality PEP	Qvality q-value	# Protein Groups	# Proteins	# PSMs	Master Protein Accessions	Positions in Master Proteins	Modifications in Master Proteins	# Missed Cleavages	Theo. MH+ [Da]	Contaminant	Abundance Ratio: (R) / (V)	Abundance Ratio Adj. P-Value: (R) / (V)	Abundance Ratio Variability [%]: (R) / (V)	Abundances (Grouped): R	Abundances (Grouped): V	Abundances (Grouped) CV [%]: R	Abundances (Grouped) CV [%]: V	Quan Info	Found in Sample: [S1] F1: Sample, 1, R	Found in Sample: [S6] F6: Sample, 3, V
	FALSE	High	[R].ADMEDLMSSK.[D]		0.0676248	0.00602206	1	2	1	P35580	P35580 [1511-1520]		0	1126.47549	FALSE	6.975	0.933365128	71.93	184.9	15.1	72.52	86.41		Not Found	Peak Found
	FALSE	High	[KR].AGKLDPHLVLDQLR.[C]		4.20135E-05	0.000462916	2	4	5	P35580; P35579	P35580 [687-700]; P35579 [680-693]		1	1574.9013	FALSE	8.243	0.877472737	58.38	178.4	21.6	51.82		Shared	Not Found	Not Found
	FALSE	High	[R].AGVLAHLEEER.[D]		4.32047E-10	0.000462916	2	4	33	P35580; P35579	P35580 [772-782]; P35579 [765-775]		0	1223.63788	FALSE	6.503	0.933559957	52.83	173.3	26.7	78.78	8.94	Shared	High	High
	FALSE	High	[R].AGVLAHLEEERDLK.[I]		1.36798E-08	0.000462916	2	4	3	P35580; P35579	P35580 [772-785]; P35579 [765-778]		1	1579.84385	FALSE	1.239	0.627078004	112.86	110.7	89.3	85.66		Shared	Not Found	Not Found
	FALSE	High	[K].AKLQELEGAVK.[S]		6.32467E-05	0.000462916	1	2	5	P35580	P35580 [1799-1809]		1	1185.68376	FALSE	3.36	0.935325628	72.63	154.1	45.9	62.21			Not Found	Not Found
	FALSE	High	[RK].ALELDPNLYR.[I]		7.5885E-06	0.000462916	1	3	13	P35580	P35580 [753-762]		0	1203.63681	FALSE	3.358	0.935325628	132.2	154.1	45.9	112.97	15.96		High	High
	FALSE	High	[R].ALEQQVEEMR.[T]		0.00016322	0.000462916	1	2	11	P35580	P35580 [1536-1545]		0	1232.59396	FALSE	14.324	0.702651526	101.56	179.5	20.5	73.87	81.96		Not Found	High
	FALSE	High	[R].ALEQQVEEMRTQLEELEDELQATEDAK.[L]	1xOxidation [M9]	0.00382435	0.000771568	1	2	1	P35580	P35580 [1536-1562]		1	3191.48962	FALSE	100	2.85194E-17		200					Not Found	Not Found
	FALSE	High	[R].ALEQQVEEMRTQLEELEDELQATEDAKLR.[L]	1xOxidation [M9]	0.00714612	0.0010923	1	2	1	P35580	P35580 [1536-1564]		2	3460.6748	FALSE	100	2.85194E-17		200					Not Found	Not Found
	FALSE	High	[R].AVIYNPATQADWTAK.[K]		1.85663E-08	0.000462916	1	4	4	P35580	P35580 [19-33]		0	1648.83295	FALSE	5.847	0.952081	82.05	170.8	29.2	77.99	24.89		Not Found	High
	FALSE	High	[R].AVIYNPATQADWTAKK.[L]		5.5905E-10	0.000462916	1	4	5	P35580	P35580 [19-34]		1	1776.92791	FALSE	55.125	0.230214588	473.8	196.4	3.6	79.15	139.51		Not Found	Peak Found
	FALSE	High	[R].CIIPNHEK.[KR]		0.0155709	0.00332025	2	5	11	P35580; P35579	P35580 [678-685]; P35579 [671-678]		0	953.48731	FALSE	11.09	0.788079548	109.89	172.3	27.7	83.51	82	Shared	Not Found	High
	FALSE	High	[R].CNGVLEGIR.[I]		0.00435253	0.000771568	4	17	8	P35580; P35579; Q9UKX2; Q7Z406	P35580 [701-709]; P35579 [694-702]; Q9UKX2 [701-709]; Q7Z406 [718-726]		0	960.49313	FALSE	32.007	0.405536769	109.62	193.9	6.1	83.81	116.73	Shared	Not Found	Not Found
	FALSE	High	[K].DAASLESQLQDTQELLQEETR.[Q]		6.32773E-14	0.000462916	1	2	8	P35580	P35580 [1309-1329]		0	2404.14742	FALSE	100	2.85194E-17		200		76.81			Not Found	Not Found
	FALSE	High	[K].DAEALSQRLEEK.[A]		7.28619E-09	0.000462916	1	2	4	P35580	P35580 [1400-1411]		1	1388.7016	FALSE	13.143	0.830596682	80.93	185.9	14.1	71.09	97.34		Not Found	Peak Found
	FALSE	High	[R].DELADEITNSASGK.[S]		5.38109E-10	0.000462916	1	2	4	P35580	P35580 [1711-1724]		0	1449.67036	FALSE	100	2.85194E-17	25.84	198.1	1.9		24.28		Not Found	Peak Found
	FALSE	High	[K].DHNIPGELER.[Q]		0.00556499	0.000771568	1	1	12	P35580	P35580 [207-216]		0	1179.57528	FALSE	4.799	0.93791946	86.16	165.5	34.5	73.36	6.09		Not Found	High
	FALSE	High	[K].DKADFCIIHYAGK.[V]		8.92409E-10	0.000462916	2	4	3	P35580; P35579	P35580 [571-583]; P35579 [564-576]		1	1480.72531	FALSE	100	2.85194E-17		200		95.25		Shared	Peak Found	Not Found
	FALSE	High	[K].DLEAQIEAANK.[A]		0.000166058	0.000462916	1	2	1	P35580	P35580 [1628-1638]		0	1201.60591	FALSE	18.611	0.82663172	69.34	189.8	10.2		59.91		Not Found	Peak Found
	FALSE	High	[K].DVDRIVGLDQVTGMTETAFGSAYK.[T]		2.61737E-12	0.000462916	1	2	4	P35580	P35580 [621-644]		1	2573.25519	FALSE	100	2.85194E-17		200		38.08			Not Found	Not Found
	FALSE	High	[R].EDQSILCTGESGAGK.[T]		7.23386E-10	0.000462916	3	12	3	P35580; P35579; Q7Z406	P35580 [170-184]; P35579 [166-180]; Q7Z406 [190-204]		0	1494.67406	FALSE	86.79	0.209191545	45.35	197.7	2.3	57.18	49.85	Shared	Not Found	Not Found
	FALSE	High	[R].ELDDATEANEGLSR.[E]		8.26804E-10	0.000462916	1	2	9	P35580	P35580 [1906-1919]		0	1519.68707	FALSE	8.126	0.932977996	124.27	184.8	15.2	126.98	136.13		Peak Found	High
	FALSE	High	[R].ELEAELEDER.[K]		0.000839488	0.000462916	1	2	2	P35580	P35580 [1600-1609]		0	1232.5641	FALSE	29.38	0.436085364	0	193.4	6.6				Not Found	Not Found
	FALSE	High	[R].ELEAELEDERK.[Q]		0.00131525	0.000462916	1	2	3	P35580	P35580 [1600-1610]		1	1360.65906	FALSE								No Quan Values	Not Found	Not Found
	FALSE	High	[R].EQEVAELKK.[A]		0.0109446	0.00204787	1	2	2	P35580	P35580 [1173-1181]		1	1073.58372	FALSE	3.384	0.935325628	192.39	191.9	8.1	84.76	140.74		Peak Found	Not Found
	FALSE	High	[K].FDQLLAEEK.[TSNA]		2.85466E-05	0.000462916	3	6	20	P35580; P35579; Q7Z406	P35580 [1453-1461]; P35579 [1446-1454]; Q7Z406 [1470-1478]		0	1092.55717	FALSE	5.855	0.952081	91.59	170.8	29.2	77.32	7.83	Shared	Not Found	High
	FALSE	High	[K].FKATISALEAK.[I]		0.00155962	0.000462916	1	2	10	P35580	P35580 [1812-1822]		1	1178.67795	FALSE	2.754	0.8604737	95.31	146.7	53.3	76.47			Not Found	Not Found
	FALSE	High	[R].FVAELWKDVDR.[I]		3.69128E-08	0.000462916	1	2	9	P35580	P35580 [614-624]		1	1377.71613	FALSE	34.783	0.428500211	56.06	194.4	5.6	50.02			Not Found	Not Found
	FALSE	High	[R].GDDETLHKNNALK.[V]		0.0136019	0.0023867	1	2	1	P35580	P35580 [1099-1111]		1	1454.7234	FALSE	0.833	0.208349043	114.24	90.9	109.1	86.32			Not Found	Not Found
	FALSE	High	[R].GGPISFSSSR.[S]		0.0346227	0.00530793	1	2	4	P35580	P35580 [1931-1940]		0	994.49523	FALSE	8.944	0.856106342	88.02	171.2	28.8	69.64	91.14		Peak Found	High
	FALSE	High	[R].HATALEELSEQLEQAKR.[F]		2.08595E-17	0.000462916	1	2	10	P35580	P35580 [1201-1217]		1	1953.00359	FALSE	76.387	0.16804341	85.41	197.4	2.6	70.6			Not Found	Not Found
	FALSE	High	[KR].KFDQLLAEEK.[TSNA]		5.79451E-09	0.000462916	3	6	56	P35580; P35579; Q7Z406	P35580 [1452-1461]; P35579 [1445-1454]; Q7Z406 [1469-1478]		1	1220.65213	FALSE	2.803	0.892337136	144.84	147.4	52.6	116.02	6.93	Shared	High	High
	FALSE	High	[R].KKLDAQVQELHAK.[V]		1.72431E-05	0.000462916	1	2	3	P35580	P35580 [1255-1267]		2	1507.8591	FALSE								No Quan Values	Not Found	Not Found
	FALSE	High	[K].KLDAQVQELHAK.[V]		0.0107476	0.00204787	1	2	3	P35580	P35580 [1256-1267]		1	1379.76414	FALSE	1.711	0.743447358	93.96	126.2	73.8	84.77	23.37		Not Found	High
	FALSE	High	[K].KLVWIPSER.[H]		0.0172774	0.00356908	1	4	7	P35580	P35580 [34-42]		1	1127.65716	FALSE	4.423	0.991593116	68.08	163.1	36.9	69.86	29.66		Not Found	High
	FALSE	High	[K].KMEEEILLLEDQNSK.[F]		0.0348383	0.00530793	1	2	1	P35580	P35580 [982-996]		1	1818.91536	FALSE	100	2.85194E-17		200		52.84			Not Found	Not Found
	FALSE	High	[K].KQQQLSALK.[V]		0.0034359	0.000771568	1	2	1	P35580	P35580 [809-817]		1	1043.62077	FALSE	1.244	0.260009786	168.48	110.9	89.1	106.17			Peak Found	Not Found
	FALSE	High	[K].KVDDDLGTIESLEEAK.[K]		2.47604E-05	0.000462916	1	2	2	P35580	P35580 [1379-1394]		1	1761.87526	FALSE	19.63	0.802071989	232.79	190.3	9.7	119.28			Not Found	Not Found
	FALSE	High	[K].KVDDDLGTIESLEEAKK.[K]		0.00507857	0.000771568	1	2	1	P35580	P35580 [1379-1395]		2	1889.97023	FALSE	12.683	0.935325628	133.91	185.4	14.6	94.79			Not Found	Not Found
	FALSE	High	[R].IAECSSQLAEEEEK.[A]		1.32291E-10	0.000462916	1	2	2	P35580	P35580 [1008-1021]		0	1565.69994	FALSE	100	2.85194E-17		200		83.19			Not Found	Not Found
	FALSE	High	[R].IAQLEEELEEEQSNMELLNDR.[F]		1.05207E-10	0.000462916	1	2	2	P35580	P35580 [1738-1758]		0	2532.177	FALSE	100	2.85194E-17		200					Not Found	Not Found
	FALSE	High	[R].IAQLEEELEEEQSNMELLNDR.[F]	1xOxidation [M15]	1.28578E-06	0.000462916	1	2	1	P35580	P35580 [1738-1758]		0	2548.17192	FALSE	100	2.85194E-17		200					Not Found	Not Found
	FALSE	High	[R].IAQLEEELEEEQSNMELLNDRFR.[K]		0.00306611	0.000771568	1	2	2	P35580	P35580 [1738-1760]		1	2835.34653	FALSE	100	2.85194E-17		200		130.45			Not Found	Not Found
	FALSE	High	[R].IAQLEEELEEEQSNMELLNDRFRK.[T]		0.082087	0.00860919	1	2	1	P35580	P35580 [1738-1761]		2	2963.44149	FALSE	100	2.85194E-17		200					Not Found	Not Found
	FALSE	High	[K].LDPHLVLDQLR.[C]		6.57627E-06	0.000462916	2	4	17	P35580; P35579	P35580 [690-700]; P35579 [683-693]		0	1318.74776	FALSE	8.654	0.864041507	134.54	179.3	20.7	117.11	5.56	Shared	High	High
	FALSE	High	[R].LEVNMQAMK.[A]		0.00641884	0.0010923	1	2	2	P35580	P35580 [1565-1573]		0	1063.52746	FALSE	25.755	0.701201411	106.7	195.1	4.9	66.42	113.57		Not Found	Peak Found
	FALSE	High	[K].IGQLEEQLEQEAKER.[A]		7.55201E-08	0.000462916	1	2	9	P35580	P35580 [1823-1837]		1	1799.91338	FALSE	3.522	0.942386443	117.66	155.8	44.2	87.91			Not Found	Not Found
	FALSE	High	[K].LLKDAEALSQRLEEK.[A]		4.62979E-11	0.000462916	1	2	7	P35580	P35580 [1397-1411]		2	1742.96469	FALSE	4.503	0.950508249	91.23	163.7	36.3	74.11			Not Found	Not Found
	FALSE	High	[K].LQNELDNVSTLLEEAEK.[K]		6.49768E-09	0.000462916	1	2	3	P35580	P35580 [1285-1301]		0	1944.97604	FALSE	100	2.85194E-17		200		68.38			Not Found	Not Found
	FALSE	High	[K].LQNELDNVSTLLEEAEKK.[G]		7.42356E-17	0.000462916	1	2	5	P35580	P35580 [1285-1302]		1	2073.071	FALSE	100	2.85194E-17	75.42	199.9	0.1	64.12			Not Found	Not Found
	FALSE	High	[R].LQQELDDLTVDLDHQR.[Q]		1.14888E-15	0.000462916	1	2	12	P35580	P35580 [1425-1440]		0	1937.95631	FALSE	52.35	0.243381154	101.59	196.3	3.7	79.94			High	Not Found
	FALSE	High	[K].LQQLFNHTMFILEQEEYQR.[E]		7.54743E-20	0.000462916	2	6	10	P35580; P35579	P35580 [483-501]; P35579 [476-494]		0	2467.20746	FALSE	100	2.85194E-17		200		35.04		Shared	Not Found	Not Found
	FALSE	High	[K].LQQLFNHTMFILEQEEYQR.[E]	1xOxidation [M9]	2.12616E-17	0.000462916	2	6	5	P35580; P35579	P35580 [483-501]; P35579 [476-494]		0	2483.20237	FALSE	100	2.85194E-17		200		95.26		Shared	Peak Found	Not Found
	FALSE	High	[K].LRHWQWWR.[VL]		0.00537107	0.000771568	2	4	7	P35580; Q7Z406	P35580 [829-836]; Q7Z406 [846-853]		1	1267.65956	FALSE	27.324	0.612071023	641.49	192.9	7.1	75.9	140.3	Shared	Not Found	Peak Found
	FALSE	High	[R].IVFQEFR.[Q]		0.0151792	0.00299941	1	3	5	P35580	P35580 [719-725]		0	938.50943	FALSE	2.854	0.829027243	99.18	148.1	51.9	101.46			Peak Found	Not Found
	FALSE	High	[R].IVGLDQVTGMTETAFGSAYK.[T]		8.1895E-10	0.000462916	1	2	5	P35580	P35580 [625-644]		0	2088.03178	FALSE	100	2.85194E-17		200		69.35			Not Found	Not Found
	FALSE	High	[R].IVGLDQVTGMTETAFGSAYK.[T]	1xOxidation [M10]	0.000312531	0.000462916	1	2	3	P35580	P35580 [625-644]		0	2104.0267	FALSE	100	2.85194E-17		200		81.97			Not Found	Not Found
	FALSE	High	[K].LVWIPSER.[H]		0.0394705	0.00551758	1	4	5	P35580	P35580 [35-42]		0	999.56219	FALSE	1.822	0.767392538	124.33	129.1	70.9	74.06	117.67		Not Found	High
	FALSE	High	[K].MQAHIQDLEEQLDEEEGAR.[Q]		2.69685E-05	0.000462916	1	2	1	P35580	P35580 [948-966]		0	2241.00881	FALSE	100	2.85194E-17		200		9.17			Not Found	Not Found
	FALSE	High	[K].NMDPLNDNVATLLHQSSDR.[F]		1.09578E-07	0.000462916	1	2	2	P35580	P35580 [595-613]		0	2140.00876	FALSE	100	2.85194E-17	69.9	199	1	58.81			Peak Found	Not Found
	FALSE	High	[K].NMDPLNDNVATLLHQSSDR.[F]	1xOxidation [M2]	8.98863E-09	0.000462916	1	2	3	P35580	P35580 [595-613]		0	2156.00367	FALSE	23.113	0.612071023	67.51	191.7	8.3	60.77	6.74		Peak Found	Not Found
	FALSE	High	[K].NRLQQELDDLTVDLDHQR.[Q]		0.0019193	0.000462916	1	2	1	P35580	P35580 [1423-1440]		1	2208.10035	FALSE	100	2.85194E-17		200		76.45			Not Found	Not Found
	FALSE	High	[R].NTDQASMPENTVAQK.[L]		3.76242E-08	0.000462916	1	2	2	P35580	P35580 [366-380]		0	1633.74862	FALSE	11.308	0.865171146	71.05	183.8	16.2	61.12			Not Found	Peak Found
	FALSE	High	[R].QRHATALEELSEQLEQAKR.[F]		1.55531E-18	0.000462916	1	2	1	P35580	P35580 [1199-1217]		2	2237.16328	FALSE	100	2.85194E-17		200		83.78			Not Found	Not Found
	FALSE	High	[R].QRYEILTPNAIPK.[G]		2.18815E-05	0.000462916	2	4	5	P35580; Q7Z406	P35580 [726-738]; Q7Z406 [743-755]		1	1542.86385	FALSE	11.661	0.859348631	51.51	184.2	15.8	69.25	72.19	Shared	Not Found	Peak Found
	FALSE	High	[K].QVLALQSQLADTKK.[K]		3.1013E-07	0.000462916	1	2	10	P35580	P35580 [1365-1378]		1	1542.88498	FALSE	4.676	0.999046828	93.73	164.8	35.2	76.85	3.36		Not Found	High
	FALSE	High	[K].SDLLLEGFNNYR.[F]		3.48583E-08	0.000462916	1	2	7	P35580	P35580 [297-308]		0	1440.71177	FALSE	23.399	0.515060191	93.15	191.8	8.2	75.24			Not Found	Not Found
	FALSE	High	[K].SLEAEILQLQEELASSER.[A]		1.58594E-10	0.000462916	1	2	7	P35580	P35580 [1684-1701]		0	2045.0397	FALSE	100	2.85194E-17		200		30.46			Not Found	Not Found
	FALSE	High	[R].TFHIFYQLLSGAGEHLK.[S]		7.06189E-05	0.000462916	1	2	9	P35580	P35580 [280-296]		0	1961.02796	FALSE	100	2.85194E-17		200		55.84			Not Found	Not Found
	FALSE	High	[KR].TQLEELEDELQATEDAKLR.[L]		5.43045E-18	0.000462916	2	5	6	P35580; P35579	P35580 [1546-1564]; P35579 [1539-1557]		1	2231.10376	FALSE	100	2.85194E-17	185.76	199.9	0.1	110.53		Shared	Not Found	Peak Found
	FALSE	High	[K].TTLQVDTLNAELAAER.[S]		1.49736E-14	0.000462916	1	2	7	P35580	P35580 [1762-1777]		0	1744.90757	FALSE	11.592	0.77407597	92.57	184.1	15.9	74.9			Not Found	Not Found
	FALSE	High	[K].VDDDLGTIESLEEAK.[K]		0.00367001	0.000771568	1	2	1	P35580	P35580 [1380-1394]		0	1633.7803	FALSE								No Quan Values	Not Found	Not Found
	FALSE	High	[K].VDYKADEWLMK.[N]		1.24611E-13	0.000462916	2	4	15	P35580; P35579	P35580 [584-594]; P35579 [577-587]		1	1397.67696	FALSE	15.328	0.677338631	90.3	182.4	17.6	62.1	73.95	Shared	Not Found	High
	FALSE	High	[K].VDYKADEWLMK.[N]	1xOxidation [M10]	3.26054E-08	0.000462916	2	4	10	P35580; P35579	P35580 [584-594]; P35579 [577-587]		1	1413.67188	FALSE	24.46	0.500515512	134.66	190.4	9.6	99.62	132	Shared	Peak Found	Peak Found
	FALSE	High	[K].VEDMAELTCLNEASVLHNLK.[DE]	1xOxidation [M4]	3.16049E-11	0.000462916	2	10	2	P35580; P35579	P35580 [87-106]; P35579 [83-102]		0	2245.08389	FALSE	100	2.85194E-17		200		35.47		Shared	Peak Found	Not Found
	FALSE	High	[K].VEGELEEMER.[K]		1.74084E-05	0.000462916	1	2	4	P35580	P35580 [871-880]		0	1220.54634	FALSE	5.382	0.975828651	124.71	168.7	31.3	91.03			Not Found	Not Found
	FALSE	High	[K].VEGELEEMERK.[H]		0.00138188	0.000462916	1	2	1	P35580	P35580 [871-881]		1	1348.64131	FALSE	47.271	0.455686884	128.41	196.5	3.5	62.98	140.74		Not Found	Peak Found
	FALSE	High	[K].VKPLLQVTR.[Q]		0.0224905	0.00405599	2	5	5	P35580; Q7Z406	P35580 [841-849]; Q7Z406 [858-866]		0	1053.67789	FALSE	7.253	0.910299442	90.69	175.8	24.2	83.83		Shared	High	Not Found
	FALSE	High	[K].VIQYLAHVASSHK.[G]		8.52809E-11	0.000462916	1	2	20	P35580	P35580 [191-203]		0	1452.79577	FALSE	2.072	0.807981622	144.22	134.9	65.1	113.62	15.92		Peak Found	High
	FALSE	High	[K].VVSSVLQFGNISFK.[K]		1.95651E-10	0.000462916	1	2	4	P35580	P35580 [349-362]		0	1524.84206	FALSE	100	2.85194E-17	86.8	199.5	0.5	71.45			High	Not Found
	FALSE	High	[K].VVSSVLQFGNISFKK.[E]		6.22388E-11	0.000462916	1	2	9	P35580	P35580 [349-363]		1	1652.93702	FALSE	12.389	0.747866718	85.76	185.1	14.9	70.81			Not Found	Not Found
	FALSE	High	[KR].YAEERDRAEAEAR.[E]		0.00504342	0.000771568	2	4	12	P35580; P35579	P35580 [1467-1479]; P35579 [1460-1472]		2	1565.73027	FALSE	2.594	0.873742107	58.27	144.3	55.7	71.75	54.22	Shared	Not Found	High
	FALSE	High	[R].YEILTPNAIPK.[G]		0.0130192	0.00204787	2	4	6	P35580; Q7Z406	P35580 [728-738]; Q7Z406 [745-755]		0	1258.70416	FALSE	96.29	0.106950578	523.78	197.9	2.1	74.18	139.69	Shared	Not Found	Peak Found
FALSE	High	Master Protein	P35908	Keratin, type II cytoskeletal 2 epidermal OS=Homo sapiens OX=9606 GN=KRT2 PE=1 SV=2	0	FALSE	494.807	88	54	1263	40	639	65.4	8	2467.59	54	cell cycle OR cell proliferation;cell organization and biogenesis;protein metabolism;other metabolic processes;other biological processes	plasma membrane;cytosol;cytoskeleton;other cell component	bone, tooth or skin structural activity;cytoskeletal activity	Pf00038, Pf16208	3849	ENSG00000172867	KRT2	hsa:3849; P35908; Q4VAQ2	1.139
	Checked	Confidence	Annotated Sequence	Modifications	Qvality PEP	Qvality q-value	# Protein Groups	# Proteins	# PSMs	Master Protein Accessions	Positions in Master Proteins	Modifications in Master Proteins	# Missed Cleavages	Theo. MH+ [Da]	Contaminant	Abundance Ratio: (R) / (V)	Abundance Ratio Adj. P-Value: (R) / (V)	Abundance Ratio Variability [%]: (R) / (V)	Abundances (Grouped): R	Abundances (Grouped): V	Abundances (Grouped) CV [%]: R	Abundances (Grouped) CV [%]: V	Quan Info	Found in Sample: [S1] F1: Sample, 1, R	Found in Sample: [S6] F6: Sample, 3, V
	FALSE	High	[K].AEAESLYQSK.[Y]		1.62838E-05	0.000462916	1	1	101	P04264	P04264 [367-376]		0	1125.54224	FALSE	0.354	0.202555014	87.15	75.8	124.2	45.04	89.65		High	High
	FALSE	High	[K].AEAESLYQSKYEELQITAGR.[H]		8.08778E-21	0.000462916	1	1	9	P04264	P04264 [367-386]		1	2286.12483	FALSE	12.414	0.747116594	5.4	185.1	14.9	13.34			High	Not Found
	FALSE	High	[K].AQYEDIAQK.[S]		0.00187569	0.000462916	1	1	70	P04264	P04264 [356-364]		0	1065.52111	FALSE	0.201	0.088736926	105.75	33.4	166.6	78.62	115.83		High	High
	FALSE	High	[K].DVDGAYMTK.[V]		0.00456504	0.000771568	1	1	73	P04264	P04264 [290-298]		0	999.44517	FALSE	0.699	0.417581748	81.73	82.3	117.7	54.34	105.47		High	High
	FALSE	High	[K].DVDGAYMTK.[V]	1xOxidation [M7]	0.00368267	0.000771568	1	1	92	P04264	P04264 [290-298]		0	1015.44009	FALSE	0.263	0.133718043	89.21	41.7	158.3	74.21	61.15		High	High
	FALSE	High	[R].DYQELMNTK.[L]		0.00193687	0.000462916	1	1	60	P04264	P04264 [464-472]		0	1141.5194	FALSE	3.311	0.933310632	133.06	153.6	46.4	64.69	140.86		High	High
	FALSE	High	[R].DYQELMNTK.[L]	1xOxidation [M6]	0.00104769	0.000462916	1	1	115	P04264	P04264 [464-472]		0	1157.51432	FALSE	2.112	0.814406659	54.37	135.7	64.3	136.06	146.6		High	High
	FALSE	High	[R].FLEQQNQVLQTK.[W]		7.51642E-06	0.000462916	3	3	4	Q7Z794; P35908; P04264	Q7Z794 [184-195]; P35908 [198-209]; P04264 [200-211]		0	1475.78527	FALSE	0.01	2.85194E-17			200			Shared	High	Not Found
	FALSE	High	[R].FLEQQNQVLQTKWELLQQVDTSTR.[T]		3.04795E-20	0.000462916	1	1	9	P04264	P04264 [200-223]		1	2932.51631	FALSE	100	2.85194E-17	15.14	200	0	14.36			High	Not Found
	FALSE	High	[R].FSSCGGGGGSFGAGGGFGSR.[S]		1.23401E-17	0.000462916	1	1	24	P04264	P04264 [46-65]		0	1708.71324	FALSE	29.368	0.436440937	1216.08	192.4	7.6	42.61	140.95		High	Not Found
	FALSE	High	[R].GENALKDAK.[N]		0.00441215	0.000771568	1	1	9	P04264	P04264 [433-441]		1	945.49999	FALSE	0.01	2.85194E-17			200		141.41		Not Found	Peak Found
	FALSE	High	[R].GGGGGGYGSGGSSYGSGGGSYGSGGGGGGGR.[G]		4.34814E-25	0.000462916	1	1	29	P04264	P04264 [519-549]		0	2383.95185	FALSE	2.224	0.830582923	100.67	93.2	106.8	102.14	64.63		High	High
	FALSE	High	[R].GGSGGGGGGSSGGR.[G]		0.00298883	0.000771568	1	1	3	P04264	P04264 [589-602]		0	1006.42967	FALSE	0.01	2.85194E-17			200				Not Found	Not Found
	FALSE	High	[R].GSGGGSSGGSIGGR.[G]		1.34212E-08	0.000462916	1	1	11	P04264	P04264 [603-616]		0	1092.50284	FALSE	0.01	2.85194E-17			200				Not Found	Not Found
	FALSE	High	[R].GSYGSGGSSYGSGGGSYGSGGGGGGHGSYGSGSSSGGYR.[G]		1.24541E-39	0.000462916	1	1	10	P04264	P04264 [550-588]		0	3312.30812	FALSE	3.723	0.953515783	83.43	129.3	70.7	111.6	92.44		High	Not Found
	FALSE	High	[K].KDVDGAYMTK.[V]		1.98026E-07	0.000462916	1	1	10	P04264	P04264 [289-298]		1	1127.54014	FALSE	0.257	0.129767949	14.58	40.9	159.1		90.08		Peak Found	High
	FALSE	High	[K].KDVDGAYMTK.[V]	1xOxidation [M8]	5.48559E-06	0.000462916	1	1	8	P04264	P04264 [289-298]		1	1143.53505	FALSE	0.123	0.037372169	0	21.9	178.1				Peak Found	Not Found
	FALSE	High	[K].LALDIEIATYR.[KT]		4.96222E-08	0.000462916	4	14	38	P04264; Q6KB66; P05787; P19013	P04264 [473-483]; Q6KB66 [374-384]; P05787 [382-392]; P19013 [430-440]		0	1277.70998	TRUE	99.903	0.100761876	102.91	198.1	1.9	38.1	134.28	Shared	High	High
	FALSE	High	[K].LDNLQQEIDFLTALYQAELSQMQTQISETNVILSMDNNR.[S]		4.20908E-07	0.000462916	1	1	1	P04264	P04264 [305-343]		0	4527.20178	FALSE								No Quan Values	Not Found	Not Found
	FALSE	High	[K].IEISELNR.[V]		0.00467552	0.000771568	2	2	28	P35908; P04264	P35908 [394-401]; P04264 [396-403]		0	973.53129	FALSE	0.873	0.346906972	72.26	93.2	106.8	127.19	137.11	Shared	High	High
	FALSE	High	[R].LLRDYQELMNTK.[L]		0.0140793	0.00268735	1	1	2	P04264	P04264 [461-472]		1	1523.78864	FALSE	0.811	0.367672522	37.08	87.6	112.4	63.25	15.55		Peak Found	High
	FALSE	High	[R].LLRDYQELMNTK.[L]	1xOxidation [M9]	1.42473E-05	0.000462916	1	1	6	P04264	P04264 [461-472]		1	1539.78355	FALSE	0.952	0.369908631	30.29	101.2	98.8	9.49	30.34		High	High
	FALSE	High	[R].LRSEIDNVK.[K]		0.0126491	0.00204787	1	1	7	P04264	P04264 [408-416]		1	1073.59495	FALSE	0.353	0.201306616	103.55	70.6	129.4	84.76	59.24		Peak Found	High
	FALSE	High	[R].LRSEIDNVKK.[Q]		0.000447195	0.000462916	1	1	11	P04264	P04264 [408-417]		2	1201.68991	FALSE	0.333	0.186794436	116.83	96.7	103.3	84.61	87.37		High	High
	FALSE	High	[R].MSGECAPNVSVSVSTSHTTISGGGSR.[G]		1.28177E-21	0.000462916	1	1	9	P04264	P04264 [493-518]		0	2508.14533	FALSE	2.486	0.862640473	2.86	142.6	57.4	37.99			High	Not Found
	FALSE	High	[R].MSGECAPNVSVSVSTSHTTISGGGSR.[G]	1xOxidation [M1]	1.31232E-27	0.000462916	1	1	8	P04264	P04264 [493-518]		0	2524.14024	FALSE	10.705	0.807981622	364.57	180.4	19.6	33.45	135.47		High	Not Found
	FALSE	High	[K].NKLNDLEDALQQAK.[E]		0.000248924	0.000462916	1	1	13	P04264	P04264 [442-455]		1	1599.83368	FALSE	100	2.85194E-17	193.58	198.7	1.3	97.84	135.3		High	Peak Found
	FALSE	High	[K].NKLNDLEDALQQAKEDLAR.[L]		1.55499E-22	0.000462916	1	1	13	P04264	P04264 [442-460]		2	2184.1255	FALSE	100	2.85194E-17		200		29.35			High	Not Found
	FALSE	High	[KR].NKYEDEINK.[HR]		0.00110621	0.000462916	6	11	5	Q5XKE5; P04264; P04259; P02538; P05787; P13647	Q5XKE5 [232-240]; P04264 [268-276]; P04259 [251-259]; P02538 [251-259]; P05787 [177-185]; P13647 [256-264]		1	1152.55314	TRUE	0.01	2.85194E-17			200		78.42	Shared	Not Found	Peak Found
	FALSE	High	[KR].NKYEDEINKR.[T]		4.14893E-09	0.000462916	5	10	11	P04264; P04259; P02538; P05787; P13647	P04264 [268-277]; P04259 [251-260]; P02538 [251-260]; P05787 [177-186]; P13647 [256-265]		2	1308.65425	TRUE	1.154	0.482626618	73.79	107.1	92.9	17.34	152.4	Shared	Not Found	High
	FALSE	High	[K].NMQDMVEDYR.[N]		4.52799E-05	0.000462916	1	1	58	P04264	P04264 [258-267]		0	1300.52965	FALSE	4.137	0.977765144	79.16	161.1	38.9	145.16	150.82		High	High
	FALSE	High	[K].NMQDMVEDYR.[N]	1xOxidation [M]	4.04668E-05	0.000462916	1	1	97	P04264	P04264 [258-267]		0	1316.52456	FALSE	2.811	0.892636901	52.34	143.6	56.4	152.08	150.67		High	High
	FALSE	High	[K].NMQDMVEDYR.[N]	2xOxidation [M2; M5]	0.000144557	0.000462916	1	1	77	P04264	P04264 [258-267]		0	1332.51948	FALSE	1.188	0.50513599	145.86	93.4	106.6	160.67	156.71		High	Peak Found
	FALSE	High	[R].NSKIEISELNR.[V]		2.89402E-06	0.000462916	1	1	22	P04264	P04264 [393-403]		1	1302.7012	FALSE	1.427	0.679573915	73.36	117.6	82.4	69.94	48.88		High	High
	FALSE	High	[K].QISNLQQSISDAEQR.[G]		2.20935E-13	0.000462916	1	1	23	P04264	P04264 [418-432]		0	1716.85112	FALSE	4.987	0.985877453	37.54	159.1	40.9	33.57	21.4		High	High
	FALSE	High	[K].QISNLQQSISDAEQRGENALK.[D]		1.18754E-21	0.000462916	1	1	17	P04264	P04264 [418-438]		1	2329.17424	FALSE	100	2.85194E-17	25.14	199.8	0.2	85.8			High	Not Found
	FALSE	High	[K].QISNLQQSISDAEQRGENALKDAK.[N]		6.35866E-12	0.000462916	1	1	12	P04264	P04264 [418-441]		2	2643.33326	FALSE	100	2.85194E-17		200		36.12			High	Not Found
	FALSE	High	[K].RTNAENEFVTIK.[K]		0.0612521	0.00602206	1	1	1	P04264	P04264 [277-288]		1	1421.73832	FALSE	21.673	0.66880829	64.74	191.2	8.8		56.59		High	Peak Found
	FALSE	High	[K].RTNAENEFVTIKK.[D]		0.0106991	0.00204787	1	1	1	P04264	P04264 [277-289]		2	1549.83328	FALSE	100	2.85194E-17		200					High	Not Found
	FALSE	High	[R].SEIDNVKK.[Q]		0.00913292	0.00143222	1	1	36	P04264	P04264 [410-417]		1	932.50474	FALSE	0.01	2.85194E-17			200		141.37		Not Found	Peak Found
	FALSE	High	[R].SGGGFSSGSAGIINYQR.[R]		7.84439E-12	0.000462916	1	1	11	P04264	P04264 [13-29]		0	1657.79287	FALSE	0.952	0.526760802	126.92	76.4	123.6	65.4	77.45		High	High
	FALSE	High	[K].SKAEAESLYQSK.[Y]		5.55034E-11	0.000462916	1	1	20	P04264	P04264 [365-376]		1	1340.66924	FALSE	0.18	0.073828377	123.83	96.1	103.9	85.68	110.68		Peak Found	High
	FALSE	High	[K].SKAEAESLYQSKYEELQITAGR.[H]		1.47938E-17	0.000462916	1	1	6	P04264	P04264 [365-386]		2	2501.25182	FALSE	12.946	0.735222771	16.23	185.7	14.3	56.93			High	Not Found
	FALSE	High	[R].SLDLDSIIAEVK.[A]		6.78334E-07	0.000462916	1	1	15	P04264	P04264 [344-355]		0	1302.71512	FALSE	9.12	0.851574942	82.44	180.2	19.8	26.58	83.83		High	High
	FALSE	High	[K].SLNNQFASFIDK.[V]		8.73491E-09	0.000462916	1	1	48	P04264	P04264 [186-197]		0	1383.69031	FALSE	3.11	0.919768802	9.2	152.8	47.2	74.84	79.3		High	High
	FALSE	High	[K].SLNNQFASFIDKVR.[F]		5.06869E-13	0.000462916	1	1	31	P04264	P04264 [186-199]		1	1638.85983	FALSE	7.396	0.903462236	67.35	180.8	19.2	33.62	75.21		High	High
	FALSE	High	[R].SLVNLGGSK.[S]		0.0791981	0.00835972	1	1	3	P04264	P04264 [66-74]		0	874.49926	FALSE	0.507	0.062180183	120.22	67.2	132.8	7.04	165.04		Not Found	Peak Found
	FALSE	High	[R].SLVNLGGSKSISISVAR.[G]		0.00189308	0.000462916	1	1	1	P04264	P04264 [66-82]		1	1687.97011	FALSE	42.463	0.508344234	0	195.4	4.6				High	Not Found
	FALSE	High	[R].THNLEPYFESFINNLR.[R]		2.83886E-10	0.000462916	1	1	18	P04264	P04264 [224-239]		0	1993.97665	FALSE	100	2.85194E-17	10.42	200	0	54.49			High	Not Found
	FALSE	High	[R].THNLEPYFESFINNLRR.[R]		1.63201E-10	0.000462916	1	1	14	P04264	P04264 [224-240]		1	2150.07776	FALSE	100	2.85194E-17	32.64	200	0	84.2			High	Not Found
	FALSE	High	[R].TLLEGEESR.[M]		0.000901559	0.000462916	1	1	174	P04264	P04264 [484-492]		0	1033.51603	FALSE	0.876	0.496276936	33.78	93.4	106.6	51.41	14.39		High	High
	FALSE	High	[R].TNAENEFVTIK.[K]		4.54306E-07	0.000462916	1	1	17	P04264	P04264 [278-288]		0	1265.63721	FALSE	6.324	0.935325628	113.34	183.3	16.7	32.93	118.43		High	High
	FALSE	High	[R].TNAENEFVTIKK.[D]		2.87331E-07	0.000462916	1	1	23	P04264	P04264 [278-289]		1	1393.73217	FALSE	0.961	0.530253197	3.56	98.4	101.6	5.34	6.92		High	High
	FALSE	High	[K].WELLQQVDTSTR.[T]		2.20981E-09	0.000462916	1	1	59	P04264	P04264 [212-223]		0	1475.74888	FALSE	7.193	0.91300999	48.73	170.7	29.3	83.29	81.09		High	High
	FALSE	High	[KR].YEDEINKR.[T]		0.00825745	0.0010923	9	16	20	Q7Z794; P35908; P04264; P04259; P02538; O95678; P12035; P05787; P13647	Q7Z794 [254-261]; P35908 [268-275]; P04264 [270-277]; P04259 [253-260]; P02538 [253-260]; O95678 [239-246]; P12035 [290-297]; P05787 [179-186]; P13647 [258-265]		1	1066.51636	TRUE	0.387	0.030322446	48.05	55.8	144.2	14.37	166.98	Shared	High	High
	FALSE	High	[K].YEELQITAGR.[H]		7.7531E-07	0.000462916	2	2	72	P04264; P04259	P04264 [377-386]; P04259 [360-369]		0	1179.60043	FALSE	1.685	0.737762157	62.5	125.5	74.5	113.82	37.15	Shared	High	High
FALSE	High	Master Protein	P35527	Keratin, type I cytoskeletal 9 OS=Homo sapiens OX=9606 GN=KRT9 PE=1 SV=3	0	FALSE	398.166	76	38	758	38	623	62	5.24	1660.69	38	cell organization and biogenesis;other biological processes	cytosol;cytoskeleton	cytoskeletal activity	Pf00038	3857	ENSG00000171403	KRT9	hsa:3857; O00109; P35527; Q0IJ47; Q14665	1.64
	Checked	Confidence	Annotated Sequence	Modifications	Qvality PEP	Qvality q-value	# Protein Groups	# Proteins	# PSMs	Master Protein Accessions	Positions in Master Proteins	Modifications in Master Proteins	# Missed Cleavages	Theo. MH+ [Da]	Contaminant	Abundance Ratio: (R) / (V)	Abundance Ratio Adj. P-Value: (R) / (V)	Abundance Ratio Variability [%]: (R) / (V)	Abundances (Grouped): R	Abundances (Grouped): V	Abundances (Grouped) CV [%]: R	Abundances (Grouped) CV [%]: V	Quan Info	Found in Sample: [S1] F1: Sample, 1, R	Found in Sample: [S6] F6: Sample, 3, V
	FALSE	High	[R].AELEALLSSK.[D]		0.00717414	0.0010923	1	1	1	Q7Z406	Q7Z406 [1528-1537]		0	1060.58847	FALSE	4.398	0.824166233	98.53	162.9	37.1	85.93	113.5		Not Found	Peak Found
	FALSE	High	[R].AELEALLSSKDDVGK.[S]		1.25848E-05	0.000462916	1	1	1	Q7Z406	Q7Z406 [1528-1542]		1	1574.82719	FALSE	37.296	0.555455913	67.31	194.8	5.2	76.05	90.2		Not Found	Peak Found
	FALSE	High	[R].AELSSLQTAR.[Q]		0.0054283	0.000771568	1	1	2	Q7Z406	Q7Z406 [1255-1264]		0	1075.57421	FALSE	4.751	0.877820538	31.63	164.2	35.8	63.72	17.15		Peak Found	High
	FALSE	High	[R].AGVLAQLEEER.[D]		0.00365739	0.000771568	1	2	1	Q7Z406	Q7Z406 [789-799]		0	1214.63754	FALSE	27.309	0.610487911	84.83	192.9	7.1	49.38	91.68		Not Found	Peak Found
	FALSE	High	[R].AMEAEAAGLREQLEEEAAAR.[E]		2.09697E-07	0.000462916	1	1	5	Q7Z406	Q7Z406 [1357-1376]		1	2145.02407	FALSE	100	2.85194E-17		200		55.16			Not Found	Not Found
	FALSE	High	[K].AQTKEQADFAIEALAK.[A]		0.00409422	0.000771568	2	4	2	P35579; Q7Z406	P35579 [404-419]; Q7Z406 [430-445]		1	1733.90684	FALSE	25.949	0.600830136	111.46	192.6	7.4	84.98		Shared	Not Found	Not Found
	FALSE	High	[R].AQVTELEDELTAAEDAKLR.[L]		0.00138188	0.000462916	1	1	1	Q7Z406	Q7Z406 [1563-1581]		1	2102.06117	FALSE	100	2.85194E-17	0	199.5	0.5				Not Found	Peak Found
	FALSE	High	[R].CNGVLEGIR.[I]		0.00435253	0.000771568	4	17	8	P35580; P35579; Q9UKX2; Q7Z406	P35580 [701-709]; P35579 [694-702]; Q9UKX2 [701-709]; Q7Z406 [718-726]		0	960.49313	FALSE	32.007	0.405536769	109.62	193.9	6.1	83.81	116.73	Shared	Not Found	Not Found
	FALSE	High	[R].DQADFSVLHYAGK.[V]		0.0392238	0.00551758	1	2	1	Q7Z406	Q7Z406 [590-602]		0	1450.69612	FALSE	11.503	0.966746858	127.72	184	16		92.3		Not Found	Not Found
	FALSE	High	[K].DVEGIVGLEQVSSLGDGPPGGRPR.[R]		0.0507637	0.00602206	1	2	1	Q7Z406	Q7Z406 [640-663]		0	2391.22628	FALSE	100	2.85194E-17		200					Not Found	Not Found
	FALSE	High	[R].EDQSILCTGESGAGK.[T]		7.23386E-10	0.000462916	3	12	3	P35580; P35579; Q7Z406	P35580 [170-184]; P35579 [166-180]; Q7Z406 [190-204]		0	1494.67406	FALSE	86.79	0.209191545	45.35	197.7	2.3	57.18	49.85	Shared	Not Found	Not Found
	FALSE	High	[R].ELFQETLESLR.[V]		0.000305103	0.000462916	1	2	3	Q7Z406	Q7Z406 [343-353]		0	1364.70562	FALSE	100	2.85194E-17		200		86.24			Peak Found	Not Found
	FALSE	High	[R].ELQTAQAQLSEWR.[R]		5.05786E-08	0.000462916	1	1	4	Q7Z406	Q7Z406 [1382-1394]		0	1559.78125	FALSE	5.754	0.97811575	74.15	170.4	29.6	69.37	16.64		Not Found	High
	FALSE	High	[K].ELSSTEAQLHDAQELLQEETR.[A]		3.34677E-11	0.000462916	1	1	2	Q7Z406	Q7Z406 [1326-1346]		0	2427.1634	FALSE	100	2.85194E-17		200		81.48			Not Found	Not Found
	FALSE	High	[K].FDQLLAEEK.[TSNA]		2.85466E-05	0.000462916	3	6	20	P35580; P35579; Q7Z406	P35580 [1453-1461]; P35579 [1446-1454]; Q7Z406 [1470-1478]		0	1092.55717	FALSE	5.855	0.952081	91.59	170.8	29.2	77.32	7.83	Shared	Not Found	High
	FALSE	High	[R].FLTNGPSSSPGQERELFQETLESLR.[V]		0.0593743	0.00602206	1	2	1	Q7Z406	Q7Z406 [329-353]		1	2822.39553	FALSE	100	2.85194E-17		200					Not Found	Not Found
	FALSE	High	[R].GPLTFTTR.[T]		0.0131458	0.00204787	1	1	2	Q7Z406	Q7Z406 [1948-1955]		0	892.48869	FALSE	9.784	0.915654175	57.06	181.5	18.5	71.04	78.61		Not Found	Peak Found
	FALSE	High	[R].HGQALGELAEQLEQAR.[R]		7.35305E-17	0.000462916	1	1	6	Q7Z406	Q7Z406 [1218-1233]		0	1749.88784	FALSE	42.283	0.361032143	82.8	195.4	4.6	68.96			Not Found	Not Found
	FALSE	High	[R].KAPPRPGPVPEAAQPFLFTPR.[G]		4.08483E-05	0.000462916	1	4	3	Q7Z406	Q7Z406 [12-32]		1	2273.25533	FALSE	16.371	0.737626597	76.49	188.5	11.5	64.84			Not Found	Not Found
	FALSE	High	[KR].KEEELQAALAR.[VLA]		0.0230117	0.00405599	2	4	1	P35579; Q7Z406	P35579 [1081-1091]; Q7Z406 [1105-1115]		1	1257.67974	FALSE	13.977	0.824451655	52.39	186.6	13.4	47.12		Shared	Not Found	Not Found
	FALSE	High	[KR].KFDQLLAEEK.[TSNA]		5.79451E-09	0.000462916	3	6	56	P35580; P35579; Q7Z406	P35580 [1452-1461]; P35579 [1445-1454]; Q7Z406 [1469-1478]		1	1220.65213	FALSE	2.803	0.892337136	144.84	147.4	52.6	116.02	6.93	Shared	High	High
	FALSE	High	[R].KQELELVVSELEAR.[V]		2.78561E-06	0.000462916	1	2	1	Q7Z406	Q7Z406 [934-947]		1	1642.90103	FALSE	100	2.85194E-17		200					Not Found	Not Found
	FALSE	High	[R].LAEFSSQAAEEEEK.[V]		0.0117282	0.00204787	1	1	1	Q7Z406	Q7Z406 [1025-1038]		0	1567.71222	FALSE	34.874	0.524245863	68.3	194.4	5.6	59.17			Not Found	Not Found
	FALSE	High	[R].LALEAEVSELR.[A]		3.51429E-05	0.000462916	1	1	3	Q7Z406	Q7Z406 [1244-1254]		0	1229.67359	FALSE	48.814	0.348609479	0	196	4				Not Found	Not Found
	FALSE	High	[R].LALEAEVSELRAELSSLQTAR.[Q]		1.28578E-06	0.000462916	1	1	1	Q7Z406	Q7Z406 [1244-1264]		1	2286.22996	FALSE	100	2.85194E-17		200		60.12			Not Found	Not Found
	FALSE	High	[K].LAQAEEQLEQETR.[E]		8.09277E-09	0.000462916	1	1	3	Q7Z406	Q7Z406 [1840-1852]		0	1544.75509	FALSE	5.652	0.970608957	84.02	169.9	30.1	69.72			Not Found	Not Found
	FALSE	High	[R].LELQLQEVQGR.[A]		0.0162258	0.00356908	1	1	1	Q7Z406	Q7Z406 [1274-1284]		0	1312.72194	FALSE	6.557	0.952081	63.17	173.5	26.5	55.43			Not Found	Not Found
	FALSE	High	[R].LKGLEAEVLR.[L]		0.00649177	0.0010923	1	1	6	Q7Z406	Q7Z406 [1699-1708]		1	1127.67828	FALSE	4.259	0.913931706	101.31	162	38	79.79			Not Found	Not Found
	FALSE	High	[R].ILFQEFR.[Q]		0.00921147	0.00143222	1	2	10	Q7Z406	Q7Z406 [736-742]		0	952.52508	FALSE	42.828	0.303756182	277.07	195.4	4.6	81.42	136.27		Not Found	Peak Found
	FALSE	High	[R].LLGLGVTDFSR.[A]		0.00011397	0.000462916	1	2	7	Q7Z406	Q7Z406 [403-413]		0	1177.65755	FALSE	7.212	0.912577194	100.2	175.6	24.4	79.19			Not Found	Not Found
	FALSE	High	[K].LLLQVESLTTELSAER.[S]		0.0635763	0.00602206	1	1	1	Q7Z406	Q7Z406 [1779-1794]		0	1801.99057	FALSE	64.942	0.237789039	6.6	197	3	6.29			Peak Found	Not Found
	FALSE	High	[R].LMATLSNTNPSFVR.[C]		8.36828E-07	0.000462916	1	2	6	Q7Z406	Q7Z406 [681-694]		0	1550.79954	FALSE	9.107	0.9359864	91.9	180.2	19.8	74.51			Not Found	Not Found
	FALSE	High	[R].LQEELAASDR.[A]		0.000170398	0.000462916	1	1	14	Q7Z406	Q7Z406 [1709-1718]		0	1131.56404	FALSE	5.561	0.991593116	79.67	169.5	30.5	44.34	65.19		Peak Found	High
	FALSE	High	[R].LQQELDDATMDLEQQR.[Q]		0.017096	0.00356908	1	1	2	Q7Z406	Q7Z406 [1442-1457]		0	1932.89675	FALSE	29.87	0.62615737	95.7	193.5	6.5	76.7			Not Found	Not Found
	FALSE	High	[K].LRHWQWWR.[VL]		0.00537107	0.000771568	2	4	7	P35580; Q7Z406	P35580 [829-836]; Q7Z406 [846-853]		1	1267.65956	FALSE	27.324	0.612071023	641.49	192.9	7.1	75.9	140.3	Shared	Not Found	Peak Found
	FALSE	High	[R].LTAEIWKDVEGIVGLEQVSSLGDGPPGGRPR.[R]		0.00598203	0.000771568	1	2	1	Q7Z406	Q7Z406 [633-663]		1	3232.69607	FALSE								No Quan Values	Not Found	Not Found
	FALSE	High	[-].MAAVTMSVPGR.[K]	1xMet-loss+Acetyl [N-Term]	0.00178987	0.000462916	1	4	5	Q7Z406	Q7Z406 [1-11]	Q7Z406 1xMet-loss+Acetyl [N-Term]	0	1030.53499	FALSE	8.322	0.98051235	78.09	178.5	21.5	80.56	37.88		Not Found	High
	FALSE	High	[K].MIQALELDPNLYR.[V]		4.78889E-05	0.000462916	1	2	3	Q7Z406	Q7Z406 [767-779]		0	1575.81994	FALSE	45.214	0.326558053	45.23	195.7	4.3		41.26		Not Found	Not Found
	FALSE	High	[K].MIQALELDPNLYR.[V]	1xOxidation [M1]	0.000032282	0.000462916	1	2	3	Q7Z406	Q7Z406 [767-779]		0	1591.81485	FALSE	100	2.85194E-17	405.83	198.1	1.9		132.83		Not Found	Peak Found
	FALSE	High	[K].NMDPLNDNVAALLHQSTDR.[L]		1.02255E-06	0.000462916	1	2	1	Q7Z406	Q7Z406 [614-632]		0	2124.01384	FALSE	100	2.85194E-17		200		46.61			Not Found	Not Found
	FALSE	High	[K].NMDPLNDNVAALLHQSTDR.[L]	1xOxidation [M2]	3.97245E-19	0.000462916	1	2	3	Q7Z406	Q7Z406 [614-632]		0	2140.00876	FALSE	100	2.85194E-17		200					Not Found	Not Found
	FALSE	High	[RK].QLLQANPILEAFGNAK.[T]		1.87444E-08	0.000462916	2	7	10	P35579; Q7Z406	P35579 [210-225]; Q7Z406 [237-252]		0	1726.94865	FALSE	44.566	0.29086426	76.53	195.6	4.4	64.87		Shared	Not Found	Not Found
	FALSE	High	[K].QLPIYTEAIVEMYR.[G]		0.00113958	0.000462916	1	3	2	Q7Z406	Q7Z406 [150-163]		0	1725.88802	FALSE	100	2.85194E-17		200					Not Found	Not Found
	FALSE	High	[R].QRYEILTPNAIPK.[G]		2.18815E-05	0.000462916	2	4	5	P35580; Q7Z406	P35580 [726-738]; Q7Z406 [743-755]		1	1542.86385	FALSE	11.661	0.859348631	51.51	184.2	15.8	69.25	72.19	Shared	Not Found	Peak Found
	FALSE	High	[R].RLQQELDDATMDLEQQR.[Q]		4.23878E-10	0.000462916	1	1	1	Q7Z406	Q7Z406 [1441-1457]		1	2088.99786	FALSE	100	2.85194E-17		200					Not Found	Not Found
	FALSE	High	[R].VAQLEEER.[A]		0.0875961	0.0098098	1	2	1	Q7Z406	Q7Z406 [899-906]		0	973.4949	FALSE	100	2.85194E-17	50.94	199	1		45.96		Not Found	Peak Found
	FALSE	High	[K].VKPLLQVTR.[Q]		0.0224905	0.00405599	2	5	5	P35580; Q7Z406	P35580 [841-849]; Q7Z406 [858-866]		0	1053.67789	FALSE	7.253	0.910299442	90.69	175.8	24.2	83.83		Shared	High	Not Found
	FALSE	High	[R].VLGFSHEEIISMLR.[M]		0.000279156	0.000462916	1	2	1	Q7Z406	Q7Z406 [354-367]		0	1630.86214	FALSE	100	2.85194E-17		200					Not Found	Not Found
	FALSE	High	[K].VQELQQQSAR.[E]		0.0344086	0.00530793	1	2	1	Q7Z406	Q7Z406 [881-890]		0	1186.61747	FALSE								No Quan Values	Not Found	Not Found
	FALSE	High	[R].YEILTPNAIPK.[G]		0.0130192	0.00204787	2	4	6	P35580; Q7Z406	P35580 [728-738]; Q7Z406 [745-755]		0	1258.70416	FALSE	96.29	0.106950578	523.78	197.9	2.1	74.18	139.69	Shared	Not Found	Peak Found
FALSE	High	Master Protein	P13647	Keratin, type II cytoskeletal 5 OS=Homo sapiens OX=9606 GN=KRT5 PE=1 SV=3	0	TRUE	231.669	45	34	673	19	590	62.3	7.74	1030.12	34	cell organization and biogenesis;other biological processes	cytosol;cytoskeleton;other cell component	bone, tooth or skin structural activity;cytoskeletal activity;other molecular function	Pf00038, Pf16208	3852	ENSG00000186081	KRT5	hsa:3852; P13647; Q6PI71; Q6UBJ0; Q8TA91	1.69
	Checked	Confidence	Annotated Sequence	Modifications	Qvality PEP	Qvality q-value	# Protein Groups	# Proteins	# PSMs	Master Protein Accessions	Positions in Master Proteins	Modifications in Master Proteins	# Missed Cleavages	Theo. MH+ [Da]	Contaminant	Abundance Ratio: (R) / (V)	Abundance Ratio Adj. P-Value: (R) / (V)	Abundance Ratio Variability [%]: (R) / (V)	Abundances (Grouped): R	Abundances (Grouped): V	Abundances (Grouped) CV [%]: R	Abundances (Grouped) CV [%]: V	Quan Info	Found in Sample: [S1] F1: Sample, 1, R	Found in Sample: [S6] F6: Sample, 3, V
	FALSE	High	[K].AGFAGDDAPR.[A]		5.60882E-05	0.000462916	2	32	37	P60709; P68032	P60709 [19-28]; P68032 [21-30]		0	976.44828	FALSE	1.714	0.743790166	147.22	126.3	73.7	110.54	92.86	Shared	High	High
	FALSE	High	[R].AVFPSIVGRPR.[HQ]		5.24234E-07	0.000462916	2	29	70	P60709; P68032	P60709 [29-39]; P68032 [31-41]		0	1198.7055	FALSE	4.217	0.98051235	144.56	152.2	47.8	102.25	95.45	Shared	High	High
	FALSE	High	[R].DLTDYLMK.[I]		0.0202117	0.0038248	3	16	10	P60709; Q562R1; P68032	P60709 [184-191]; Q562R1 [185-192]; P68032 [186-193]		0	998.48631	FALSE	14.079	0.707442254	117.07	186.7	13.3	96.55	26.6	Shared	High	High
	FALSE	High	[R].DLTDYLMK.[I]	1xOxidation [M7]	0.00482206	0.000771568	3	16	70	P60709; Q562R1; P68032	P60709 [184-191]; Q562R1 [185-192]; P68032 [186-193]		0	1014.48122	FALSE	8.7	0.862640473	143.29	171.9	28.1	108.39	98.49	Shared	Peak Found	High
	FALSE	High	[K].DSYVGDEAQSK.[R]		1.58243E-05	0.000462916	2	26	19	P60709; P68032	P60709 [51-61]; P68032 [53-63]		0	1198.52224	FALSE	4.119	0.977071556	92.64	150.5	49.5	65.33	90.43	Shared	Not Found	High
	FALSE	High	[K].EITALAPSTMK.[I]		0.000812297	0.000462916	2	13	11	P60709; P68032	P60709 [316-326]; P68032 [318-328]		0	1161.61839	FALSE	4.251	0.980984074	103.51	161.9	38.1	95.67	41.33	Shared	High	High
	FALSE	High	[K].EITALAPSTMK.[I]	1xOxidation [M10]	1.41119E-05	0.000462916	2	13	119	P60709; P68032	P60709 [316-326]; P68032 [318-328]		0	1177.6133	FALSE	3.962	0.96952043	143.98	139.6	60.4	114.18	97.6	Shared	Peak Found	High
	FALSE	High	[R].EIVRDIKEK.[L]		0.00576838	0.000771568	2	18	5	P60709; P68032	P60709 [207-215]; P68032 [209-217]		2	1129.65755	FALSE	0.619	0.234528468	60.08	76.5	123.5	56.89	11.4	Shared	Not Found	High
	FALSE	High	[R].GYSFVTTAER.[E]		0.00857179	0.0010923	1	6	5	P68032	P68032 [199-208]		0	1130.54766	FALSE	2.603	0.726220112	62.21	144.5	55.5	13.95	75.86		Not Found	High
	FALSE	High	[R].HQGVMVGMGQK.[D]		2.40803E-09	0.000462916	3	25	11	P60709; Q562R1; P68032	P60709 [40-50]; Q562R1 [41-51]; P68032 [42-52]		0	1171.57106	FALSE	3.848	0.960132075	121.4	161.8	38.2	96.93	53.46	Shared	Peak Found	High
	FALSE	High	[R].HQGVMVGMGQK.[D]	1xOxidation [M]	2.12703E-09	0.000462916	3	25	13	P60709; Q562R1; P68032	P60709 [40-50]; Q562R1 [41-51]; P68032 [42-52]		0	1187.56597	FALSE	4.045	0.972384085	146.77	142.2	57.8	105.97	91.35	Shared	Peak Found	High
	FALSE	High	[R].HQGVMVGMGQK.[D]	2xOxidation [M5; M8]	0.0537173	0.00602206	3	25	1	P60709; Q562R1; P68032	P60709 [40-50]; Q562R1 [41-51]; P68032 [42-52]		0	1203.56089	FALSE								No Quan Values	Not Found	Not Found
	FALSE	High	[R].HQGVMVGMGQKDSYVGDEAQSK.[R]		0.000276895	0.000462916	2	24	5	P60709; P68032	P60709 [40-61]; P68032 [42-63]		1	2351.07545	FALSE	2.338	0.726220112	46.12	140.1	59.9	42.01		Shared	Not Found	High
	FALSE	High	[R].HQGVMVGMGQKDSYVGDEAQSK.[R]	1xOxidation [M8]	0.00169763	0.000462916	2	24	1	P60709; P68032	P60709 [40-61]; P68032 [42-63]		1	2367.07037	FALSE								No Quan Values	Not Found	Not Found
	FALSE	High	[R].HQGVMVGMGQKDSYVGDEAQSK.[R]	2xOxidation [M5; M8]	0.000015087	0.000462916	2	24	1	P60709; P68032	P60709 [40-61]; P68032 [42-63]		1	2383.06528	FALSE								No Quan Values	Not Found	High
	FALSE	High	[R].HQGVMVGMGQKDSYVGDEAQSKR.[G]		0.0510839	0.00602206	2	24	1	P60709; P68032	P60709 [40-62]; P68032 [42-64]		2	2507.17657	FALSE	0.01	2.85194E-17			200			Shared	Not Found	Not Found
	FALSE	High	[R].HQGVMVGMGQKDSYVGDEAQSKR.[G]	1xOxidation [M]	2.15659E-19	0.000462916	2	24	4	P60709; P68032	P60709 [40-62]; P68032 [42-64]		2	2523.17148	FALSE	1.098	0.58350085	7.73	104.7	95.3		7.36	Shared	Not Found	High
	FALSE	High	[R].HQGVMVGMGQKDSYVGDEAQSKR.[G]	2xOxidation [M5; M8]	8.33871E-30	0.000462916	2	24	4	P60709; P68032	P60709 [40-62]; P68032 [42-64]		2	2539.1664	FALSE								No Quan Values	Not Found	High
	FALSE	High	[R].KYSVWIGGSILASLSTFQQMWISK.[Q]	1xOxidation [M20]	0.0174612	0.00356908	3	9	1	P60709; Q562R1; P68032	P60709 [336-359]; Q562R1 [337-360]; P68032 [338-361]		1	2746.42728	FALSE								No Quan Values	Not Found	Not Found
	FALSE	High	[R].LDLAGRDLTDYLMK.[I]		2.2524E-09	0.000462916	3	16	13	P60709; Q562R1; P68032	P60709 [178-191]; Q562R1 [179-192]; P68032 [180-193]		1	1623.84107	FALSE	100	2.85194E-17	56.8	199.1	0.9	30.92	59.6	Shared	Peak Found	High
	FALSE	High	[K].IKIIAPPER.[K]		0.00574759	0.000771568	3	12	12	P60709; Q562R1; P68032	P60709 [327-335]; Q562R1 [328-336]; P68032 [329-337]		1	1036.65134	FALSE	2.323	0.844002335	63.03	139.8	60.2	65.12	27.79	Shared	Not Found	High
	FALSE	High	[K].IWHHTFYNELR.[V]		0.000676408	0.000462916	2	25	25	P60709; P68032	P60709 [85-95]; P68032 [87-97]		0	1515.74916	FALSE	13.542	0.720651795	93.17	186.2	13.8	82.29	32.92	Shared	High	High
	FALSE	High	[KR].SYELPDGQVITIGNER.[F]		5.31644E-13	0.000462916	3	18	6	P60709; Q562R1; P68032	P60709 [239-254]; Q562R1 [240-255]; P68032 [241-256]		0	1790.89192	FALSE	36.475	0.343251558	94.93	194.7	5.3	76.26		Shared	Not Found	Not Found
	FALSE	High	[K].YPIEHGIITNWDDMEKIWHHTFYNELR.[V]		5.20053E-24	0.000462916	1	4	11	P68032	P68032 [71-97]		1	3457.64226	FALSE	100	2.85194E-17	82.44	200	0	124.86	129.04		Not Found	Not Found
	FALSE	High	[K].YPIEHGIITNWDDMEKIWHHTFYNELR.[V]	1xOxidation [M14]	3.83417E-12	0.000462916	1	4	21	P68032	P68032 [71-97]		1	3473.63717	FALSE	100	2.85194E-17		200		5.57			Not Found	Not Found
FALSE	High	Master Protein	P02533	Keratin, type I cytoskeletal 14 OS=Homo sapiens OX=9606 GN=KRT14 PE=1 SV=4	0	FALSE	193.258	63	27	657	13	472	51.5	5.16	1099.8	27	cell organization and biogenesis;other biological processes	plasma membrane;cytosol;cytoskeleton;nucleus;other cell component	cytoskeletal activity;other molecular function	Pf00038	3861	ENSG00000186847	KRT14	hsa:3861; P02533; Q14715; Q53XY3; Q9BUE3; Q9UBN2; Q9UBN3; Q9UCY4	2.525
	Checked	Confidence	Annotated Sequence	Modifications	Qvality PEP	Qvality q-value	# Protein Groups	# Proteins	# PSMs	Master Protein Accessions	Positions in Master Proteins	Modifications in Master Proteins	# Missed Cleavages	Theo. MH+ [Da]	Contaminant	Abundance Ratio: (R) / (V)	Abundance Ratio Adj. P-Value: (R) / (V)	Abundance Ratio Variability [%]: (R) / (V)	Abundances (Grouped): R	Abundances (Grouped): V	Abundances (Grouped) CV [%]: R	Abundances (Grouped) CV [%]: V	Quan Info	Found in Sample: [S1] F1: Sample, 1, R	Found in Sample: [S6] F6: Sample, 3, V
	FALSE	High	[R].AIGIGAYLVR.[L]		0.0554284	0.00602206	1	5	2	Q13085	Q13085 [1824-1833]		0	1032.62004	FALSE	100	2.85194E-17		200					High	Not Found
	FALSE	High	[K].ATLVDHGIR.[R]		0.0147261	0.00268735	1	2	3	Q13085	Q13085 [1317-1325]		0	981.5476	FALSE	100	2.85194E-17	0	199.8	0.2				High	Not Found
	FALSE	High	[K].AVVMDLLR.[Q]		0.0732204	0.00626758	1	1	2	Q13085	Q13085 [985-992]		0	916.52845	FALSE	0.01	2.85194E-17			200				Not Found	Not Found
	FALSE	High	[R].AYIAYELNSVQHR.[Q]		4.4991E-11	0.000462916	1	1	4	Q13085	Q13085 [1157-1169]		0	1563.79142	FALSE	36.678	0.47807281	0	194.7	5.3				High	Peak Found
	FALSE	High	[R].DEPIHILNVAIK.[T]		0.000522986	0.000462916	1	1	2	Q13085	Q13085 [1283-1294]		0	1361.77873	FALSE	100	2.85194E-17		200					High	Not Found
	FALSE	High	[R].DFTVASPAEFVTR.[F]		2.70698E-06	0.000462916	1	6	8	Q13085	Q13085 [99-111]		0	1439.71652	FALSE	8.476	0.910122518	99.69	178.9	21.1	139.66	140.45		High	Not Found
	FALSE	High	[K].DLAEWLEK.[Q]		0.0467748	0.00602206	1	2	1	Q13085	Q13085 [2269-2276]		0	1003.50949	FALSE	1.925	0.47807281	69.16	131.6	68.4	59.79			High	Not Found
	FALSE	High	[R].DIIVIGNDITYR.[I]		2.68127E-06	0.000462916	1	2	2	Q13085	Q13085 [1676-1687]		0	1391.75291	FALSE	100	2.85194E-17	0	199.9	0.1				High	Not Found
	FALSE	High	[K].DMYDQVLK.[F]		0.0125888	0.00204787	1	3	1	Q13085	Q13085 [2055-2062]		0	1011.48156	FALSE	89.561	0.199599373	163.92	197.8	2.2		104.88		High	Peak Found
	FALSE	High	[K].EASFEYLQNEGER.[L]		1.19968E-09	0.000462916	1	5	11	Q13085	Q13085 [1436-1448]		0	1571.69724	FALSE	3.488	0.939746988	286.96	155.4	44.6	125.64			High	Not Found
	FALSE	High	[K].EEGIGPENLR.[G]		0.00206195	0.000462916	1	2	2	Q13085	Q13085 [1789-1798]		0	1113.55348	FALSE	100	2.85194E-17		200		153.25			High	Not Found
	FALSE	High	[R].EGLPLMVFANWR.[G]		0.000046134	0.000462916	1	2	2	Q13085	Q13085 [2036-2047]		0	1432.74057	FALSE	100	2.85194E-17		200		151.78			High	Not Found
	FALSE	High	[R].EGLPLMVFANWR.[G]	1xOxidation [M6]	0.0020079	0.000462916	1	2	1	Q13085	Q13085 [2036-2047]		0	1448.73548	FALSE	100	2.85194E-17		200					High	Not Found
	FALSE	High	[R].EVFFMNTQSIVQLVQR.[Y]	1xOxidation [M5]	0.0323467	0.00511468	1	1	2	Q13085	Q13085 [959-974]		0	1955.00551	FALSE								No Quan Values	High	Not Found
	FALSE	High	[R].FIIGSVSEDNSEDEISNLVK.[L]		0.00248878	0.000771568	1	5	1	Q13085	Q13085 [19-38]		0	2195.0714	FALSE	86.014	0.190285249	63.13	197.7	2.3	82.37			High	Not Found
	FALSE	High	[R].FVVMVTPEDLK.[A]		0.00261938	0.000771568	1	4	4	Q13085	Q13085 [153-163]		0	1277.68099	FALSE	14.219	0.799883757	141.96	186.9	13.1	74.89	153.76		High	Peak Found
	FALSE	High	[R].GNIPTLNR.[M]		0.0272846	0.00430515	1	1	4	Q13085	Q13085 [1192-1199]		0	884.49484	FALSE	45.734	0.440346274	147.91	197.4	2.6	160.37	172.55		High	Peak Found
	FALSE	High	[R].GSVLEPEGTVEIK.[F]		8.61136E-07	0.000462916	1	2	9	Q13085	Q13085 [2115-2127]		0	1357.72094	FALSE	14.408	0.743790166	373.66	174.4	25.6	136.07	140.8		High	Not Found
	FALSE	High	[K].GVISDILDWK.[T]		0.000817684	0.000462916	1	2	4	Q13085	Q13085 [2200-2209]		0	1145.6201	FALSE	100	2.85194E-17		200					High	Not Found
	FALSE	High	[K].GYVKDVDDGLQAAEEVGYPVMIK.[A]		6.80754E-05	0.000462916	1	1	1	Q13085	Q13085 [289-311]		1	2496.23267	FALSE	100	2.85194E-17		200					High	Not Found
	FALSE	High	[R].HLEPALAFQLELNR.[M]		0.000604415	0.000462916	1	5	2	Q13085	Q13085 [1372-1385]		0	1650.89622	FALSE	100	2.85194E-17		200					High	Not Found
	FALSE	High	[R].KVNNADDFPNLFR.[Q]		1.67516E-13	0.000462916	1	1	6	Q13085	Q13085 [323-335]		1	1549.77577	FALSE	21.691	0.590526878	77.11	190.2	9.8	170.31	51.91		High	Peak Found
	FALSE	High	[K].IASSIVAQTAGIPTLPWSGSGLR.[V]		3.6039E-10	0.000462916	1	1	3	Q13085	Q13085 [244-266]		0	2282.25031	FALSE	100	2.85194E-17		200					High	Not Found
	FALSE	High	[R].IDTGWLDR.[L]		0.0037081	0.000771568	1	1	7	Q13085	Q13085 [608-615]		0	975.48942	FALSE	100	2.85194E-17	146.71	199.8	0.2		169.54		High	Peak Found
	FALSE	High	[R].LGGIPVGVVAVETR.[T]		1.77011E-08	0.000462916	1	2	8	Q13085	Q13085 [1978-1991]		0	1366.80528	FALSE	100	2.85194E-17	1876.32	198.5	1.5		140.98		High	Not Found
	FALSE	High	[R].IGLAEEIR.[H]		0.00540913	0.000771568	1	2	8	Q13085	Q13085 [1724-1731]		0	900.51491	FALSE	2.246	0.63047755	230.74	138.4	61.6	125.28	139.69		High	Not Found
	FALSE	High	[R].LGTPELSTAER.[K]		4.97078E-05	0.000462916	1	2	18	Q13085	Q13085 [2151-2161]		0	1173.61099	FALSE	4.358	0.775761106	101	154.3	45.7	162.79	161.58		High	Peak Found
	FALSE	High	[K].LLETESFQMNR.[I]		1.15489E-05	0.000462916	1	1	4	Q13085	Q13085 [597-607]		0	1367.66238	FALSE	56.185	0.380002276	486.36	189.9	10.1	135.04	140.91		High	Not Found
	FALSE	High	[R].LLLEDLVK.[K]		0.00576838	0.000771568	1	2	4	Q13085	Q13085 [2222-2229]		0	942.58701	FALSE	100	2.85194E-17	1322.34	198.7	1.3		140.54		High	Not Found
	FALSE	High	[R].ILNVPQELYEK.[G]		9.61623E-05	0.000462916	1	1	10	Q13085	Q13085 [278-288]		0	1345.73619	FALSE	6.082	0.891450877	147.19	171.8	28.2	165.59	168.49		High	Peak Found
	FALSE	High	[R].LPGGNEIGMVAWK.[M]		8.1895E-10	0.000462916	1	1	5	Q13085	Q13085 [1651-1663]		0	1371.70893	FALSE	8.294	0.876009789	0	178.5	21.5				High	Not Found
	FALSE	High	[R].LPGGNEIGMVAWK.[M]	1xOxidation [M9]	0.0180282	0.00356908	1	1	1	Q13085	Q13085 [1651-1663]		0	1387.70385	FALSE	100	2.85194E-17		200					High	Not Found
	FALSE	High	[K].ITDIIGKEEGIGPENLR.[G]		5.04508E-11	0.000462916	1	2	1	Q13085	Q13085 [1782-1798]		1	1853.99672	FALSE	100	2.85194E-17	18.28	198.6	1.4	44.29			High	Peak Found
	FALSE	High	[R].LTFLVAQK.[D]		0.00773632	0.0010923	1	2	8	Q13085	Q13085 [1327-1334]		0	919.56113	FALSE	9.187	0.935325628	174.85	180.4	19.6	138.93	140.97		High	Not Found
	FALSE	High	[R].ITSENPDEGFKPSSGTVQELNFR.[S]		9.47216E-11	0.000462916	1	2	1	Q13085	Q13085 [510-532]		0	2552.22634	FALSE	100	2.85194E-17	74.6	198.2	1.8	117.6			High	Peak Found
	FALSE	High	[R].MAALEVYVR.[R]		0.00269113	0.000771568	1	1	2	Q13085	Q13085 [1147-1155]		0	1051.56048	FALSE	100	2.85194E-17	0	199.6	0.4				High	Not Found
	FALSE	High	[R].RAYIAYELNSVQHR.[Q]		0.00162387	0.000462916	1	1	1	Q13085	Q13085 [1156-1169]		1	1719.89253	FALSE	100	2.85194E-17		200					High	Not Found
	FALSE	High	[K].RIPVQAVWAGWGHASENPK.[L]		0.00402516	0.000771568	1	2	1	Q13085	Q13085 [199-217]		1	2103.08827	FALSE								No Quan Values	High	Not Found
	FALSE	High	[R].SLVQANPEVAMDSIIHMTQHISPTQR.[A]		1.47279E-11	0.000462916	1	3	1	Q13085	Q13085 [2306-2331]		0	2903.45022	FALSE	100	2.85194E-17		200					High	Not Found
	FALSE	High	[R].TAQIMFQAYGDK.[Q]		0.000137173	0.000462916	1	2	4	Q13085	Q13085 [1553-1564]		0	1372.65656	FALSE	22.814	0.52608538	986.24	191.6	8.4		139.85		High	Peak Found
	FALSE	High	[R].TAQIMFQAYGDK.[Q]	1xOxidation [M5]	0.00593844	0.000771568	1	2	1	Q13085	Q13085 [1553-1564]		0	1388.65148	FALSE								No Quan Values	High	Not Found
	FALSE	High	[R].TIQVENSHLILTGAGALNK.[V]		6.12167E-08	0.000462916	1	2	2	Q13085	Q13085 [1838-1856]		0	1979.09201	FALSE	100	2.85194E-17	0	199.6	0.4				High	Peak Found
	FALSE	High	[K].TLRDPSLPLLELQDIMTSVSGR.[I]		6.40579E-07	0.000462916	1	1	1	Q13085	Q13085 [888-909]		1	2441.30683	FALSE	100	2.85194E-17		200					High	Not Found
	FALSE	High	[K].TLRDPSLPLLELQDIMTSVSGR.[I]	1xOxidation [M16]	0.00970258	0.00143222	1	1	1	Q13085	Q13085 [888-909]		1	2457.30175	FALSE	100	2.85194E-17		200					High	Not Found
	FALSE	High	[K].TYQAIKDFNR.[E]		0.00562498	0.000771568	1	2	7	Q13085	Q13085 [2026-2035]		1	1255.64296	FALSE	20.67	0.694524868	374.11	190.8	9.2		131.47		High	Peak Found
	FALSE	High	[R].VDWQENDFSK.[R]		0.00219066	0.000462916	1	1	6	Q13085	Q13085 [267-276]		0	1267.55896	FALSE	1.812	0.694268269	311.32	128.9	71.1	127.68			High	Not Found
	FALSE	High	[K].VEVGTEVTDYR.[F]		8.59097E-06	0.000462916	1	2	6	Q13085	Q13085 [1410-1420]		0	1267.61647	FALSE	21.225	0.686249037	811.89	191	9	112.65	141.16		High	Not Found
	FALSE	High	[K].VLIANNGIAAVK.[C]		0.000023837	0.000462916	1	4	2	Q13085	Q13085 [121-132]		0	1182.72048	FALSE	8.942	0.915654175	810.23	179.9	20.1		139.11		High	Peak Found
	FALSE	High	[R].VLQAELK.[I]		0.0533812	0.00602206	1	2	10	Q13085	Q13085 [1508-1514]		0	800.48763	FALSE	2.222	0.56084225	264.74	132.5	67.5	139.17	165.93		Peak Found	Peak Found
	FALSE	High	[K].VNNADDFPNLFR.[Q]		1.83036E-06	0.000462916	1	1	2	Q13085	Q13085 [324-335]		0	1421.6808	FALSE	2.885	0.816348194	277.38	148.5	51.5	124.72			High	Not Found
	FALSE	High	[R].WMLAGRPHPTQK.[G]		0.000443823	0.000462916	1	2	4	Q13085	Q13085 [1936-1947]		0	1421.74705	FALSE	100	2.85194E-17		200					High	Not Found
	FALSE	High	[R].YLYLTPQDYK.[R]		0.00461202	0.000771568	1	3	3	Q13085	Q13085 [1750-1759]		0	1303.65688	FALSE	20.909	0.753204751	146.57	190.9	9.1	147.88	164.78		High	Peak Found
FALSE	High	Master Protein	P60709	Actin, cytoplasmic 1 OS=Homo sapiens OX=9606 GN=ACTB PE=1 SV=1	0	FALSE	249.923	72	22	638	8	375	41.7	5.48	1004.51	22	cell organization and biogenesis;developmental processes;other biological processes	plasma membrane;other membranes;cytosol;cytoskeleton;nucleus;other cell component	cytoskeletal activity;other molecular function	Pf00022	60	ENSG00000075624	ACTB	hsa:60; P02570; P60709; P70514; P99021; Q11211; Q64316; Q75MN2; Q96B34; Q96HG5	5.014
	Checked	Confidence	Annotated Sequence	Modifications	Qvality PEP	Qvality q-value	# Protein Groups	# Proteins	# PSMs	Master Protein Accessions	Positions in Master Proteins	Modifications in Master Proteins	# Missed Cleavages	Theo. MH+ [Da]	Contaminant	Abundance Ratio: (R) / (V)	Abundance Ratio Adj. P-Value: (R) / (V)	Abundance Ratio Variability [%]: (R) / (V)	Abundances (Grouped): R	Abundances (Grouped): V	Abundances (Grouped) CV [%]: R	Abundances (Grouped) CV [%]: V	Quan Info	Found in Sample: [S1] F1: Sample, 1, R	Found in Sample: [S6] F6: Sample, 3, V
	FALSE	High	[R].AKFEELNMDLFR.[S]		2.37399E-07	0.000462916	1	2	4	P11021	P11021 [325-336]		1	1512.75153	FALSE	23.611	0.703092407	65.49	191.9	8.1	139.08			High	Not Found
	FALSE	High	[K].DAGTIAGLNVMR.[I]		5.33074E-06	0.000462916	1	3	13	P11021	P11021 [186-197]		0	1217.63068	FALSE	5.627	0.960132075	62.42	169.8	30.2	93.19	30.33		High	High
	FALSE	High	[K].DAGTIAGLNVMR.[I]	1xOxidation [M11]	0.00354531	0.000771568	1	3	6	P11021	P11021 [186-197]		0	1233.6256	FALSE	56.558	0.27317721	167	193.5	6.5	113.09	135.17		High	Peak Found
	FALSE	High	[K].DNHLLGTFDLTGIPPAPR.[G]		0.00209836	0.000462916	1	2	9	P11021	P11021 [475-492]		0	1934.01304	FALSE	100	2.85194E-17	63.18	199.7	0.3	55.44			High	Not Found
	FALSE	High	[K].EFFNGKEPSR.[G]		0.0357154	0.00530793	1	3	1	P11021	P11021 [377-386]		1	1210.58511	FALSE	98.123	0.128867952	2.96	198	2		2.82		High	Peak Found
	FALSE	High	[K].ELEEIVQPIISK.[L]		2.3625E-09	0.000462916	1	3	4	P11021	P11021 [622-633]		0	1397.78862	FALSE	11.04	0.889535333	54.66	183.4	16.6	46.91			High	Not Found
	FALSE	High	[K].FEELNMDLFR.[S]		0.0030996	0.000771568	1	2	2	P11021	P11021 [327-336]		0	1313.61945	FALSE	99.499	0.153879974	68.47	198	2	74.54			High	Not Found
	FALSE	High	[K].KSDIDEIVLVGGSTR.[I]		2.97762E-10	0.000462916	1	2	2	P11021	P11021 [353-367]		1	1588.85408	FALSE	100	2.85194E-17	0	199.8	0.2				High	Not Found
	FALSE	High	[R].IDTRNELESYAYSLK.[N]		0.011045	0.00204787	1	3	1	P11021	P11021 [559-573]		1	1801.89667	FALSE								No Quan Values	High	Not Found
	FALSE	High	[K].IEWLESHQDADIEDFKAK.[K]		2.28464E-11	0.000462916	1	3	1	P11021	P11021 [602-619]		1	2174.04004	FALSE	10.7	0.954212589	73.72	182.9	17.1	126.96			High	Not Found
	FALSE	High	[R].IINEPTAAAIAYGLDK.[-KRG]		4.36255E-06	0.000462916	3	11	8	P54652; P11142; P11021	P54652 [173-188]; P11142 [172-187]; P11021 [198-213]		0	1659.89521	FALSE	100	2.85194E-17	81.06	199.3	0.7	140.66		Shared	High	Not Found
	FALSE	High	[R].IINEPTAAAIAYGLDKR.[E]		1.09256E-18	0.000462916	1	3	24	P11021	P11021 [198-214]		1	1815.99632	FALSE	13.138	0.730149759	70.66	185.9	14.1	69.86	13.05		High	High
	FALSE	High	[R].LTPEEIER.[AM]		0.00991768	0.00143222	1	5	4	P11021	P11021 [533-540]		0	986.5153	FALSE	60.594	0.321770199	63.08	196.8	3.2		55.36		High	Not Found
	FALSE	High	[R].ITPSYVAFTPEGER.[L]		3.44866E-05	0.000462916	1	3	2	P11021	P11021 [61-74]		0	1566.77985	FALSE	4.794	0.937568254	42.44	165.5	34.5	38.92			Not Found	Not Found
	FALSE	High	[K].MKETAEAYLGK.[K]		8.84052E-06	0.000462916	1	3	6	P11021	P11021 [153-163]		1	1240.6242	FALSE	100	2.85194E-17		200		140.34			High	Not Found
	FALSE	High	[K].MKETAEAYLGKK.[V]	1xOxidation [M1]	0.0144339	0.00268735	1	3	2	P11021	P11021 [153-164]		2	1384.71408	FALSE	6.817	0.932977996	312	174.4	25.6	21.4	130.94		Not Found	High
	FALSE	High	[R].NELESYAYSLK.[N]		0.000443823	0.000462916	1	3	6	P11021	P11021 [563-573]		0	1316.63687	FALSE	14.662	0.843904821	47.06	187.2	12.8	157.22			High	Not Found
	FALSE	High	[K].NQLTSNPENTVFDAKR.[L]		2.39024E-14	0.000462916	1	3	8	P11021	P11021 [82-97]		1	1833.90897	FALSE	5.453	0.969908324	65.15	169	31	44.33			High	Not Found
	FALSE	High	[K].SDIDEIVLVGGSTR.[I]		1.78289E-07	0.000462916	1	2	5	P11021	P11021 [354-367]		0	1460.75911	FALSE	100	2.85194E-17		200		101.41			High	Not Found
	FALSE	High	[K].TFAPEEISAMVLTK.[M]		1.03722E-08	0.000462916	1	3	7	P11021	P11021 [139-152]		0	1536.79781	FALSE	100	2.85194E-17	139.07	199.3	0.7	83.71	128.62		High	Peak Found
	FALSE	High	[K].TFAPEEISAMVLTK.[M]	1xOxidation [M10]	0.000681115	0.000462916	1	3	1	P11021	P11021 [139-152]		0	1552.79272	FALSE	46.212	0.468430165	173.19	195.8	4.2	44.47	120.29		High	Peak Found
	FALSE	High	[KR].VEIIANDQGNR.[TI]		5.08232E-06	0.000462916	4	20	68	A0A0G2JIW1; P54652; P11142; P11021	A0A0G2JIW1 [27-37]; P54652 [27-37]; P11142 [26-36]; P11021 [50-60]		0	1228.62804	FALSE	4.591	0.998178045	81.46	159.8	40.2	165.98	37.09	Shared	High	High
	FALSE	High	[K].VLEDSDLKKSDIDEIVLVGGSTR.[I]		3.02025E-12	0.000462916	1	2	2	P11021	P11021 [345-367]		2	2488.31409	FALSE								No Quan Values	Not Found	Not Found
FALSE	High	Master Protein	P08779	Keratin, type I cytoskeletal 16 OS=Homo sapiens OX=9606 GN=KRT16 PE=1 SV=4	0	TRUE	138.533	48	23	612	12	473	51.2	5.05	1026.93	23	cell organization and biogenesis;stress response;other biological processes	plasma membrane;cytosol;cytoskeleton	cytoskeletal activity	Pf00038	3868	ENSG00000186832	KRT16	A8K488; hsa:3868; P08779; P30654; Q16402; Q9UBG8	2.119
	Checked	Confidence	Annotated Sequence	Modifications	Qvality PEP	Qvality q-value	# Protein Groups	# Proteins	# PSMs	Master Protein Accessions	Positions in Master Proteins	Modifications in Master Proteins	# Missed Cleavages	Theo. MH+ [Da]	Contaminant	Abundance Ratio: (R) / (V)	Abundance Ratio Adj. P-Value: (R) / (V)	Abundance Ratio Variability [%]: (R) / (V)	Abundances (Grouped): R	Abundances (Grouped): V	Abundances (Grouped) CV [%]: R	Abundances (Grouped) CV [%]: V	Quan Info	Found in Sample: [S1] F1: Sample, 1, R	Found in Sample: [S6] F6: Sample, 3, V
	FALSE	High	[K].ADLGVSGPK.[V]		0.00905527	0.00143222	1	1	1	Q09666	Q09666 [1537-1545]		0	843.45706	FALSE								No Quan Values	Not Found	Not Found
	FALSE	High	[K].AEGPEVDVNLPK.[A]		0.0020079	0.000462916	1	1	2	Q09666	Q09666 [764-775]; [892-903]; [1727-1738]; [2063-2074]; [2525-2536]; [2909-2920]		0	1267.65286	FALSE	1.177	0.270972043	40.04	108.1	91.9	10.05	39.39		Not Found	High
	FALSE	High	[K].FKMPEMHFK.[TA]	2xOxidation [M3; M6]	0.00409422	0.000771568	1	1	1	Q09666	Q09666 [1183-1191]; [1311-1319]; [1641-1649]; [1843-1851]; [1977-1985]; [2172-2180]; [2300-2308]; [2823-2831]		1	1226.56966	FALSE	8.892	0.935325628	37.87	179.8	20.2	35			Peak Found	Not Found
	FALSE	High	[K].FKMPEMNIK.[VA]		0.00285908	0.000771568	1	1	7	Q09666	Q09666 [806-814]; [934-942]; [2695-2703]; [2951-2959]; [3079-3087]; [3207-3215]; [3659-3667]; [3861-3869]; [3989-3997]; [4245-4253]; [4373-4381]; [4447-4455]		1	1137.5795	FALSE	100	2.85194E-17	122.1	199.3	0.7	90.03	122.75		Not Found	Peak Found
	FALSE	High	[K].GDINIEGPSMNIEGPDLNVEGPEGGLKGPK.[F]		0.0102298	0.00177795	1	1	2	Q09666	Q09666 [3501-3530]		1	3033.48335	FALSE	100	2.85194E-17		200		77.42			Not Found	Not Found
	FALSE	High	[K].GDINIEGPSMNIEGPDLNVEGPEGGLKGPK.[F]	1xOxidation [M10]	0.00416441	0.000771568	1	1	1	Q09666	Q09666 [3501-3530]		1	3049.47827	FALSE	100	2.85194E-17	17.45	198.3	1.7	48.62			Peak Found	Peak Found
	FALSE	High	[K].GEGPDVDVNLPK.[A]		0.00033047	0.000462916	1	1	2	Q09666	Q09666 [2781-2792]; [3037-3048]; [3819-3830]; [4203-4214]; [4667-4678]		0	1239.62156	FALSE	51.418	0.413997718	78.37	194.5	5.5	86.12	77.68		Not Found	Peak Found
	FALSE	High	[K].GEGPDVDVSLPK.[A]		0.0282864	0.00456094	1	1	1	Q09666	Q09666 [4795-4806]		0	1212.61066	FALSE	100	2.85194E-17		200		164.13			Peak Found	Not Found
	FALSE	High	[K].GEGPDVDVTLPK.[A]		0.0415031	0.00551758	1	1	1	Q09666	Q09666 [4331-4342]		0	1226.62631	FALSE	39.871	0.354628564	109.38	195.1	4.9	83.96			Not Found	Not Found
	FALSE	High	[K].GEGPEVDVNLPK.[A]		0.000507802	0.000462916	1	1	2	Q09666	Q09666 [1141-1152]; [2258-2269]; [3165-3176]; [3947-3958]; [4075-4086]		0	1253.63721	FALSE	100	2.85194E-17	62.38	197.2	2.8	78.99	57.96		Not Found	Peak Found
	FALSE	High	[K].GEGPEVDVTLPK.[A]		0.00436735	0.000771568	1	1	2	Q09666	Q09666 [3617-3628]		0	1240.64196	FALSE	100	2.85194E-17		200		69.99			Not Found	Not Found
	FALSE	High	[K].GPQVSSALNLDTSK.[F]		0.00170592	0.000462916	1	1	2	Q09666	Q09666 [5599-5612]		0	1416.7329	FALSE	100	2.85194E-17		200		82.78			Peak Found	Not Found
	FALSE	High	[R].LDFEGPDAK.[L]		0.00583136	0.000771568	1	1	3	Q09666	Q09666 [4890-4898]		0	991.4731	FALSE	18.264	0.826899897	81.41	189.6	10.4	86.21	45.91		Not Found	Not Found
	FALSE	High	[K].LEGDLKGPEVDIKGPK.[V]		8.03576E-06	0.000462916	1	1	5	Q09666	Q09666 [3568-3583]		2	1694.93233	FALSE	93.605	0.202555014	108.59	197.9	2.1	83.56			Not Found	Not Found
	FALSE	High	[K].IEGEMQVPDVDIR.[G]		0.0688824	0.00602206	1	1	1	Q09666	Q09666 [1092-1104]		0	1500.73627	FALSE	13.614	0.89504611	0	186.3	13.7				Not Found	Not Found
	FALSE	High	[K].LNVGAPDVTLR.[G]		0.011045	0.00204787	1	1	4	Q09666	Q09666 [5356-5366]		0	1154.6528	FALSE	44.187	0.483387527	99.91	195.6	4.4	84.81	113.55		Not Found	Peak Found
	FALSE	High	[K].IPMPDFDLHLKGPK.[V]		2.1528E-06	0.000462916	1	1	1	Q09666	Q09666 [2963-2976]		1	1607.86141	FALSE	100	2.85194E-17		200		95.96			Peak Found	Not Found
	FALSE	High	[K].LPTGQISGPEIK.[G]		5.82266E-07	0.000462916	1	1	2	Q09666	Q09666 [5513-5524]		0	1239.69433	FALSE	14.425	0.89412952	102.48	187	13	80.41			Not Found	Not Found
	FALSE	High	[R].ISAPNVDFNLEGPK.[V]		0.00651633	0.0010923	1	1	2	Q09666	Q09666 [5447-5460]		0	1500.76928	FALSE	23.335	0.743790166	98.49	191.8	8.2	78.25			Not Found	Not Found
	FALSE	High	[K].ISIPDVDLDLKGPK.[V]		0.000159046	0.000462916	1	1	2	Q09666	Q09666 [4849-4862]		1	1509.85229	FALSE	100	2.85194E-17	119.63	199	1	88.81			Not Found	Not Found
	FALSE	High	[K].ISMPDFDLHLK.[G]		0.034196	0.00530793	1	1	1	Q09666	Q09666 [2579-2589]; [4001-4011]; [4257-4267]; [4459-4469]		0	1315.67148	FALSE	25.956	0.633936058	102.03	192.6	7.4	125.16			Peak Found	Not Found
	FALSE	High	[K].ISMPDFDLHLKGPK.[V]		2.30154E-06	0.000462916	1	1	6	Q09666	Q09666 [2579-2592]; [4001-4014]; [4257-4270]; [4459-4472]		1	1597.84067	FALSE	74.823	0.156558347	139.4	197.4	2.6	101.37	129.83		Not Found	Not Found
	FALSE	High	[K].ISMPDFDLHLKGPK.[V]	1xOxidation [M3]	5.34337E-07	0.000462916	1	1	3	Q09666	Q09666 [2579-2592]; [4001-4014]; [4257-4270]; [4459-4472]		1	1613.83559	FALSE	67.162	0.333769413	28.97	197.1	2.9	66.38			Peak Found	Not Found
	FALSE	High	[K].ISMPDIDFNLK.[G]		0.0139406	0.00268735	1	1	1	Q09666	Q09666 [4385-4395]		0	1292.6555	FALSE	24.389	0.694268269	182.58	194.5	5.5	49	128.38		Peak Found	Not Found
	FALSE	High	[K].ISMPDIDLNLK.[G]		0.000464373	0.000462916	1	1	2	Q09666	Q09666 [2707-2717]; [3091-3101]; [3219-3229]; [3543-3553]; [3745-3755]; [3873-3883]; [4721-4731]		0	1258.67115	FALSE	100	2.85194E-17		200		57.18			Peak Found	Not Found
	FALSE	High	[K].ISMPDIDLNLKGPK.[VM]		1.13842E-07	0.000462916	1	1	14	Q09666	Q09666 [2707-2720]; [3091-3104]; [3219-3232]; [3543-3556]; [3745-3758]; [3873-3886]; [4721-4734]		1	1540.84034	FALSE	100	2.85194E-17	114.82	198.1	1.9	119.42			Peak Found	Not Found
	FALSE	High	[K].ISMPDIDLNLTGPK.[I]		1.47999E-09	0.000462916	1	1	2	Q09666	Q09666 [2835-2848]		0	1513.79306	FALSE	100	2.85194E-17		200		78.13			Not Found	Not Found
	FALSE	High	[K].ISMPDIDLNLTGPK.[I]	1xOxidation [M3]	0.000872961	0.000462916	1	1	2	Q09666	Q09666 [2835-2848]		0	1529.78797	FALSE	100	2.85194E-17	192.74	198.2	1.8	112.09			Not Found	Not Found
	FALSE	High	[K].ISMPDVDLHLKGPK.[V]		0.000101484	0.000462916	1	1	2	Q09666	Q09666 [1195-1208]; [1653-1666]; [1855-1868]; [1922-1935]; [1989-2002]; [2117-2130]		1	1549.84067	FALSE	76.991	0.221549456	106.43	197.4	2.6	105.07	58		Not Found	Peak Found
	FALSE	High	[K].ISMPDVDLHLKGPK.[V]	1xOxidation [M3]	1.02991E-05	0.000462916	1	1	2	Q09666	Q09666 [1195-1208]; [1653-1666]; [1855-1868]; [1922-1935]; [1989-2002]; [2117-2130]		1	1565.83559	FALSE	21.635	0.730556527	97.67	190.9	9.1	93.54	82.15		Peak Found	Peak Found
	FALSE	High	[K].ISMPDVGLNLK.[A]		0.074115	0.00679974	1	1	1	Q09666	Q09666 [1579-1589]		0	1186.65002	FALSE								No Quan Values	Not Found	Not Found
	FALSE	High	[K].ISMPDVNLNLKGPK.[V]		0.00311082	0.000771568	1	1	1	Q09666	Q09666 [2184-2197]		1	1525.84067	FALSE	100	2.85194E-17		200		94.13			Not Found	Not Found
	FALSE	High	[K].ISMPEIDLNLK.[G]		0.00222811	0.000462916	1	1	1	Q09666	Q09666 [3293-3303]		0	1272.6868	FALSE	100	2.85194E-17		200		88.07			Not Found	Not Found
	FALSE	High	[K].MDIDAPDVEVQGPDWHLK.[M]		0.0317554	0.00484158	1	1	1	Q09666	Q09666 [1236-1253]		0	2064.96952	FALSE	100	2.85194E-17		200					Not Found	Not Found
	FALSE	High	[K].MEGDLKAPEVDIKGPK.[V]		0.0151792	0.00299941	1	1	1	Q09666	Q09666 [4026-4041]		2	1726.9044	FALSE	80.413	0.268702201	41.47	197.5	2.5	61.06			Peak Found	Not Found
	FALSE	High	[K].MKGDVVVSLPK.[V]		0.000310038	0.000462916	1	1	1	Q09666	Q09666 [3685-3695]		1	1172.67076	FALSE	31.872	0.630560008	133.14	193.9	6.1	94.49			Not Found	Not Found
	FALSE	High	[K].MPFLSISSPK.[V]		0.0154915	0.00299941	1	1	1	Q09666	Q09666 [3405-3414]		0	1106.59144	FALSE	22.783	0.678139165	59.38	191.6	8.4	79.05	85.07		Not Found	Peak Found
	FALSE	High	[K].VDIDAPDVDVHGPDWHLK.[M]		1.60115E-10	0.000462916	1	1	7	Q09666	Q09666 [731-748]; [2225-2242]; [2748-2765]; [4042-4059]; [4298-4315]		0	2027.98213	FALSE	100	2.85194E-17	113.74	199.1	0.9	86.08			Not Found	Peak Found
	FALSE	High	[K].VDIDAPDVSIEGPDAK.[L]		0.000109984	0.000462916	1	1	1	Q09666	Q09666 [4352-4367]		0	1640.80137	FALSE	74.227	0.278429007	107.2	197.3	2.7	89.96	18.44		Not Found	Peak Found
	FALSE	High	[K].VDIDVPDVDVQGPDWHLK.[M]		1.1329E-09	0.000462916	1	1	2	Q09666	Q09666 [4170-4187]; [4634-4651]		0	2047.0131	FALSE	100	2.85194E-17		200		89.18			Not Found	Not Found
	FALSE	High	[K].VDIDVPDVNIEGPEGK.[L]		0.00373367	0.000771568	1	1	1	Q09666	Q09666 [3058-3073]; [3840-3855]		0	1695.84357	FALSE	100	2.85194E-17	72.33	198.8	1.2	62.01			Not Found	Peak Found
	FALSE	High	[K].VDIEAPDVSLEGPEGK.[L]		0.0473676	0.00602206	1	1	1	Q09666	Q09666 [1162-1177]		0	1654.81702	FALSE	18.926	0.725228832	105.9	190	10	82.2			Not Found	Not Found
	FALSE	High	[K].VDIEGPDVNIEGPEGK.[L]		2.09203E-06	0.000462916	1	1	2	Q09666	Q09666 [2546-2561]; [2674-2689]		0	1667.81227	FALSE	68.97	0.276903686	99.89	197.1	2.9	79.02			Not Found	Not Found
	FALSE	High	[K].VDINAPDVDVHGPDWHLK.[M]		1.60142E-06	0.000462916	1	1	2	Q09666	Q09666 [3584-3601]		0	2026.99811	FALSE	100	2.85194E-17		200		87.2			Not Found	Not Found
	FALSE	High	[K].VDINAPDVDVR.[G]		0.0176476	0.00356908	1	1	2	Q09666	Q09666 [3914-3924]		0	1212.62189	FALSE	100	2.85194E-17		200		164.13			Peak Found	Not Found
	FALSE	High	[K].VDINAPDVDVRGPDWHLK.[M]		7.32523E-05	0.000462916	1	1	3	Q09666	Q09666 [3914-3931]		1	2046.04031	FALSE	100	2.85194E-17		200		38.73			Peak Found	Not Found
	FALSE	High	[K].VDINAPDVEVHGPDWHLK.[M]		0.00208923	0.000462916	1	1	2	Q09666	Q09666 [1492-1509]		0	2041.01376	FALSE	100	2.85194E-17		200		81.14			Not Found	Not Found
	FALSE	High	[K].VDINAPDVEVQGK.[V]		9.81914E-06	0.000462916	1	1	2	Q09666	Q09666 [3385-3397]		0	1383.71143	FALSE	69.529	0.204666325	84.82	197.2	2.8	82.64	31.99		Not Found	Peak Found
	FALSE	High	[K].VDINAPDVGVQGPDWHLK.[M]		0.0205511	0.0038248	1	1	1	Q09666	Q09666 [2620-2637]		0	1959.9923	FALSE	100	2.85194E-17		200		99.55			Not Found	Not Found
	FALSE	High	[K].VDTNAPDLSLEGPEGK.[L]		0.00209836	0.000462916	1	1	1	Q09666	Q09666 [1034-1049]		0	1641.79662	FALSE	8.823	0.985877453	89.48	179.6	20.4	73.07			Not Found	Not Found
	FALSE	High	[KN].VDVDVPDVNIEGPDAK.[L]		0.000173349	0.000462916	1	1	4	Q09666	Q09666 [3186-3201]; [3638-3653]; [3968-3983]; [4688-4703]		0	1681.82792	FALSE	100	2.85194E-17	111.07	198.9	1.1	84.79			Not Found	Not Found
	FALSE	High	[K].VDVEGPDVNIEGPEGK.[L]		8.83932E-10	0.000462916	1	1	1	Q09666	Q09666 [2930-2945]		0	1653.79662	FALSE	45.611	0.489688423	98.11	195.7	4.3	78.04			Not Found	Not Found
	FALSE	High	[K].VDVEVPDVSLEGPEGK.[L]		2.90925E-05	0.000462916	1	1	3	Q09666	Q09666 [1290-1305]; [2084-2099]; [2279-2294]		0	1668.83267	FALSE	84.825	0.249609016	109.35	197.7	2.3	83.94			Not Found	Not Found
	FALSE	High	[K].VDVNAPDVQAPDWHLK.[M]		7.06189E-05	0.000462916	1	1	1	Q09666	Q09666 [2494-2509]		0	1803.90242	FALSE	100	2.85194E-17	136.26	198.2	1.8	95.7			Not Found	Peak Found
	FALSE	High	[K].VEGDLKGPEVDIK.[G]		0.017369	0.00356908	1	1	4	Q09666	Q09666 [2604-2616]; [2732-2744]; [2860-2872]; [3696-3708]; [4154-4166]; [4282-4294]		1	1398.74749	FALSE	100	2.85194E-17		200		97.83			Not Found	Not Found
	FALSE	High	[K].VEGDLKGPEVDIKGPK.[V]		1.07253E-06	0.000462916	1	1	14	Q09666	Q09666 [2604-2619]; [2732-2747]; [2860-2875]; [3696-3711]; [4154-4169]; [4282-4297]		2	1680.91668	FALSE	77.692	0.145856135	102.16	197.5	2.5	80.24			Not Found	Not Found
	FALSE	High	[K].VEGDMKVPDVDIKGPK.[V]		0.00456504	0.000771568	1	1	1	Q09666	Q09666 [3116-3131]		2	1726.9044	FALSE	100	2.85194E-17		200		80.82			Not Found	Not Found
	FALSE	High	[K].VEGTLKGPEVDLKGPR.[L]		4.34154E-08	0.000462916	1	1	3	Q09666	Q09666 [4874-4889]		2	1694.94356	FALSE	70.381	0.312160071	110.63	197.2	2.8	84.57			Not Found	Not Found
	FALSE	High	[K].VGVEVPDVNIEGPEGK.[L]		0.0208978	0.0038248	1	1	1	Q09666	Q09666 [913-928]		0	1637.83809	FALSE								No Quan Values	Not Found	Not Found
	FALSE	High	[K].VKGDLDIAGPNLEGDFKGPK.[V]		5.87851E-07	0.000462916	1	1	3	Q09666	Q09666 [3429-3448]		2	2070.0866	FALSE	62.705	0.324702451	134.01	196.9	3.1	94.83			Not Found	Not Found
	FALSE	High	[K].VKGDVDISLPK.[VL]		0.00531462	0.000771568	1	1	1	Q09666	Q09666 [2977-2987]; [3557-3567]		1	1170.67286	FALSE	98.121	0.135597264	125.95	198	2	91.56			Not Found	Not Found
	FALSE	High	[K].VKGDVDVSLPK.[LVM]		5.5913E-06	0.000462916	1	1	12	Q09666	Q09666 [2131-2141]; [2593-2603]; [2721-2731]; [3759-3769]; [4015-4025]; [4271-4281]; [4399-4409]; [4473-4483]		1	1156.65721	FALSE	96.872	0.089162227	119.17	197.9	2.1	113.32	114.85		Peak Found	Peak Found
	FALSE	High	[K].VPDVDIKGPK.[VM]		0.0523847	0.00602206	1	1	2	Q09666	Q09666 [1354-1363]; [1684-1693]; [2020-2029]; [3122-3131]		1	1067.60954	FALSE	24.318	0.614968656	104.22	192.1	7.9	81.33			Not Found	Not Found
	FALSE	High	[K].VSMPDVDLNLKGPK.[L]		0.00714612	0.0010923	1	1	1	Q09666	Q09666 [1781-1794]		1	1512.80904	FALSE	100	2.85194E-17		200		73.1			Peak Found	Not Found
	FALSE	High	[K].VSMPDVELNLK.[S]		0.00703553	0.0010923	1	1	1	Q09666	Q09666 [3415-3425]		0	1244.6555	FALSE	100	2.85194E-17	44.47	198.1	1.9	47.71	7.06		Peak Found	Peak Found
	FALSE	High	[K].VSMPDVELNLK.[S]	1xOxidation [M3]	0.0140793	0.00268735	1	1	1	Q09666	Q09666 [3415-3425]		0	1260.65041	FALSE	92.169	0.244563218	83.41	197.9	2.1	69.34			Not Found	Not Found
	FALSE	High	[K].VTAPDVDLHLK.[A]		0.00442719	0.000771568	1	1	1	Q09666	Q09666 [4916-4926]		0	1207.66811	FALSE	100	2.85194E-17	82.46	198.9	1.1	85.03	41.49		Not Found	Peak Found
	FALSE	High	[K].VTAPDVDLHLKAPK.[I]		4.1295E-07	0.000462916	1	1	3	Q09666	Q09666 [4916-4929]		1	1503.85295	FALSE	43.613	0.481348771	131.97	195.5	4.5	94.03			Not Found	Not Found
FALSE	High	Master Protein	P11142	Heat shock cognate 71 kDa protein OS=Homo sapiens OX=9606 GN=HSPA8 PE=1 SV=1	0	FALSE	277.396	50	28	587	18	646	70.9	5.52	1152.93	28	cell organization and biogenesis;protein metabolism;RNA metabolism OR transcription;other metabolic processes;stress response;transport;other biological processes	non-structural extracellular;plasma membrane;other membranes;cytosol;nucleus;other cytoplasmic organelle;other cell component	signal transduction activity or receptor binding;other molecular function	Pf00012	3312	ENSG00000109971	HSPA8	hsa:3312; P11142; Q9H3R6	26.359
	Checked	Confidence	Annotated Sequence	Modifications	Qvality PEP	Qvality q-value	# Protein Groups	# Proteins	# PSMs	Master Protein Accessions	Positions in Master Proteins	Modifications in Master Proteins	# Missed Cleavages	Theo. MH+ [Da]	Contaminant	Abundance Ratio: (R) / (V)	Abundance Ratio Adj. P-Value: (R) / (V)	Abundance Ratio Variability [%]: (R) / (V)	Abundances (Grouped): R	Abundances (Grouped): V	Abundances (Grouped) CV [%]: R	Abundances (Grouped) CV [%]: V	Quan Info	Found in Sample: [S1] F1: Sample, 1, R	Found in Sample: [S6] F6: Sample, 3, V
	FALSE	High	[R].EEAENTLQSFR.[Q]		7.19242E-05	0.000462916	1	3	6	P08670	P08670 [197-207]		0	1323.61753	FALSE	19.645	0.590526878	91.4	190.3	9.7	72.87			High	Not Found
	FALSE	High	[R].EEAENTLQSFRQDVDNASLAR.[L]		0.000907355	0.000462916	1	3	2	P08670	P08670 [197-217]		1	2393.13277	FALSE								Not Reliable	Not Found	Not Found
	FALSE	High	[R].EMEENFAVEAANYQDTIGR.[L]		1.24652E-05	0.000462916	1	3	4	P08670	P08670 [346-364]		0	2186.96589	FALSE	100	2.85194E-17		200		19.8			Not Found	Not Found
	FALSE	High	[R].EMEENFAVEAANYQDTIGR.[L]	1xOxidation [M2]	2.1019E-08	0.000462916	1	3	5	P08670	P08670 [346-364]		0	2202.9608	FALSE	100	2.85194E-17		200		59.07			Not Found	Not Found
	FALSE	High	[R].ETNLDSLPLVDTHSK.[R]		0.00160769	0.000462916	1	1	11	P08670	P08670 [425-439]		0	1668.84391	FALSE	13.157	0.730080353	51.75	185.9	14.1	52.78	19.95		Not Found	High
	FALSE	High	[R].ETNLDSLPLVDTHSKR.[T]		4.44597E-10	0.000462916	1	1	19	P08670	P08670 [425-440]		1	1824.94502	FALSE	11.832	0.76837028	47	184.4	15.6	52.8	33.13		Not Found	High
	FALSE	High	[RK].EYQDLLNVK.[M]		0.00279544	0.000771568	1	10	11	P08670	P08670 [382-390]		0	1121.58372	FALSE	8.135	0.878206034	42.18	178.1	21.9	42.62	51.19		Not Found	High
	FALSE	High	[K].FADLSEAANR.[N]		1.48017E-05	0.000462916	1	3	18	P08670	P08670 [295-304]		0	1093.52726	FALSE	8.038	0.882001936	128.87	170	30	106.07	95.45		High	High
	FALSE	High	[R].FANYIDKVR.[F]		3.51429E-05	0.000462916	1	3	20	P08670	P08670 [114-122]		1	1125.60512	FALSE	9.585	0.834171992	56.89	181.1	18.9	37.23	63.49		Not Found	High
	FALSE	High	[R].FLEQQNK.[VLAIM]		0.02863	0.00456094	10	31	17	Q5XKE5; P08670; P04259; P02538; O95678; Q14533; P12035; P05787; Q8N1N4; P13647	Q5XKE5 [162-168]; P08670 [123-129]; P04259 [183-189]; P02538 [183-189]; O95678 [169-175]; Q14533 [126-132]; P12035 [218-224]; P05787 [111-117]; Q8N1N4 [131-137]; P13647 [188-194]		0	906.46796	TRUE	0.01	2.85194E-17			200			Shared	Not Found	Not Found
	FALSE	High	[R].KLLEGEESR.[LI-]		0.011045	0.00204787	2	8	2	P08670; P05787	P08670 [402-410]; P05787 [393-401]		1	1060.56331	TRUE	25.125	0.490988088	5669.86	192.3	7.7	141.38	4.82	Shared	High	High
	FALSE	High	[R].KVESLQEEIAFLK.[K]		1.18226E-15	0.000462916	1	3	11	P08670	P08670 [223-235]		1	1533.85229	FALSE	26.2	0.47807281	33.55	192.6	7.4	31.22			Not Found	Not Found
	FALSE	High	[R].LGDLYEEEMR.[E]		1.91982E-06	0.000462916	1	2	16	P08670	P08670 [146-155]		0	1254.56708	FALSE	34.83	0.372552089	35.79	194.5	5.5	35.57	15.4		High	High
	FALSE	High	[R].LGDLYEEEMR.[E]	1xOxidation [M9]	1.97053E-05	0.000462916	1	2	2	P08670	P08670 [146-155]		0	1270.56199	FALSE	7.268	0.996675741	89.32	175.8	24.2	72.98			Not Found	Not Found
	FALSE	High	[KR].LLEGEESR.[LI-]		0.00583136	0.000771568	2	9	7	P08670; P05787	P08670 [403-410]; P05787 [394-401]		0	932.46835	TRUE	0.946	0.304868371	13.41	97.2	102.8	7.12	14.09	Shared	Not Found	High
	FALSE	High	[K].ILLAELEQLK.[G]		1.79137E-05	0.000462916	1	3	18	P08670	P08670 [130-139]		0	1169.714	FALSE	20.331	0.571761077	104.79	190.6	9.4	85.51			High	Not Found
	FALSE	High	[R].LLQDSVDFSLADAINTEFK.[N]		8.90325E-09	0.000462916	1	4	3	P08670	P08670 [79-97]		0	2126.06519	FALSE	62.425	0.26160686	410.99	196.8	3.2	53.3	137.43		Not Found	Not Found
	FALSE	High	[R].LLQDSVDFSLADAINTEFKNTR.[T]		4.9855E-10	0.000462916	1	4	1	P08670	P08670 [79-100]		1	2497.25691	FALSE	100	2.85194E-17	0	199.3	0.7				Not Found	Not Found
	FALSE	High	[R].LQDEIQNMKEEMAR.[H]	2xOxidation [M8; M12]	0.00641884	0.0010923	1	3	1	P08670	P08670 [365-378]		1	1766.80476	FALSE								Not Reliable	Not Found	Not Found
	FALSE	High	[KR].LQEEMLQR.[E]		0.0433709	0.00579577	1	3	4	P08670	P08670 [189-196]		0	1046.52991	FALSE	2.106	0.813035475	126.93	97.1	102.9	146	106.33		Peak Found	Not Found
	FALSE	High	[KR].LQEEMLQREEAENTLQSFR.[Q]		8.78674E-05	0.000462916	1	3	1	P08670	P08670 [189-207]		1	2351.1296	FALSE	100	2.85194E-17		200		27.7			Not Found	Not Found
	FALSE	High	[KR].LQEEMLQREEAENTLQSFRQDVDNASLAR.[L]		5.00981E-08	0.000462916	1	3	3	P08670	P08670 [189-217]		2	3420.64483	FALSE	100	2.85194E-17		200		28.16			Not Found	Not Found
	FALSE	High	[KR].LQEEMLQREEAENTLQSFRQDVDNASLAR.[L]	1xOxidation [M5]	0.000392665	0.000462916	1	3	2	P08670	P08670 [189-217]		2	3436.63975	FALSE	100	2.85194E-17		200		71.45			Peak Found	Not Found
	FALSE	High	[R].ISLPLPNFSSLNLR.[EG]		2.73941E-07	0.000462916	1	2	8	P08670	P08670 [411-424]		0	1570.89515	FALSE	100	2.85194E-17	56.93	199.9	0.1	50.7			Not Found	Not Found
	FALSE	High	[R].ISLPLPNFSSLNLRETNLDSLPLVDTHSKR.[T]		0.0543957	0.00602206	1	1	1	P08670	P08670 [411-440]		2	3376.82233	FALSE	20.614	0.699152973	54.26	190.7	9.3	48.6			Not Found	Not Found
	FALSE	High	[K].MALDIEIATYR.[K]		9.428E-09	0.000462916	1	5	6	P08670	P08670 [391-401]		0	1295.6664	FALSE	100	2.85194E-17	24.07	199.4	0.6	22.66			Not Found	Peak Found
	FALSE	High	[K].MALDIEIATYR.[K]	1xOxidation [M1]	0.00199003	0.000462916	1	5	6	P08670	P08670 [391-401]		0	1311.66131	FALSE	50.546	0.424608486	37.28	196.1	3.9	41.28	27.05		Peak Found	High
	FALSE	High	[K].MALDIEIATYRK.[L]		0.0350553	0.00530793	1	5	2	P08670	P08670 [391-402]		1	1423.76136	FALSE	33.91	0.542111171	232.69	194.3	5.7	119.27			Not Found	Not Found
	FALSE	High	[K].MALDIEIATYRK.[L]	1xOxidation [M1]	0.00406647	0.000771568	1	5	2	P08670	P08670 [391-402]		1	1439.75628	FALSE	6.009	0.998178045	60.73	171.5	28.5	60.97	21.62		Not Found	High
	FALSE	High	[K].NLQEAEEWYK.[S]		1.45219E-05	0.000462916	1	6	11	P08670	P08670 [283-292]		0	1309.60591	FALSE	9.311	0.844002335	73.53	177	23	47.43	87.52		Not Found	High
	FALSE	High	[R].QMREMEENFAVEAANYQDTIGR.[L]	2xOxidation [M2; M5]	0.0491913	0.00602206	1	3	1	P08670	P08670 [343-364]		1	2634.15589	FALSE	100	2.85194E-17		200		54.72			Not Found	Not Found
	FALSE	High	[R].QVDQLTNDKAR.[V]		0.000190415	0.000462916	1	2	2	P08670	P08670 [160-170]		1	1287.66515	FALSE	1.925	0.597157247	47.59	131.6	68.4	43.23			Not Found	Not Found
	FALSE	High	[R].QVQSLTCEVDALKGTNESLER.[Q]		8.17197E-05	0.000462916	1	3	1	P08670	P08670 [322-342]		1	2320.14491	FALSE								Not Reliable	Not Found	Not Found
	FALSE	High	[R].SLYASSPGGVYATR.[S]		2.7922E-07	0.000462916	1	4	13	P08670	P08670 [51-64]		0	1428.71177	FALSE	4.469	0.992110926	131.13	159.2	40.8	96.12	93.8		Peak Found	High
	FALSE	High	[K].SRLGDLYEEEMR.[E]		0.0164806	0.00356908	1	2	1	P08670	P08670 [144-155]		1	1497.70022	FALSE	14.927	0.899136562	57.49	187.4	12.6	51.13			Not Found	Not Found
	FALSE	High	[K].VELQELNDR.[F]		0.00254863	0.000771568	1	4	3	P08670	P08670 [105-113]		0	1115.56913	FALSE	5.38	0.85982122	64.4	168.7	31.3	76.05			Peak Found	Not Found
FALSE	High	Master Protein	P04259	Keratin, type II cytoskeletal 6B OS=Homo sapiens OX=9606 GN=KRT6B PE=1 SV=5	0	FALSE	186.784	48	31	570	3	564	60	8	868.59	31	cell organization and biogenesis;other biological processes	cytosol;cytoskeleton	bone, tooth or skin structural activity;cytoskeletal activity	Pf00038, Pf16208	3854	ENSG00000185479	KRT6B	hsa:3854; P04259; P48669	1.858
	Checked	Confidence	Annotated Sequence	Modifications	Qvality PEP	Qvality q-value	# Protein Groups	# Proteins	# PSMs	Master Protein Accessions	Positions in Master Proteins	Modifications in Master Proteins	# Missed Cleavages	Theo. MH+ [Da]	Contaminant	Abundance Ratio: (R) / (V)	Abundance Ratio Adj. P-Value: (R) / (V)	Abundance Ratio Variability [%]: (R) / (V)	Abundances (Grouped): R	Abundances (Grouped): V	Abundances (Grouped) CV [%]: R	Abundances (Grouped) CV [%]: V	Quan Info	Found in Sample: [S1] F1: Sample, 1, R	Found in Sample: [S6] F6: Sample, 3, V
	FALSE	High	[R].AKAVELEHETFR.[N]		1.88798E-07	0.000462916	1	2	2	O94762	O94762 [578-589]		1	1429.7434	FALSE	100	2.85194E-17	0	199.2	0.8				High	Peak Found
	FALSE	High	[R].ANLFYDVQFK.[E]		5.55708E-05	0.000462916	1	3	112	O94762	O94762 [223-232]		0	1244.631	FALSE	25.065	0.699152973	146.83	175.7	24.3	173.18	163.42		High	Peak Found
	FALSE	High	[R].ANLFYDVQFKELISDPYGNLK.[D]		0.00492275	0.000771568	1	3	1	O94762	O94762 [223-243]		1	2474.2602	FALSE	100	2.85194E-17		200		12.1			High	Not Found
	FALSE	High	[K].ASDKATIMAFDALVTFCEELGCR.[H]		0.0139406	0.00268735	1	2	1	O94762	O94762 [390-412]		1	2491.16658	FALSE								No Quan Values	High	Not Found
	FALSE	High	[R].ASKDGQPYDMGGSAK.[S]		0.0624045	0.00602206	1	2	1	O94762	O94762 [611-625]		1	1511.67948	FALSE								No Quan Values	Not Found	Not Found
	FALSE	High	[K].AVELEHETFR.[N]		6.79933E-08	0.000462916	1	2	280	O94762	O94762 [580-589]		0	1230.61133	FALSE	7.414	0.902864075	147.35	110.1	89.9	173.14	153.55		High	Peak Found
	FALSE	High	[K].AVELEHETFRNAK.[V]		0.00495687	0.000771568	1	2	1	O94762	O94762 [580-592]		1	1543.78633	FALSE	10.535	0.919537932	78.61	158.5	41.5	127.23	109.34		High	Not Found
	FALSE	High	[K].AYHAGLKASER.[T]		0.00166466	0.000462916	1	2	1	O94762	O94762 [288-298]		1	1202.62765	FALSE	100	2.85194E-17		200					High	Not Found
	FALSE	High	[K].DGQPYDMGGSAK.[S]		0.000272421	0.000462916	1	2	91	O94762	O94762 [614-625]		0	1225.51538	FALSE	11.575	0.950687687	148.06	75.2	124.8	173.18	141.07		High	Not Found
	FALSE	High	[K].DGQPYDMGGSAK.[S]	1xOxidation [M7]	0.000383644	0.000462916	1	2	65	O94762	O94762 [614-625]		0	1241.51029	FALSE	15.988	0.661249115	502.52	188.2	11.8	141.32	136.94		High	Peak Found
	FALSE	High	[R].DQGTPEVQPTPAK.[D]		2.19947E-07	0.000462916	2	3	60	O94762; J3KS37	O94762 [836-848]; J3KS37 [197-209]		0	1367.68013	FALSE	12.081	0.926465754	147.71	174.3	25.7	173.13	170.88	Shared	High	Peak Found
	FALSE	High	[R].DQGTPEVQPTPAKDTWK.[G]		7.8261E-11	0.000462916	2	3	2	O94762; J3KS37	O94762 [836-852]; J3KS37 [197-213]		1	1897.92903	FALSE	100	2.85194E-17		200				Shared	High	Not Found
	FALSE	High	[R].DQVSFLIR.[K]		0.0224905	0.00405599	1	3	1	O94762	O94762 [369-376]		0	977.54146	FALSE								No Quan Values	High	Not Found
	FALSE	High	[R].DQVSFLIRK.[E]		0.0140097	0.00268735	1	3	3	O94762	O94762 [369-377]		1	1105.63642	FALSE	100	2.85194E-17		200					High	Not Found
	FALSE	High	[K].DVFVCMPTGAGK.[S]		1.83036E-06	0.000462916	1	2	23	O94762	O94762 [47-58]		0	1224.57514	FALSE	8.305	0.875742157	1981.27	178.5	21.5	141.03			High	Not Found
	FALSE	High	[K].DVFVCMPTGAGK.[S]	1xOxidation [M6]	3.40383E-06	0.000462916	1	2	66	O94762	O94762 [47-58]		0	1240.57006	FALSE	10.143	0.818908328	0	182.1	17.9				High	Not Found
	FALSE	High	[K].DVFVCMPTGAGKSLCYQLPALLAK.[G]	1xOxidation [M6]	0.0115656	0.00204787	1	2	2	O94762	O94762 [47-70]		1	2541.29138	FALSE	100	2.85194E-17		200		60.82			High	Not Found
	FALSE	High	[R].EACEQLAIELSCR.[G]		2.04736E-09	0.000462916	1	2	7	O94762	O94762 [270-282]		0	1464.68213	FALSE	100	2.85194E-17		200					High	Not Found
	FALSE	High	[K].EEAQNLIR.[H]		0.00448789	0.000771568	1	1	93	O94762	O94762 [961-968]		0	972.51088	FALSE	8.028	0.885574787	133.85	162.4	37.6	172.45	120.46		High	Peak Found
	FALSE	High	[K].ELLADLER.[E]		0.00231345	0.000462916	1	3	207	O94762	O94762 [111-118]		0	958.52039	FALSE	69.565	0.278429007	147.92	196.8	3.2	173.1	172.19		High	Peak Found
	FALSE	High	[K].ELLADLEREKPQTK.[I]		0.0550821	0.00602206	1	3	1	O94762	O94762 [111-124]		1	1669.91193	FALSE	73.008	0.305749315	50.13	197.3	2.7	43.39			High	Not Found
	FALSE	High	[K].ELISDPYGNLK.[D]		0.00011397	0.000462916	1	3	81	O94762	O94762 [233-243]		0	1248.64704	FALSE	93.608	0.111353956	339.01	199.9	0.1	141.41	172.61		High	Peak Found
	FALSE	High	[K].ELISDPYGNLKDFCLK.[A]		6.8484E-07	0.000462916	1	3	1	O94762	O94762 [233-248]		1	1854.93061	FALSE	100	2.85194E-17		200					High	Not Found
	FALSE	High	[R].ERPSTCPPRDQGTPEVQPTPAK.[D]		0.000492975	0.000462916	1	2	4	O94762	O94762 [827-848]		1	2391.17213	FALSE	100	2.85194E-17		200					High	Not Found
	FALSE	High	[R].EWNLFYQK.[Q]		0.00492275	0.000771568	1	1	90	O94762	O94762 [503-510]		0	1127.55202	FALSE	93.934	0.11086602	174.28	199.9	0.1	141.39	172.79		High	Peak Found
	FALSE	High	[K].FASKELFKGFAR.[H]		5.56331E-12	0.000462916	1	1	5	O94762	O94762 [932-943]		2	1400.7685	FALSE	100	2.85194E-17		200					High	Not Found
	FALSE	High	[R].FVAHWNIAK.[S]		1.01284E-06	0.000462916	1	3	166	O94762	O94762 [330-338]		0	1085.58908	FALSE	85.52	0.124136729	85.02	197.5	2.5	173.05	57.07		High	Peak Found
	FALSE	High	[R].FVAHWNIAKSMAGYYQESGR.[A]		2.85881E-13	0.000462916	1	3	5	O94762	O94762 [330-349]		1	2315.1026	FALSE	100	2.85194E-17	0	199.8	0.2				High	Not Found
	FALSE	High	[K].GCDHCQNPTAVR.[R]		0.00144251	0.000462916	1	2	6	O94762	O94762 [430-441]		0	1300.55211	FALSE	44.202	0.347089563	0	195.6	4.4				High	Not Found
	FALSE	High	[R].GEVPGGSAHYGGPSPEK.[K]		3.41056E-15	0.000462916	2	2	27	O94762; J3KS37	O94762 [714-730]; J3KS37 [54-70]		0	1625.75542	FALSE	100	2.85194E-17	150.63	198.4	1.6	140.98	139.62	Shared	High	Peak Found
	FALSE	High	[R].GEVPGGSAHYGGPSPEKK.[A]		4.90266E-11	0.000462916	2	2	23	O94762; J3KS37	O94762 [714-731]; J3KS37 [54-71]		1	1753.85039	FALSE	30.554	0.479275996	66.48	192.4	7.6	171.31	41.24	Shared	High	Peak Found
	FALSE	High	[R].GGEHEPPSRPCGLLDEDGSEPLPGPR.[G]		1.79742E-35	0.000462916	2	2	12	O94762; J3KS37	O94762 [688-713]; J3KS37 [28-53]		0	2698.25257	FALSE	100	2.85194E-17		200				Shared	High	Not Found
	FALSE	High	[R].GGEHEPPSRPCGLLDEDGSEPLPGPR.[G]	1xCarbamidomethyl [C11]	0.0323467	0.00511468	2	2	1	O94762; J3KS37	O94762 [688-713]; J3KS37 [28-53]		0	2755.27403	FALSE								No Quan Values	High	Not Found
	FALSE	High	[K].GNKDVFVCMPTGAGK.[S]		3.28348E-11	0.000462916	1	2	3	O94762	O94762 [44-58]		1	1523.7345	FALSE	100	2.85194E-17		200		130.01			High	Not Found
	FALSE	High	[K].GNKDVFVCMPTGAGKSLCYQLPALLAK.[G]		0.0159761	0.00332025	1	2	1	O94762	O94762 [44-70]		2	2824.45582	FALSE	100	2.85194E-17		200					High	Not Found
	FALSE	High	[K].GNKDVFVCMPTGAGKSLCYQLPALLAK.[G]	1xOxidation [M9]	0.00240033	0.000462916	1	2	12	O94762	O94762 [44-70]		2	2840.45074	FALSE	52.365	0.243381154	54.3	195.7	4.3	170.93	31.93		High	Not Found
	FALSE	High	[K].GSCPFQTATELMETTR.[I]		2.1019E-08	0.000462916	2	3	5	O94762; J3KS37	O94762 [662-677]; J3KS37 [2-17]		0	1771.79895	FALSE	100	2.85194E-17		200		152.21		Shared	High	Not Found
	FALSE	High	[K].GSCPFQTATELMETTR.[I]	1xOxidation [M12]	1.67567E-05	0.000462916	2	3	1	O94762; J3KS37	O94762 [662-677]; J3KS37 [2-17]		0	1787.79386	FALSE	100	2.85194E-17		200		65.64		Shared	High	Not Found
	FALSE	High	[K].GSVSASEQGTLNPTAQDPFQLSAPGVSLK.[E]		3.99104E-21	0.000462916	1	2	47	O94762	O94762 [885-913]		0	2886.44796	FALSE	0.872	0.494397077	148.01	93.1	106.9	172.57			High	Not Found
	FALSE	High	[R].HLSHLLTQK.[T]		6.83219E-06	0.000462916	1	1	126	O94762	O94762 [944-952]		0	1076.6211	FALSE	17.475	0.645497439	132.22	189.2	10.8	172.17			High	Peak Found
	FALSE	High	[R].KELLADLER.[E]		0.000685847	0.000462916	1	3	17	O94762	O94762 [110-118]		1	1086.61535	FALSE	43.036	0.483459118	121.06	192.5	7.5	172.32	99.9		High	Peak Found
	FALSE	High	[K].KPVAIFKTPCFR.[A]		2.08643E-05	0.000462916	1	3	3	O94762	O94762 [211-222]		1	1406.79769	FALSE	100	2.85194E-17		200					High	Not Found
	FALSE	High	[K].KQQLLATAAHK.[D]		2.00844E-05	0.000462916	2	2	45	O94762; J3KS37	O94762 [749-759]; J3KS37 [89-99]		1	1208.71098	FALSE	0.058	0.007961816	72.5	10.9	189.1	171.24		Shared	High	Not Found
	FALSE	High	[K].KQQLLATAAHKDSQSIAR.[F]		4.59463E-20	0.000462916	2	2	23	O94762; J3KS37	O94762 [749-766]; J3KS37 [89-106]		2	1966.08285	FALSE	100	2.85194E-17	0	200	0			Shared	High	Peak Found
	FALSE	High	[K].KVFGFDSFK.[T]		4.75386E-06	0.000462916	1	2	96	O94762	O94762 [22-30]		1	1074.56186	FALSE	100	2.85194E-17	134.63	200	0		147.01		High	Peak Found
	FALSE	High	[K].KVFGFDSFKTPLQESATMAVVK.[G]		4.11974E-06	0.000462916	1	2	1	O94762	O94762 [22-43]		2	2430.27374	FALSE	100	2.85194E-17	455.22	199.7	0.3		134.47		High	Peak Found
	FALSE	High	[K].IEEFVPPDENCPLKEASSR.[R]		6.15213E-05	0.000462916	1	2	3	O94762	O94762 [522-540]		1	2160.02776	FALSE	100	2.85194E-17		200					High	Not Found
	FALSE	High	[R].LGHAPCVALTATATPQVQEDVFAALHLK.[K]		7.45985E-15	0.000462916	1	3	6	O94762	O94762 [183-210]		0	2901.52912	FALSE	100	2.85194E-17		200					High	Not Found
	FALSE	High	[R].LGHAPCVALTATATPQVQEDVFAALHLK.[K]	1xCarbamidomethyl [C6]	0.00140446	0.000462916	1	3	1	O94762	O94762 [183-210]		0	2958.55059	FALSE	100	2.85194E-17	230.13	198.6	1.4	118.89			High	Peak Found
	FALSE	High	[R].LLEEALSSNR.[Q]		1.00321E-06	0.000462916	1	2	411	O94762	O94762 [556-565]		0	1131.60043	FALSE	100	2.85194E-17	147.98	195.5	4.5	172.93	170.77		High	Peak Found
	FALSE	High	[K].ILYITPEMAASSSFQPTLNSLVSR.[H]		6.81108E-21	0.000462916	1	3	20	O94762	O94762 [125-148]		0	2625.35926	FALSE	100	2.85194E-17	0	199.9	0.1				High	Not Found
	FALSE	High	[K].ILYITPEMAASSSFQPTLNSLVSR.[H]	1xOxidation [M8]	1.21068E-17	0.000462916	1	3	8	O94762	O94762 [125-148]		0	2641.35418	FALSE	100	2.85194E-17		200		166.71			High	Not Found
	FALSE	High	[R].IREQAPQPER.[G]		2.71339E-07	0.000462916	2	3	17	O94762; J3KS37	O94762 [678-687]; J3KS37 [18-27]		1	1223.64911	FALSE	0.01	2.85194E-17	148.19	0.2	199.8	173.07		Shared	High	Not Found
	FALSE	High	[-].MSSHHTTFPFDPER.[R]	1xMet-loss [N-Term]	2.53802E-07	0.000462916	1	2	5	O94762	O94762 [1-14]	O94762 1xMet-loss [N-Term]	0	1557.70808	FALSE	100	2.85194E-17		200					High	Not Found
	FALSE	High	[-].MSSHHTTFPFDPERR.[V]	1xMet-loss [N-Term]	1.33532E-14	0.000462916	1	2	14	O94762	O94762 [1-15]	O94762 1xMet-loss [N-Term]	1	1713.80919	FALSE	100	2.85194E-17	1884.05	199.7	0.3	140.99			High	Not Found
	FALSE	High	[-].MSSHHTTFPFDPERR.[V]	1xMet-loss+Acetyl [N-Term]	0.0543957	0.00602206	1	2	1	O94762	O94762 [1-15]	O94762 1xMet-loss+Acetyl [N-Term]	1	1755.81976	FALSE	100	2.85194E-17		200		25.49			Not Found	Not Found
	FALSE	High	[-].MSSHHTTFPFDPERR.[V]		0.003877	0.000771568	1	2	3	O94762	O94762 [1-15]		1	1844.84968	FALSE	46.211	0.287480425	31.31	195.8	4.2	167.84			High	Not Found
	FALSE	High	[-].MSSHHTTFPFDPERR.[V]	1xOxidation [M1]	8.21006E-07	0.000462916	1	2	7	O94762	O94762 [1-15]		1	1860.84459	FALSE	100	2.85194E-17		200					High	Not Found
	FALSE	High	[R].NDRDQVSFLIR.[K]		2.62402E-09	0.000462916	1	3	123	O94762	O94762 [366-376]		1	1362.71244	FALSE	100	2.85194E-17	146.89	198.8	1.2	173.15	169.32		High	Peak Found
	FALSE	High	[R].NDRDQVSFLIRK.[E]		7.33884E-08	0.000462916	1	3	11	O94762	O94762 [366-377]		2	1490.8074	FALSE	100	2.85194E-17	2491.67	198.6	1.4	141.3	50.02		High	Peak Found
	FALSE	High	[K].QQLLATAAHK.[D]		3.13798E-05	0.000462916	2	2	51	O94762; J3KS37	O94762 [750-759]; J3KS37 [90-99]		0	1080.61602	FALSE	12.522	0.920601128	138.19	184.3	15.7	168.58	169.03	Shared	High	Peak Found
	FALSE	High	[K].QQLLATAAHKDSQSIAR.[F]		4.9855E-10	0.000462916	2	2	18	O94762; J3KS37	O94762 [750-766]; J3KS37 [90-106]		1	1837.98788	FALSE	100	2.85194E-17	12.97	200	0		52.17	Shared	High	Peak Found
	FALSE	High	[K].REWNLFYQK.[Q]		0.0191316	0.0038248	1	1	5	O94762	O94762 [502-510]		1	1283.65313	FALSE	100	2.85194E-17		200					High	Not Found
	FALSE	High	[K].RPRPSAKPSVVAEVK.[G]		4.40439E-06	0.000462916	1	2	33	O94762	O94762 [870-884]		0	1620.9544	FALSE	100	2.85194E-17		200		140.39			High	Not Found
	FALSE	High	[R].RVESPALLASAPEAEGACPSCEGVQGPPMAPEK.[Y]		5.57745E-09	0.000462916	2	2	3	O94762; J3KS37	O94762 [771-803]; J3KS37 [111-143]		1	3278.54901	FALSE	100	2.85194E-17		200				Shared	High	Not Found
	FALSE	High	[R].RVESPALLASAPEAEGACPSCEGVQGPPMAPEK.[Y]	1xOxidation [M29]	6.91407E-07	0.000462916	2	2	2	O94762; J3KS37	O94762 [771-803]; J3KS37 [111-143]		1	3294.54392	FALSE								Not Reliable	High	Not Found
	FALSE	High	[K].RVGAGFPKGSCPFQTATELMETTR.[I]		0.0612521	0.00602206	1	2	1	O94762	O94762 [654-677]		2	2584.26465	FALSE	100	2.85194E-17		200					High	Not Found
	FALSE	High	[K].SCSAQAEPPEPNEYDIPPASHVYSLKPK.[R]		2.62294E-17	0.000462916	1	2	19	O94762	O94762 [626-653]		0	3054.45133	FALSE	100	2.85194E-17		200		146.1			High	Not Found
	FALSE	High	[K].SCSAQAEPPEPNEYDIPPASHVYSLKPK.[R]	1xCarbamidomethyl [C2]	0.00104131	0.000462916	1	2	2	O94762	O94762 [626-653]		0	3111.47279	FALSE	100	2.85194E-17		200					High	Not Found
	FALSE	High	[K].SLCYQLPALLAK.[G]		9.31657E-08	0.000462916	1	2	11	O94762	O94762 [59-70]		0	1319.73917	FALSE	44.187	0.478831694	146.81	168.7	31.3	172.77	138.75		High	Not Found
	FALSE	High	[K].SLCYQLPALLAK.[G]	1xCarbamidomethyl [C3]	0.00131525	0.000462916	1	2	3	O94762	O94762 [59-70]		0	1376.76063	FALSE	100	2.85194E-17		200					High	Not Found
	FALSE	High	[K].SMAGYYQESGR.[A]		3.03548E-06	0.000462916	1	3	165	O94762	O94762 [339-349]		0	1248.53136	FALSE	0.039	0.00319964	148.25	7.5	192.5	173.18			High	Not Found
	FALSE	High	[K].SMAGYYQESGR.[A]	1xOxidation [M2]	9.91331E-06	0.000462916	1	3	161	O94762	O94762 [339-349]		0	1264.52628	FALSE	100	2.85194E-17	1369.86	199.9	0.1		140.6		High	Not Found
	FALSE	High	[R].SQQENPESQPQK.[R]		3.40383E-06	0.000462916	2	3	9	O94762; J3KS37	O94762 [858-869]; J3KS37 [219-230]		0	1399.64481	FALSE	1.365	0.664193285	0	115.4	84.6			Shared	High	Not Found
	FALSE	High	[R].SQQENPESQPQKRPRPSAKPSVVAEVK.[G]		0.0710233	0.00626758	1	2	1	O94762	O94762 [858-884]		1	3001.58137	FALSE								No Quan Values	High	Not Found
	FALSE	High	[R].SSSWSKTCIGPSQGNGFDPELYEGGR.[K]		0.000196986	0.000462916	1	2	2	O94762	O94762 [450-475]		1	2759.23658	FALSE								No Quan Values	High	Not Found
	FALSE	High	[R].SVKEEAQNLIR.[H]		1.65183E-07	0.000462916	1	1	134	O94762	O94762 [958-968]		1	1286.70629	FALSE	100	2.85194E-17	145.52	187.2	12.8	172.73	132.69		High	Peak Found
	FALSE	High	[R].TADEADLRAKAVELEHETFR.[N]		0.00214428	0.000462916	1	2	2	O94762	O94762 [570-589]		2	2301.14696	FALSE	100	2.85194E-17		200					High	Not Found
	FALSE	High	[K].TCIGPSQGNGFDPELYEGGR.[K]		1.84254E-17	0.000462916	1	2	2	O94762	O94762 [456-475]		0	2096.93419	FALSE	100	2.85194E-17		200					High	Not Found
	FALSE	High	[K].TCIGPSQGNGFDPELYEGGRK.[G]		6.43199E-21	0.000462916	1	2	9	O94762	O94762 [456-476]		1	2225.02916	FALSE	100	2.85194E-17	117.68	198.4	1.6	166.26	96.61		High	Peak Found
	FALSE	High	[K].TCIGPSQGNGFDPELYEGGRK.[G]	1xCarbamidomethyl [C2]	0.00216278	0.000462916	1	2	1	O94762	O94762 [456-476]		1	2282.05062	FALSE	100	2.85194E-17		200					High	Not Found
	FALSE	High	[R].TLVQNDWMEEK.[V]		0.000032282	0.000462916	1	2	56	O94762	O94762 [299-309]		0	1392.64639	FALSE	49.484	0.260009786	674.98	196	4	141.41	140.85		High	Not Found
	FALSE	High	[R].TLVQNDWMEEK.[V]	1xOxidation [M8]	8.19062E-06	0.000462916	1	2	81	O94762	O94762 [299-309]		0	1408.64131	FALSE	14.51	0.790453284	97.35	187.1	12.9	172.45	28.44		High	Peak Found
	FALSE	High	[K].TPLQESATMAVVK.[G]		3.01258E-15	0.000462916	1	2	42	O94762	O94762 [31-43]		0	1374.72973	FALSE	21.584	0.763015467	144.65	191.1	8.9	172.17	163.65		High	Peak Found
	FALSE	High	[K].TPLQESATMAVVK.[G]	1xOxidation [M9]	2.50122E-13	0.000462916	1	2	71	O94762	O94762 [31-43]		0	1390.72464	FALSE	1.382	0.490988088	106.98	116	84	172.9	92.55		High	Peak Found
	FALSE	High	[K].VANLYKASVLK.[K]		1.55233E-09	0.000462916	1	2	9	O94762	O94762 [593-603]		1	1205.72523	FALSE	100	2.85194E-17		200					High	Not Found
	FALSE	High	[K].VANLYKASVLKK.[V]		0.00674324	0.0010923	1	2	2	O94762	O94762 [593-604]		2	1333.8202	FALSE	100	2.85194E-17		200					High	Not Found
	FALSE	High	[R].VESPALLASAPEAEGACPSCEGVQGPPMAPEK.[Y]		0.00148105	0.000462916	2	2	1	O94762; J3KS37	O94762 [772-803]; J3KS37 [112-143]		0	3122.4479	FALSE								Not Reliable	High	Not Found
	FALSE	High	[R].VESPALLASAPEAEGACPSCEGVQGPPMAPEK.[Y]	1xOxidation [M28]	0.0354939	0.00530793	2	2	1	O94762; J3KS37	O94762 [772-803]; J3KS37 [112-143]		0	3138.44281	FALSE								Not Reliable	High	Not Found
	FALSE	High	[K].VFGFDSFK.[T]		0.00243945	0.000771568	1	2	111	O94762	O94762 [23-30]		0	946.46689	FALSE	100	2.85194E-17	286.29	199.9	0.1	141.41	172.91		High	Peak Found
	FALSE	High	[K].VFGFDSFKTPLQESATMAVVK.[G]		3.63846E-10	0.000462916	1	2	2	O94762	O94762 [23-43]		1	2302.17878	FALSE	100	2.85194E-17		200		80.84			High	Not Found
	FALSE	High	[R].VGAGFPKGSCPFQTATELMETTR.[I]		0.00641884	0.0010923	1	2	6	O94762	O94762 [655-677]		1	2428.16354	FALSE	100	2.85194E-17		200					High	Not Found
	FALSE	High	[K].VPVIVATISFGMGVDK.[A]		5.31644E-13	0.000462916	1	2	7	O94762	O94762 [310-325]		0	1632.90294	FALSE	100	2.85194E-17		200					High	Not Found
	FALSE	High	[K].VPVIVATISFGMGVDK.[A]	1xOxidation [M12]	1.16854E-10	0.000462916	1	2	12	O94762	O94762 [310-325]		0	1648.89786	FALSE	100	2.85194E-17		200					High	Not Found
	FALSE	High	[K].YFGDALPACAK.[G]		8.17197E-05	0.000462916	1	2	16	O94762	O94762 [419-429]		0	1155.55031	FALSE	100	2.85194E-17		200		141.1			High	Not Found
	FALSE	High	[K].YFGDALPACAK.[G]	1xCarbamidomethyl [C9]	0.00120812	0.000462916	1	2	6	O94762	O94762 [419-429]		0	1212.57177	FALSE	79.563	0.140823786	0	197.5	2.5				High	Not Found
	FALSE	High	[K].YTGEEDGAGGHSPAPPQTEECLR.[E]		1.54775E-20	0.000462916	2	3	9	O94762; J3KS37	O94762 [804-826]; J3KS37 [144-166]		0	2401.03609	FALSE	100	2.85194E-17		200				Shared	High	Not Found
	FALSE	High	[K].YTGEEDGAGGHSPAPPQTEECLRERPSTCPPRDQGTPEVQPTPAK.[D]		2.20907E-05	0.000462916	1	2	2	O94762	O94762 [804-848]		2	4773.19038	FALSE								No Quan Values	High	Not Found
FALSE	High	Master Protein	P35580	Myosin-10 OS=Homo sapiens OX=9606 GN=MYH10 PE=1 SV=3	0	FALSE	541.201	39	78	537	59	1976	228.9	5.54	923.32	78	cell adhesion;cell cycle OR cell proliferation;cell organization and biogenesis;other biological processes	plasma membrane;other membranes;cytosol;cytoskeleton;other cell component	cytoskeletal activity;nucleic acid binding activity;other molecular function	Pf00063, Pf00612, Pf01576, Pf02736	4628	ENSG00000133026	MYH10	B2RWP9; D3DTS1; F8VTL3; hsa:4628; P35580; Q12989; Q149N3; Q149N4; Q16087; Q4LE45; Q6PK16; Q9BWG0	8.852
	Checked	Confidence	Annotated Sequence	Modifications	Qvality PEP	Qvality q-value	# Protein Groups	# Proteins	# PSMs	Master Protein Accessions	Positions in Master Proteins	Modifications in Master Proteins	# Missed Cleavages	Theo. MH+ [Da]	Contaminant	Abundance Ratio: (R) / (V)	Abundance Ratio Adj. P-Value: (R) / (V)	Abundance Ratio Variability [%]: (R) / (V)	Abundances (Grouped): R	Abundances (Grouped): V	Abundances (Grouped) CV [%]: R	Abundances (Grouped) CV [%]: V	Quan Info	Found in Sample: [S1] F1: Sample, 1, R	Found in Sample: [S6] F6: Sample, 3, V
	FALSE	High	[K].DNYPQSVPR.[L]		0.010508	0.00177795	1	2	9	O00159	O00159 [886-894]		0	1075.5167	FALSE	7.497	0.899027037	137.07	159.3	40.7	102.11	89.48		Peak Found	High
	FALSE	High	[R].DQAVMISGESGAGK.[T]		1.19126E-06	0.000462916	2	5	9	O00159; I3L3F5	O00159 [133-146]; I3L3F5 [98-111]		0	1349.63656	FALSE	6.254	0.994273796	58.59	172.4	27.6	63.87	34.32	Shared	Not Found	High
	FALSE	High	[R].DRVGVQDFVLLENFTSEAAFIENLRR.[R]		0.000305103	0.000462916	2	5	1	O00159; I3L3F5	O00159 [44-69]; I3L3F5 [9-34]		2	3038.56941	FALSE	100	2.85194E-17		200		79.53		Shared	Not Found	Not Found
	FALSE	High	[R].ENLIYTYIGPVLVSVNPYR.[D]		0.0159761	0.00332025	2	5	2	O00159; I3L3F5	O00159 [73-91]; I3L3F5 [38-56]		0	2210.18558	FALSE	100	2.85194E-17		200		27.25		Shared	Not Found	Not Found
	FALSE	High	[R].FRENLIYTYIGPVLVSVNPYR.[D]		4.65241E-09	0.000462916	2	5	5	O00159; I3L3F5	O00159 [71-91]; I3L3F5 [36-56]		1	2513.35511	FALSE	100	2.85194E-17		200		30.43		Shared	Not Found	Not Found
	FALSE	High	[K].GEELLSPLNLEQAAYAR.[D]		1.85193E-11	0.000462916	1	2	2	O00159	O00159 [362-378]		0	1873.96542	FALSE	100	2.85194E-17	0	199.3	0.7				Not Found	Not Found
	FALSE	High	[R].GVSFYEVPPHLFAVADTVYR.[A]		7.25203E-07	0.000462916	2	5	1	O00159; I3L3F5	O00159 [106-125]; I3L3F5 [71-90]		0	2267.14953	FALSE	100	2.85194E-17		200				Shared	Not Found	Not Found
	FALSE	High	[K].KRPETVATQFK.[M]		2.88183E-05	0.000462916	1	2	1	O00159	O00159 [595-605]		1	1304.73211	FALSE								No Quan Values	Not Found	Not Found
	FALSE	High	[R].KYEAFLQR.[Y]		0.074115	0.00679974	1	2	2	O00159	O00159 [667-674]		1	1054.56801	FALSE	1.897	0.440996796	40.04	131	69	85.34	20.53		Peak Found	High
	FALSE	High	[R].IDYANLTGISVSSLSDSLFVLHVQR.[A]		1.71909E-20	0.000462916	1	2	2	O00159	O00159 [959-983]		0	2734.44102	FALSE	100	2.85194E-17		200		104.11			Not Found	Not Found
	FALSE	High	[K].IFIRFPK.[T]		0.0579102	0.00602206	1	2	5	O00159	O00159 [715-721]		1	920.57163	FALSE	3.982	0.935325628	80.69	159.9	40.1	80.61	33.67		Not Found	High
	FALSE	High	[R].LGTDEISPR.[V]		3.38422E-05	0.000462916	1	2	7	O00159	O00159 [901-909]		0	987.51055	FALSE	4.623	0.934938031	93.84	164.4	35.6	84.25	22.23		Not Found	High
	FALSE	High	[K].IIAKGEELLSPLNLEQAAYAR.[D]		0.000374796	0.000462916	1	2	1	O00159	O00159 [358-378]		1	2299.26562	FALSE	100	2.85194E-17		200					Not Found	Not Found
	FALSE	High	[K].MSLLQLVEILQSKEPAYVR.[C]		2.36201E-13	0.000462916	1	2	4	O00159	O00159 [606-624]		1	2217.23115	FALSE	100	2.85194E-17		200		63.98			Not Found	Not Found
	FALSE	High	[K].MSLLQLVEILQSKEPAYVR.[C]	1xOxidation [M1]	4.06964E-13	0.000462916	1	2	8	O00159	O00159 [606-624]		1	2233.22607	FALSE	100	2.85194E-17		200		68.83			Not Found	Not Found
	FALSE	High	[R].NFHIFYQLLEGGEEETLRR.[L]		2.85155E-16	0.000462916	1	2	4	O00159	O00159 [236-254]		1	2351.17787	FALSE	100	2.85194E-17		200		26.8			Not Found	Not Found
	FALSE	High	[K].QKGDVVLQSDHVIETLTK.[T]		8.03465E-10	0.000462916	1	2	2	O00159	O00159 [988-1005]		1	2010.0866	FALSE	30.503	0.452644389	87.09	193.7	6.3	71.63			Not Found	Not Found
	FALSE	High	[R].QLLLTPNAVVIVEDAK.[V]		6.34495E-07	0.000462916	1	2	3	O00159	O00159 [939-954]		0	1723.00001	FALSE	60.336	0.305014623	93.88	196.7	3.3	101.2			Peak Found	Not Found
	FALSE	High	[R].QLLLTPNAVVIVEDAKVK.[Q]		2.97762E-10	0.000462916	1	2	7	O00159	O00159 [939-956]		1	1950.16339	FALSE	100	2.85194E-17	75.14	198.9	1.1	63.93			Not Found	Not Found
	FALSE	High	[R].QLPQNVLDTSWPTPPPALR.[E]		0.00540913	0.000771568	1	2	5	O00159	O00159 [823-841]		0	2130.13421	FALSE	100	2.85194E-17		200		83.09			Not Found	Not Found
	FALSE	High	[K].QPGRFDEVLIR.[H]		0.00194568	0.000462916	1	2	4	O00159	O00159 [633-643]		1	1329.72736	FALSE	27.021	0.645671342	123.23	188.7	11.3	78.6	118.13		Peak Found	Peak Found
	FALSE	High	[K].QRIDYANLTGISVSSLSDSLFVLHVQR.[A]		1.94245E-11	0.000462916	1	2	2	O00159	O00159 [957-983]		1	3018.60071	FALSE	100	2.85194E-17		200		72.19			Not Found	Not Found
	FALSE	High	[K].RKWAAQTIR.[R]		0.029332	0.00456094	1	2	2	O00159	O00159 [780-788]		2	1129.65889	FALSE	8.976	0.935325628	431.46	180	20	55	137.88		Not Found	Peak Found
	FALSE	High	[K].SEQEEYEAEGIAWEPVQYFNNK.[I]		7.39179E-07	0.000462916	1	2	2	O00159	O00159 [456-477]		0	2660.17872	FALSE	100	2.85194E-17		200					Not Found	Not Found
	FALSE	High	[K].SLCPETWPTWAGRPQDGVAVLVR.[H]		0.0075827	0.0010923	1	2	1	O00159	O00159 [677-699]		0	2538.29219	FALSE	100	2.85194E-17		200					Not Found	Not Found
	FALSE	High	[K].TLFATEDALEVR.[R]		2.41975E-07	0.000462916	1	2	14	O00159	O00159 [722-733]		0	1364.70562	FALSE	39.681	0.315797503	196.24	195.1	4.9	67.08	132.68		Peak Found	Peak Found
	FALSE	High	[R].TSFLLNLR.[R]		0.00520398	0.000771568	1	2	8	O00159	O00159 [814-821]		0	963.56219	FALSE	5.915	0.950687687	80.49	171.1	28.9	76.32	23.29		Not Found	High
	FALSE	High	[R].VGVQDFVLLENFTSEAAFIENLRR.[R]		0.00846523	0.0010923	2	5	1	O00159; I3L3F5	O00159 [46-69]; I3L3F5 [11-34]		1	2767.44135	FALSE	100	2.85194E-17		200		118.68		Shared	Not Found	Not Found
	FALSE	High	[R].VLQALGSEPIQYAVPVVK.[Y]		1.74918E-07	0.000462916	1	2	6	O00159	O00159 [910-927]		0	1911.09498	FALSE	73.554	0.157504716	51.05	197.3	2.7	71.44	72.81		Not Found	High
	FALSE	High	[R].VLQALGSEPIQYAVPVVKYDR.[K]		5.98951E-15	0.000462916	1	2	7	O00159	O00159 [910-930]		1	2345.28636	FALSE	100	2.85194E-17	96.49	198.7	1.3	77.14			Not Found	Not Found
	FALSE	High	[R].VNSININQGSITFAGGPGR.[D]		1.74084E-05	0.000462916	1	2	2	O00159	O00159 [1013-1031]		0	1901.9828	FALSE	78.726	0.17500221	77.21	197.5	2.5	65.32			Not Found	Not Found
	FALSE	High	[K].VSSINDKSDWK.[V]		0.0110956	0.00204787	1	2	1	O00159	O00159 [275-285]		1	1278.63246	FALSE	100	2.85194E-17		200		24.57			Not Found	Not Found
	FALSE	High	[K].YLGLLENLR.[V]		0.000662433	0.000462916	1	2	11	O00159	O00159 [648-656]		0	1090.62552	FALSE	8.399	0.871291686	80.74	178.7	21.3	74.01	16.91		Not Found	High
	FALSE	High	[K].YMDVQFDFK.[G]		0.00398425	0.000771568	1	2	1	O00159	O00159 [201-209]		0	1192.53432	FALSE	100	2.85194E-17	57.4	199.5	0.5	51.06			Not Found	Not Found
	FALSE	High	[R].YRGVSFYEVPPHLFAVADTVYR.[A]		0.0335667	0.00511468	2	5	1	O00159; I3L3F5	O00159 [104-125]; I3L3F5 [69-90]		1	2586.31397	FALSE	100	2.85194E-17	18.6	198.4	1.6	17.6		Shared	Not Found	Not Found
FALSE	High	Master Protein	P02538	Keratin, type II cytoskeletal 6A OS=Homo sapiens OX=9606 GN=KRT6A PE=1 SV=3	0	TRUE	198.823	50	33	528	3	564	60	8	760.98	33	cell organization and biogenesis;stress response;other biological processes	cytosol;cytoskeleton	bone, tooth or skin structural activity;cytoskeletal activity	Pf00038, Pf16208	3853	ENSG00000205420	KRT6A	A4QPC1; hsa:3853; P02538; P48667; Q08AR4; Q6NT67; Q96CL4	2.599
	Checked	Confidence	Annotated Sequence	Modifications	Qvality PEP	Qvality q-value	# Protein Groups	# Proteins	# PSMs	Master Protein Accessions	Positions in Master Proteins	Modifications in Master Proteins	# Missed Cleavages	Theo. MH+ [Da]	Contaminant	Abundance Ratio: (R) / (V)	Abundance Ratio Adj. P-Value: (R) / (V)	Abundance Ratio Variability [%]: (R) / (V)	Abundances (Grouped): R	Abundances (Grouped): V	Abundances (Grouped) CV [%]: R	Abundances (Grouped) CV [%]: V	Quan Info	Found in Sample: [S1] F1: Sample, 1, R	Found in Sample: [S6] F6: Sample, 3, V
	FALSE	High	[R].DQGTPEVQPTPAK.[D]		2.19947E-07	0.000462916	2	3	60	O94762; J3KS37	O94762 [836-848]; J3KS37 [197-209]		0	1367.68013	FALSE	12.081	0.926465754	147.71	174.3	25.7	173.13	170.88	Shared	High	Peak Found
	FALSE	High	[R].DQGTPEVQPTPAKDTWK.[G]		7.8261E-11	0.000462916	2	3	2	O94762; J3KS37	O94762 [836-852]; J3KS37 [197-213]		1	1897.92903	FALSE	100	2.85194E-17		200				Shared	High	Not Found
	FALSE	High	[R].ERPRPPGMR.[E]		0.0840585	0.00883367	1	1	1	J3KS37	J3KS37 [167-175]		0	1095.58401	FALSE	58.423	0.355039057	364.14	196.6	3.4	46.32	135.83		Not Found	Peak Found
	FALSE	High	[R].GEVPGGSAHYGGPSPEK.[K]		3.41056E-15	0.000462916	2	2	27	O94762; J3KS37	O94762 [714-730]; J3KS37 [54-70]		0	1625.75542	FALSE	100	2.85194E-17	150.63	198.4	1.6	140.98	139.62	Shared	High	Peak Found
	FALSE	High	[R].GEVPGGSAHYGGPSPEKK.[A]		4.90266E-11	0.000462916	2	2	23	O94762; J3KS37	O94762 [714-731]; J3KS37 [54-71]		1	1753.85039	FALSE	30.554	0.479275996	66.48	192.4	7.6	171.31	41.24	Shared	High	Peak Found
	FALSE	High	[R].GGEHEPPSRPCGLLDEDGSEPLPGPR.[G]		1.79742E-35	0.000462916	2	2	12	O94762; J3KS37	O94762 [688-713]; J3KS37 [28-53]		0	2698.25257	FALSE	100	2.85194E-17		200				Shared	High	Not Found
	FALSE	High	[R].GGEHEPPSRPCGLLDEDGSEPLPGPR.[G]	1xCarbamidomethyl [C11]	0.0323467	0.00511468	2	2	1	O94762; J3KS37	O94762 [688-713]; J3KS37 [28-53]		0	2755.27403	FALSE								No Quan Values	High	Not Found
	FALSE	High	[K].GSCPFQTATELMETTR.[I]		2.1019E-08	0.000462916	2	3	5	O94762; J3KS37	O94762 [662-677]; J3KS37 [2-17]		0	1771.79895	FALSE	100	2.85194E-17		200		152.21		Shared	High	Not Found
	FALSE	High	[K].GSCPFQTATELMETTR.[I]	1xOxidation [M12]	1.67567E-05	0.000462916	2	3	1	O94762; J3KS37	O94762 [662-677]; J3KS37 [2-17]		0	1787.79386	FALSE	100	2.85194E-17		200		65.64		Shared	High	Not Found
	FALSE	High	[K].KQQLLATAAHK.[D]		2.00844E-05	0.000462916	2	2	45	O94762; J3KS37	O94762 [749-759]; J3KS37 [89-99]		1	1208.71098	FALSE	0.058	0.007961816	72.5	10.9	189.1	171.24		Shared	High	Not Found
	FALSE	High	[K].KQQLLATAAHKDSQSIAR.[F]		4.59463E-20	0.000462916	2	2	23	O94762; J3KS37	O94762 [749-766]; J3KS37 [89-106]		2	1966.08285	FALSE	100	2.85194E-17	0	200	0			Shared	High	Peak Found
	FALSE	High	[R].IREQAPQPER.[G]		2.71339E-07	0.000462916	2	3	17	O94762; J3KS37	O94762 [678-687]; J3KS37 [18-27]		1	1223.64911	FALSE	0.01	2.85194E-17	148.19	0.2	199.8	173.07		Shared	High	Not Found
	FALSE	High	[K].QQLLATAAHK.[D]		3.13798E-05	0.000462916	2	2	51	O94762; J3KS37	O94762 [750-759]; J3KS37 [90-99]		0	1080.61602	FALSE	12.522	0.920601128	138.19	184.3	15.7	168.58	169.03	Shared	High	Peak Found
	FALSE	High	[K].QQLLATAAHKDSQSIAR.[F]		4.9855E-10	0.000462916	2	2	18	O94762; J3KS37	O94762 [750-766]; J3KS37 [90-106]		1	1837.98788	FALSE	100	2.85194E-17	12.97	200	0		52.17	Shared	High	Peak Found
	FALSE	High	[R].RVESPALLASAPEAEGACPSCEGVQGPPMAPEK.[Y]		5.57745E-09	0.000462916	2	2	3	O94762; J3KS37	O94762 [771-803]; J3KS37 [111-143]		1	3278.54901	FALSE	100	2.85194E-17		200				Shared	High	Not Found
	FALSE	High	[R].RVESPALLASAPEAEGACPSCEGVQGPPMAPEK.[Y]	1xOxidation [M29]	6.91407E-07	0.000462916	2	2	2	O94762; J3KS37	O94762 [771-803]; J3KS37 [111-143]		1	3294.54392	FALSE								Not Reliable	High	Not Found
	FALSE	High	[R].SQQENPESQPQK.[R]		3.40383E-06	0.000462916	2	3	9	O94762; J3KS37	O94762 [858-869]; J3KS37 [219-230]		0	1399.64481	FALSE	1.365	0.664193285	0	115.4	84.6			Shared	High	Not Found
	FALSE	High	[R].VESPALLASAPEAEGACPSCEGVQGPPMAPEK.[Y]		0.00148105	0.000462916	2	2	1	O94762; J3KS37	O94762 [772-803]; J3KS37 [112-143]		0	3122.4479	FALSE								Not Reliable	High	Not Found
	FALSE	High	[R].VESPALLASAPEAEGACPSCEGVQGPPMAPEK.[Y]	1xOxidation [M28]	0.0354939	0.00530793	2	2	1	O94762; J3KS37	O94762 [772-803]; J3KS37 [112-143]		0	3138.44281	FALSE								Not Reliable	High	Not Found
	FALSE	High	[K].YTGEEDGAGGHSPAPPQTEECLR.[E]		1.54775E-20	0.000462916	2	3	9	O94762; J3KS37	O94762 [804-826]; J3KS37 [144-166]		0	2401.03609	FALSE	100	2.85194E-17		200				Shared	High	Not Found
FALSE	High	Master Protein	P68032	Actin, alpha cardiac muscle 1 OS=Homo sapiens OX=9606 GN=ACTC1 PE=1 SV=1	0	FALSE	194.803	44	16	476	2	377	42	5.39	644.8	16	cell organization and biogenesis;developmental processes;other biological processes	cytosol;cytoskeleton;other cell component	cytoskeletal activity;other molecular function	Pf00022	70	ENSG00000159251	ACTC1	hsa:70; P04270; P68032	11.192
	Checked	Confidence	Annotated Sequence	Modifications	Qvality PEP	Qvality q-value	# Protein Groups	# Proteins	# PSMs	Master Protein Accessions	Positions in Master Proteins	Modifications in Master Proteins	# Missed Cleavages	Theo. MH+ [Da]	Contaminant	Abundance Ratio: (R) / (V)	Abundance Ratio Adj. P-Value: (R) / (V)	Abundance Ratio Variability [%]: (R) / (V)	Abundances (Grouped): R	Abundances (Grouped): V	Abundances (Grouped) CV [%]: R	Abundances (Grouped) CV [%]: V	Quan Info	Found in Sample: [S1] F1: Sample, 1, R	Found in Sample: [S6] F6: Sample, 3, V
	FALSE	High	[R].AQIFANTVDNAR.[I]		3.5027E-06	0.000462916	1	2	4	P05783	P05783 [138-149]		0	1319.67024	FALSE	5.169	0.998178045	92.08	167.6	32.4	5.62	76.76		Not Found	High
	FALSE	High	[K].ASLENSLR.[E]		0.00422141	0.000771568	1	2	8	P05783	P05783 [318-325]		0	889.47377	FALSE	3.542	0.882578165	148.01	173.2	26.8	86.86	77.37		Peak Found	High
	FALSE	High	[KR].LAADDFR.[AILTV]		0.00467552	0.000771568	8	24	88	Q14532; A0A1B0GVI3; P02533; P05783; K7EMD9; P19012; Q04695; P08779	Q14532 [176-182]; A0A1B0GVI3 [229-235]; P02533 [195-201]; P05783 [159-165]; K7EMD9 [78-84]; P19012 [186-192]; Q04695 [164-170]; P08779 [197-203]		0	807.39954	TRUE	1.011	0.550695966	51.47	80.3	119.7	104.84	94.24	Shared	High	High
	FALSE	High	[R].LASYLDRVR.[S]		0.0354939	0.00530793	1	2	2	P05783	P05783 [91-99]		1	1092.61602	FALSE	5.828	0.993855091	42.42	170.7	29.3	34.62	2.35		High	Peak Found
	FALSE	High	[K].IIEDLR.[KRA]		0.030797	0.00456094	1	5	6	P05783	P05783 [132-137]		0	758.44068	FALSE	8.66	0.99199351	16.63	179.3	20.7	15.76			Not Found	Not Found
	FALSE	High	[K].IIEDLRAQIFANTVDNAR.[I]		9.54198E-06	0.000462916	1	2	4	P05783	P05783 [132-149]		1	2059.09308	FALSE	100	2.85194E-17		200		17.03			Not Found	Not Found
	FALSE	High	[R].LQLETEIEALKEELLFMK.[K]		0.000919024	0.000462916	1	2	1	P05783	P05783 [197-214]		1	2177.17738	FALSE	100	2.85194E-17		200		118.79			Not Found	Not Found
	FALSE	High	[R].IVLQIDNAR.[L]		0.00155962	0.000462916	1	4	5	P05783	P05783 [150-158]		0	1041.60512	FALSE	3.019	0.913931706	68.5	150.2	49.8	50.89			High	Not Found
	FALSE	High	[R].QAQEYEALLNIK.[V]		2.30698E-07	0.000462916	1	2	4	P05783	P05783 [359-370]		0	1419.74782	FALSE	34.354	0.479275996	105.15	194.3	5.7	1.37	106.44		Not Found	Peak Found
	FALSE	High	[R].SLGSVQAPSYGARPVSSAASVYAGAGGSGSR.[I]		7.44502E-06	0.000462916	1	2	2	P05783	P05783 [15-45]		0	2854.40782	FALSE	100	2.85194E-17		200		10.58			Not Found	Not Found
	FALSE	High	[R].YALQMEQLNGILLHLESELAQTR.[A]		5.96037E-17	0.000462916	1	2	1	P05783	P05783 [331-353]		0	2670.39196	FALSE	100	2.85194E-17		200					Not Found	Not Found
FALSE	High	Master Protein	P19012	Keratin, type I cytoskeletal 15 OS=Homo sapiens OX=9606 GN=KRT15 PE=1 SV=3	0	FALSE	54.549	22	12	317	3	456	49.2	4.77	467.96	12	cell organization and biogenesis;other biological processes	cytosol;cytoskeleton	cytoskeletal activity;other molecular function	Pf00038	3866	ENSG00000171346	KRT15	B3KQY1; B3KRA2; E0CX14; hsa:3866; P19012; Q53XV8; Q9BUG4	4.18
	Checked	Confidence	Annotated Sequence	Modifications	Qvality PEP	Qvality q-value	# Protein Groups	# Proteins	# PSMs	Master Protein Accessions	Positions in Master Proteins	Modifications in Master Proteins	# Missed Cleavages	Theo. MH+ [Da]	Contaminant	Abundance Ratio: (R) / (V)	Abundance Ratio Adj. P-Value: (R) / (V)	Abundance Ratio Variability [%]: (R) / (V)	Abundances (Grouped): R	Abundances (Grouped): V	Abundances (Grouped) CV [%]: R	Abundances (Grouped) CV [%]: V	Quan Info	Found in Sample: [S1] F1: Sample, 1, R	Found in Sample: [S6] F6: Sample, 3, V
	FALSE	High	[K].ADTLTDEINFLR.[A]		4.54306E-07	0.000462916	2	3	11	P04259; P02538	P04259 [288-299]; P02538 [288-299]		0	1407.71143	TRUE	6.909	0.920601128	37.65	171.3	28.7	19.51	53.58	Shared	High	High
	FALSE	High	[R].AEAESWYQTK.[Y]		0.00104769	0.000462916	3	4	10	P04259; P02538; O95678	P04259 [350-359]; P02538 [350-359]; O95678 [336-345]		0	1212.55314	TRUE	2.202	0.706808319	114.25	159.2	40.8	67.28	99.35	Shared	High	High
	FALSE	High	[R].AEAESWYQTKYEELQVTAGR.[H]		0.0078623	0.0010923	2	3	1	P02538; O95678	P02538 [350-369]; O95678 [336-355]		1	2359.12008	TRUE								No Quan Values	Not Found	Not Found
	FALSE	High	[R].AIGGGLSSVGGGSSTIK.[Y]		4.89022E-14	0.000462916	1	2	26	P02538	P02538 [534-550]		0	1447.7751	TRUE	1.736	0.744882297	66.6	110.1	89.9	59.87	46.94		High	High
	FALSE	High	[R].AIGGGLSSVGGGSSTIKYTTTSSSSR.[K]		4.93712E-14	0.000462916	1	2	2	P02538	P02538 [534-559]		1	2418.21069	TRUE	63.081	0.176672527	0	196.9	3.1				High	Not Found
	FALSE	High	[KR].AQYEEIAQR.[S]		0.0039303	0.000771568	4	6	103	P35908; P04259; P02538; P19013	P35908 [354-362]; P04259 [339-347]; P02538 [339-347]; P19013 [313-321]		0	1107.54291	TRUE	0.941	0.523414845	56.34	82.7	117.3	56.22	49.13	Shared	High	High
	FALSE	High	[K].DVDAAYMNK.[V]		0.00271182	0.000771568	4	8	25	P04259; P02538; O95678; P13647	P04259 [273-281]; P02538 [273-281]; O95678 [259-267]; P13647 [278-286]		0	1026.45607	TRUE	0.113	0.03163555	24.62	20.2	179.8	121.4		Shared	High	Not Found
	FALSE	High	[K].DVDAAYMNK.[V]	1xOxidation [M7]	0.00257883	0.000771568	4	8	7	P04259; P02538; O95678; P13647	P04259 [273-281]; P02538 [273-281]; O95678 [259-267]; P13647 [278-286]		0	1042.45099	TRUE	0.01	2.85194E-17			200			Shared	Not Found	Not Found
	FALSE	High	[KR].EYQELMNVK.[L]		0.00700825	0.0010923	3	4	6	P04259; P02538; P05787	P04259 [447-455]; P02538 [447-455]; P05787 [373-381]		0	1153.55579	TRUE	6.731	0.992110926	57.96	171.8	28.2	30.84	56.12	Shared	High	Not Found
	FALSE	High	[KR].EYQELMNVK.[L]	1xOxidation [M6]	0.00564517	0.000771568	3	4	8	P04259; P02538; P05787	P04259 [447-455]; P02538 [447-455]; P05787 [373-381]		0	1169.5507	TRUE	2.615	0.560377371	134.12	144.7	55.3	76.11	134.29	Shared	High	Peak Found
	FALSE	High	[K].FASFIDKVR.[F]		1.91499E-05	0.000462916	11	21	52	Q5XKE5; Q7Z794; Q86Y46; P35908; P04259; P02538; O95678; P12035; Q3SY84; P05787; P13647	Q5XKE5 [153-161]; Q7Z794 [175-183]; Q86Y46 [143-151]; P35908 [189-197]; P04259 [174-182]; P02538 [174-182]; O95678 [160-168]; P12035 [209-217]; Q3SY84 [141-149]; P05787 [102-110]; P13647 [179-187]		1	1082.59931	TRUE	1.099	0.583790392	68.52	104.7	95.3	33.11	95.66	Shared	High	High
	FALSE	High	[R].FLEQQNK.[VLAIM]		0.02863	0.00456094	10	31	17	Q5XKE5; P08670; P04259; P02538; O95678; Q14533; P12035; P05787; Q8N1N4; P13647	Q5XKE5 [162-168]; P08670 [123-129]; P04259 [183-189]; P02538 [183-189]; O95678 [169-175]; Q14533 [126-132]; P12035 [218-224]; P05787 [111-117]; Q8N1N4 [131-137]; P13647 [188-194]		0	906.46796	TRUE	0.01	2.85194E-17			200			Shared	Not Found	Not Found
	FALSE	High	[R].GSGGLGGACGGAGFGSR.[S]		1.99422E-10	0.000462916	2	3	10	P04259; P02538	P04259 [43-59]; P02538 [43-59]		0	1367.61207	TRUE	1.612	0.604606189	97.41	144.4	55.6	61.87	97.1	Shared	High	High
	FALSE	High	[K].LALDVEIATYR.[K]		8.79802E-08	0.000462916	7	11	13	Q5XKE5; P35908; P04259; P02538; O95678; P12035; P13647	Q5XKE5 [437-447]; P35908 [471-481]; P04259 [456-466]; P02538 [456-466]; O95678 [442-452]; P12035 [493-503]; P13647 [461-471]		0	1263.69433	TRUE	100	2.85194E-17	46.87	199.8	0.2	50.56		Shared	High	Not Found
	FALSE	High	[K].LALDVEIATYRK.[L]		5.26702E-09	0.000462916	7	11	13	Q5XKE5; P35908; P04259; P02538; O95678; P12035; P13647	Q5XKE5 [437-448]; P35908 [471-482]; P04259 [456-467]; P02538 [456-467]; O95678 [442-453]; P12035 [493-504]; P13647 [461-472]		1	1391.78929	TRUE	11.268	0.781907757	94.42	183.7	16.3	67.47	7.96	Shared	High	High
	FALSE	High	[KR].LLEGEECR.[MLI]		0.00749252	0.0010923	7	14	11	Q86Y46; P35908; P04259; P02538; O95678; Q8N1N4; P13647	Q86Y46 [437-444]; P35908 [483-490]; P04259 [468-475]; P02538 [468-475]; O95678 [454-461]; Q8N1N4 [416-423]; P13647 [473-480]		0	948.44551	TRUE	1.993	0.704392217	137.4	135.3	64.7	34.44	112.86	Shared	High	Not Found
	FALSE	High	[R].LLKEYQELMNVK.[L]	1xOxidation [M9]	0.00339999	0.000771568	2	3	1	P04259; P02538	P04259 [444-455]; P02538 [444-455]		1	1523.81379	TRUE	33.58	0.392334419	0	194.2	5.8			Shared	Peak Found	Not Found
	FALSE	High	[R].ISIGGGSCAISGGYGSR.[A]		1.55959E-11	0.000462916	2	3	7	P04259; P02538	P04259 [70-86]; P02538 [70-86]		0	1541.73767	TRUE	1.657	0.628289889	94.68	140.5	59.5	37.58	97.1	Shared	Peak Found	Not Found
	FALSE	High	[-].MASTSTTIR.[S]	1xMet-loss+Acetyl [N-Term]	0.00438223	0.000771568	2	3	14	P04259; P02538	P04259 [1-9]; P02538 [1-9]	P04259 1xMet-loss+Acetyl [N-Term]; P02538 1xMet-loss+Acetyl [N-Term]	0	878.45779	TRUE	0.676	0.285082821	96.7	77.5	122.5	65.86	95.42	Shared	High	Not Found
	FALSE	High	[K].NKLEGLEDALQK.[A]		3.11588E-09	0.000462916	2	3	11	P04259; P02538	P04259 [425-436]; P02538 [425-436]		1	1357.73217	TRUE	68.87	0.289920173	7.04	197.1	2.9	105.2		Shared	High	Not Found
	FALSE	High	[KR].NKYEDEINK.[HR]		0.00110621	0.000462916	6	11	5	Q5XKE5; P04264; P04259; P02538; P05787; P13647	Q5XKE5 [232-240]; P04264 [268-276]; P04259 [251-259]; P02538 [251-259]; P05787 [177-185]; P13647 [256-264]		1	1152.55314	TRUE	0.01	2.85194E-17			200		78.42	Shared	Not Found	Peak Found
	FALSE	High	[KR].NKYEDEINKR.[T]		4.14893E-09	0.000462916	5	10	11	P04264; P04259; P02538; P05787; P13647	P04264 [268-277]; P04259 [251-260]; P02538 [251-260]; P05787 [177-186]; P13647 [256-265]		2	1308.65425	TRUE	1.154	0.482626618	73.79	107.1	92.9	17.34	152.4	Shared	Not Found	High
	FALSE	High	[R].NLDLDSIIAEVK.[A]		3.78958E-07	0.000462916	6	9	42	Q5XKE5; P35908; P04259; P02538; O95678; P13647	Q5XKE5 [308-319]; P35908 [342-353]; P04259 [327-338]; P02538 [327-338]; O95678 [313-324]; P13647 [332-343]		0	1329.72602	TRUE	29.067	0.439469198	102.57	193.3	6.7	23.38	94.4	Shared	High	High
	FALSE	High	[R].NLDLDSIIAEVKAQYEEIAQR.[S]		0.0125888	0.00204787	3	4	1	P35908; P04259; P02538	P35908 [342-362]; P04259 [327-347]; P02538 [327-347]		1	2418.25109	TRUE	100	2.85194E-17		200				Shared	Not Found	Not Found
	FALSE	High	[R].NTKQEIAEINR.[M]		0.000147099	0.000462916	2	3	6	P04259; P02538	P04259 [376-386]; P02538 [376-386]		1	1315.69645	TRUE	1.802	0.66880829	76.09	128.6	71.4	3.13	97.73	Shared	Not Found	High
	FALSE	High	[R].QNLEPLFEQYINNLR.[R]		6.68365E-05	0.000462916	3	5	5	P04259; P02538; P13647	P04259 [208-222]; P02538 [208-222]; P13647 [213-227]		0	1890.97084	TRUE	100	2.85194E-17		200		19.79		Shared	High	Not Found
	FALSE	High	[R].QNLEPLFEQYINNLRR.[Q]		4.55286E-12	0.000462916	3	5	15	P04259; P02538; P13647	P04259 [208-223]; P02538 [208-223]; P13647 [213-228]		1	2047.07195	TRUE	100	2.85194E-17	107.8	199.9	0.1	71.14	37.7	Shared	High	High
	FALSE	High	[R].RQLDSIVGER.[G]		0.0109946	0.00204787	2	4	3	P02538; P13647	P02538 [223-232]; P13647 [228-237]		1	1172.63821	TRUE	16.908	0.712908521	0	188.8	11.2			Shared	High	High
	FALSE	High	[R].SGFSSVSVSR.[S]		0.000454003	0.000462916	1	1	21	P02538	P02538 [31-40]		0	1012.5058	TRUE	1.145	0.489688423	100.82	106.8	93.2	127.62	76.03		High	High
	FALSE	High	[R].SLYGLGGSK.[R]		0.06721	0.00602206	2	3	4	P04259; P02538	P04259 [60-68]; P02538 [60-68]		0	881.47271	TRUE	2.062	0.5036836	79.39	117	83	145.38	142.64	Shared	High	Peak Found
	FALSE	High	[R].TAAENEFVTLK.[K]		1.99454E-06	0.000462916	3	4	7	P04259; P02538; P12035	P04259 [261-271]; P02538 [261-271]; P12035 [298-308]		0	1222.63139	TRUE	1.035	0.401875563	138.95	146.5	53.5	94.65	116.28	Shared	High	High
	FALSE	High	[K].TLNNKFASFIDKVR.[F]		3.74472E-06	0.000462916	8	15	10	Q5XKE5; P35908; P04259; P02538; O95678; P12035; P05787; P13647	Q5XKE5 [148-161]; P35908 [184-197]; P04259 [169-182]; P02538 [169-182]; O95678 [155-168]; P12035 [204-217]; P05787 [97-110]; P13647 [174-187]		2	1652.91187	TRUE	0.481	0.287646869	31.5	65	135	25.76	35.01	Shared	Not Found	High
	FALSE	High	[K].WTLLQEQGTK.[T]		0.000327854	0.000462916	3	5	26	P04259; P02538; P13647	P04259 [195-204]; P02538 [195-204]; P13647 [200-209]		0	1203.63681	TRUE	1.347	0.659523647	14.44	119.3	80.7	13.59	12.41	Shared	High	High
	FALSE	High	[KR].YEDEINKR.[T]		0.00825745	0.0010923	9	16	20	Q7Z794; P35908; P04264; P04259; P02538; O95678; P12035; P05787; P13647	Q7Z794 [254-261]; P35908 [268-275]; P04264 [270-277]; P04259 [253-260]; P02538 [253-260]; O95678 [239-246]; P12035 [290-297]; P05787 [179-186]; P13647 [258-265]		1	1066.51636	TRUE	0.387	0.030322446	48.05	55.8	144.2	14.37	166.98	Shared	High	High
	FALSE	High	[K].YEELQVTAGR.[H]		0.000739545	0.000462916	2	3	4	P02538; O95678	P02538 [360-369]; O95678 [346-355]		0	1165.58478	TRUE	3.749	0.768202018	87.32	153.8	46.2	85.18	26.22	Shared	High	High
	Checked	Confidence	Annotated Sequence	Modifications	Qvality PEP	Qvality q-value	# Protein Groups	# Proteins	# PSMs	Master Protein Accessions	Positions in Master Proteins	Modifications in Master Proteins	# Missed Cleavages	Theo. MH+ [Da]	Contaminant	Abundance Ratio: (R) / (V)	Abundance Ratio Adj. P-Value: (R) / (V)	Abundance Ratio Variability [%]: (R) / (V)	Abundances (Grouped): R	Abundances (Grouped): V	Abundances (Grouped) CV [%]: R	Abundances (Grouped) CV [%]: V	Quan Info	Found in Sample: [S1] F1: Sample, 1, R	Found in Sample: [S6] F6: Sample, 3, V
	FALSE	High	[K].DDPSKPVHLTAFLGYK.[A]		0.00669189	0.0010923	1	4	1	P39023	P39023 [35-50]		0	1787.93266	FALSE	100	2.85194E-17		200					High	Not Found
	FALSE	High	[R].ERLEQQVPVNQVFGQDEMIDVIGVTK.[G]		4.37029E-19	0.000462916	1	5	3	P39023	P39023 [199-224]		1	2971.51935	FALSE	100	2.85194E-17		200		31.02			High	Not Found
	FALSE	High	[R].ERLEQQVPVNQVFGQDEMIDVIGVTK.[G]	1xOxidation [M18]	1.06194E-14	0.000462916	1	5	5	P39023	P39023 [199-224]		1	2987.51426	FALSE	100	2.85194E-17		200		2.11			High	Not Found
	FALSE	High	[R].LEQQVPVNQVFGQDEMIDVIGVTK.[G]		3.62923E-13	0.000462916	1	5	4	P39023	P39023 [201-224]		0	2686.37564	FALSE	100	2.85194E-17		200		66.35			High	Not Found
	FALSE	High	[R].LEQQVPVNQVFGQDEMIDVIGVTK.[G]	1xOxidation [M16]	1.27657E-07	0.000462916	1	5	2	P39023	P39023 [201-224]		0	2702.37056	FALSE	100	2.85194E-17		200		22.99			High	Not Found
	FALSE	High	[K].IGQGYLIK.[D]		0.0148751	0.00299941	1	3	1	P39023	P39023 [287-294]		0	891.52983	FALSE	74.247	0.266029341	37.04	197.3	2.7	139.91			High	Not Found
	FALSE	High	[K].NNASTDYDLSDK.[S]		1.33897E-07	0.000462916	1	3	12	P39023	P39023 [301-312]		0	1342.57573	FALSE	1.677	0.610915067	124.21	77.9	122.1	137.84	84.24		High	High
	FALSE	High	[K].SFPKDDPSKPVHLTAFLGYK.[A]		2.54943E-13	0.000462916	1	4	7	P39023	P39023 [31-50]		1	2247.18083	FALSE	100	2.85194E-17		200		31.16			High	Not Found
	FALSE	High	[K].SINPLGGFVHYGEVTNDFVMLK.[G]	1xOxidation [M20]	6.13603E-09	0.000462916	1	2	3	P39023	P39023 [313-334]		0	2453.21696	FALSE	100	2.85194E-17	0	199.8	0.2				High	Peak Found
	FALSE	High	[K].VACIGAWHPAR.[V]		0.000120199	0.000462916	1	5	1	P39023	P39023 [251-261]		0	1180.60441	FALSE	100	2.85194E-17		200					High	Not Found
FALSE	High	Master Protein	Q04695	Keratin, type I cytoskeletal 17 OS=Homo sapiens OX=9606 GN=KRT17 PE=1 SV=2	0	TRUE	73.604	32	14	292	5	432	48.1	5.02	418.94	14	cell organization and biogenesis;other biological processes	plasma membrane;cytosol;cytoskeleton	other molecular function	Pf00038	3872	ENSG00000128422	KRT17	A5Z1M9; A5Z1N0; A5Z1N1; A5Z1N2; A6NDV6; A6NKQ2; hsa:3872; Q04695; Q6IP98; Q8N1P6	0.799
	Checked	Confidence	Annotated Sequence	Modifications	Qvality PEP	Qvality q-value	# Protein Groups	# Proteins	# PSMs	Master Protein Accessions	Positions in Master Proteins	Modifications in Master Proteins	# Missed Cleavages	Theo. MH+ [Da]	Contaminant	Abundance Ratio: (R) / (V)	Abundance Ratio Adj. P-Value: (R) / (V)	Abundance Ratio Variability [%]: (R) / (V)	Abundances (Grouped): R	Abundances (Grouped): V	Abundances (Grouped) CV [%]: R	Abundances (Grouped) CV [%]: V	Quan Info	Found in Sample: [S1] F1: Sample, 1, R	Found in Sample: [S6] F6: Sample, 3, V
	FALSE	High	[K].ALELTGLK.[V]		0.0127709	0.00204787	1	11	1	P19338	P19338 [363-370]		0	844.51384	FALSE	41.395	0.52352888	84.44	188	12	120.04	117.63		High	Peak Found
	FALSE	High	[R].AIRLELQGPR.[G]		0.0236852	0.00405599	1	10	1	P19338	P19338 [552-561]		1	1152.68477	FALSE	0.062	0.005039766	75.85	11.7	188.3	64.41			Not Found	High
	FALSE	High	[K].EAMEDGEIDGNK.[V]		4.70035E-05	0.000462916	1	6	1	P19338	P19338 [628-639]		0	1307.54199	FALSE	12.708	0.856110093	505.77	185.4	14.6	135.71			High	Not Found
	FALSE	High	[K].FGYVDFESAEDLEK.[A]		1.93792E-10	0.000462916	1	11	5	P19338	P19338 [349-362]		0	1648.73771	FALSE	100	2.85194E-17		200		99.47			High	Not Found
	FALSE	High	[K].GFGFVDFNSEEDAK.[A]		1.33897E-07	0.000462916	1	7	9	P19338	P19338 [611-624]		0	1561.68053	FALSE	100	2.85194E-17	32.93	198.9	1.1	95.17			High	Not Found
	FALSE	High	[K].GIAYIEFK.[T]		0.00815617	0.0010923	1	9	6	P19338	P19338 [430-437]		0	940.51384	FALSE	100	2.85194E-17	153.27	196.6	3.4	117.95	133.63		High	Peak Found
	FALSE	High	[K].GLSEDTTEETLK.[E]		6.26665E-05	0.000462916	1	8	2	P19338	P19338 [578-589]		0	1322.63218	FALSE	100	2.85194E-17	78.74	198.1	1.9		70.53		High	Peak Found
	FALSE	High	[K].GLSEDTTEETLKESFDGSVR.[A]		2.43062E-13	0.000462916	1	8	1	P19338	P19338 [578-597]		1	2200.02518	FALSE	100	2.85194E-17		200					High	Not Found
	FALSE	High	[K].GYAFIEFASFEDAK.[E]		7.16615E-06	0.000462916	1	10	1	P19338	P19338 [524-537]		0	1594.7424	FALSE	100	2.85194E-17		200		65.97			High	Not Found
	FALSE	High	[R].KFGYVDFESAEDLEK.[A]		1.17424E-08	0.000462916	1	11	1	P19338	P19338 [348-362]		1	1776.83267	FALSE	100	2.85194E-17		200		56.14			High	Not Found
	FALSE	High	[K].NDLAVVDVR.[I]		0.00403889	0.000771568	1	11	4	P19338	P19338 [334-342]		0	1000.54218	FALSE	100	2.85194E-17		200		69.7			High	Not Found
	FALSE	High	[K].QKVEGTEPTTAFNLFVGNLNFNK.[S]		4.93712E-14	0.000462916	1	11	3	P19338	P19338 [296-318]		1	2568.30928	FALSE	100	2.85194E-17		200		59.51			High	Not Found
	FALSE	High	[R].SISLYYTGEK.[G]		0.00161577	0.000462916	1	9	8	P19338	P19338 [458-467]		0	1160.58338	FALSE	2.556	0.868118925	118.89	143.8	56.2	107.79			High	High
	FALSE	High	[K].TLVLSNLSYSATEETLQEVFEK.[A]		1.40111E-06	0.000462916	1	10	2	P19338	P19338 [487-508]		0	2501.26574	FALSE	100	2.85194E-17		200		75.26			Not Found	Not Found
	FALSE	High	[K].VEGTEPTTAFNLFVGNLNFNK.[S]		1.53399E-08	0.000462916	1	11	3	P19338	P19338 [298-318]		0	2312.15574	FALSE	100	2.85194E-17		200		9.25			High	Not Found
	FALSE	High	[K].VTLDWAKPK.[G]		0.0177418	0.00356908	1	6	2	P19338	P19338 [640-648]		0	1057.60406	FALSE	42.459	0.458280036	96.12	189.4	10.6	129.73	105.42		High	Peak Found
	FALSE	High	[K].VTQDELKEVFEDAAEIR.[L]		9.98368E-09	0.000462916	1	9	1	P19338	P19338 [404-420]		1	1991.99203	FALSE	100	2.85194E-17		200					High	Not Found
FALSE	High	Master Protein	P12035	Keratin, type II cytoskeletal 3 OS=Homo sapiens OX=9606 GN=KRT3 PE=1 SV=3	0	FALSE	88.328	18	16	258	3	628	64.4	6.48	344.24	16	cell organization and biogenesis;other biological processes	cytosol;cytoskeleton	bone, tooth or skin structural activity	Pf00038, Pf16208	3850	ENSG00000186442	KRT3	A6NIS2; hsa:3850; P12035; Q701L8	3.601
	Checked	Confidence	Annotated Sequence	Modifications	Qvality PEP	Qvality q-value	# Protein Groups	# Proteins	# PSMs	Master Protein Accessions	Positions in Master Proteins	Modifications in Master Proteins	# Missed Cleavages	Theo. MH+ [Da]	Contaminant	Abundance Ratio: (R) / (V)	Abundance Ratio Adj. P-Value: (R) / (V)	Abundance Ratio Variability [%]: (R) / (V)	Abundances (Grouped): R	Abundances (Grouped): V	Abundances (Grouped) CV [%]: R	Abundances (Grouped) CV [%]: V	Quan Info	Found in Sample: [S1] F1: Sample, 1, R	Found in Sample: [S6] F6: Sample, 3, V
	FALSE	High	[R].EHALLAYTLGVK.[Q]		1.91952E-10	0.000462916	1	11	11	A0A087WVQ9	A0A087WVQ9 [132-143]		0	1314.74161	FALSE	7.297	0.908672441	55.8	175.9	24.1	57.76	13.54		High	High
	FALSE	High	[K].FETSKYYVTIIDAPGHR.[D]		0.0181251	0.00356908	1	9	1	A0A087WVQ9	A0A087WVQ9 [77-93]		1	1997.0127	FALSE	0.01	2.85194E-17			200				Not Found	Not Found
	FALSE	High	[K].IGGIGTVPVGR.[V]		0.00115989	0.000462916	1	8	9	A0A087WVQ9	A0A087WVQ9 [253-263]		0	1025.6102	FALSE	8.625	0.933588748	113.9	177.5	22.5	26.89	99.57		High	Not Found
	FALSE	High	[K].IGYNPDTVAFVPISGWNGDNMLEPSANMPWFK.[G]		2.71339E-07	0.000462916	1	7	1	A0A087WVQ9	A0A087WVQ9 [178-209]		0	3567.67117	FALSE	100	2.85194E-17		200					Not Found	Not Found
	FALSE	High	[K].SGDAAIVDMVPGKPMCVESFSDYPPLGR.[F]	1xCarbamidomethyl [C16]	0.00987415	0.00143222	1	4	1	A0A087WVQ9	A0A087WVQ9 [393-420]		0	2995.39983	FALSE	100	2.85194E-17		200					High	Not Found
	FALSE	High	[K].SVEMHHEALSEALPGDNVGFNVK.[N]		0.0375426	0.00530793	1	8	1	A0A087WVQ9	A0A087WVQ9 [288-310]		0	2480.18745	FALSE	34.88	0.448053887	65.16	194.4	5.6	63.45	18.71		Not Found	Peak Found
	FALSE	High	[R].VETGVLKPGMVVTFAPVNVTTEVK.[S]		5.71038E-15	0.000462916	1	6	6	A0A087WVQ9	A0A087WVQ9 [264-287]		0	2515.38402	FALSE	100	2.85194E-17		200		89.11			Peak Found	Not Found
	FALSE	High	[R].VETGVLKPGMVVTFAPVNVTTEVK.[S]	1xOxidation [M10]	9.74327E-19	0.000462916	1	6	6	A0A087WVQ9	A0A087WVQ9 [264-287]		0	2531.37894	FALSE	63.586	0.17500221	41.66	196.9	3.1	35.08			Peak Found	Not Found
	FALSE	High	[K].YYVTIIDAPGHR.[D]		1.17715E-05	0.000462916	1	9	7	A0A087WVQ9	A0A087WVQ9 [82-93]		0	1404.72703	FALSE	10.757	0.877968669	35.31	179.8	20.2	39.32	39.2		High	High
	FALSE	High	[K].YYVTIIDAPGHRDFIK.[N]		0.00204386	0.000462916	1	9	5	A0A087WVQ9	A0A087WVQ9 [82-97]		1	1908.00141	FALSE	37.252	0.328010051	55.87	194.8	5.2	49.87			Not Found	Not Found
FALSE	High	Master Protein	Q5XKE5	Keratin, type II cytoskeletal 79 OS=Homo sapiens OX=9606 GN=KRT79 PE=1 SV=2	0	FALSE	60.436	14	10	248	1	535	57.8	7.2	341.45	10	cell organization and biogenesis;other biological processes	cytosol;cytoskeleton	bone, tooth or skin structural activity;other molecular function	Pf00038, Pf16208	338785	ENSG00000185640	KRT79	hsa:338785; Q5XKE5; Q6P465; Q7Z793	5.865
	Checked	Confidence	Annotated Sequence	Modifications	Qvality PEP	Qvality q-value	# Protein Groups	# Proteins	# PSMs	Master Protein Accessions	Positions in Master Proteins	Modifications in Master Proteins	# Missed Cleavages	Theo. MH+ [Da]	Contaminant	Abundance Ratio: (R) / (V)	Abundance Ratio Adj. P-Value: (R) / (V)	Abundance Ratio Variability [%]: (R) / (V)	Abundances (Grouped): R	Abundances (Grouped): V	Abundances (Grouped) CV [%]: R	Abundances (Grouped) CV [%]: V	Quan Info	Found in Sample: [S1] F1: Sample, 1, R	Found in Sample: [S6] F6: Sample, 3, V
	FALSE	High	[R].ADLEMQIESLKEELAYLK.[K]		6.16476E-11	0.000462916	1	1	1	P02533	P02533 [233-250]		1	2123.09405	FALSE	100	2.85194E-17		200		55.88			Not Found	Not Found
	FALSE	High	[R].ADLEMQIESLKEELAYLK.[K]	1xOxidation [M5]	3.82496E-05	0.000462916	1	1	3	P02533	P02533 [233-250]		1	2139.08896	FALSE	100	2.85194E-17		200		27.04			Not Found	Not Found
	FALSE	High	[R].ADLEMQIESLKEELAYLKK.[N]		3.81552E-14	0.000462916	1	1	2	P02533	P02533 [233-251]		2	2251.18901	FALSE	100	2.85194E-17		200		4.63			Not Found	Not Found
	FALSE	High	[R].ADLEMQIESLKEELAYLKK.[N]	1xOxidation [M5]	2.01366E-06	0.000462916	1	1	3	P02533	P02533 [233-251]		2	2267.18393	FALSE	100	2.85194E-17		200		5.01			Not Found	Not Found
	FALSE	High	[R].ALEEANADLEVK.[I]		2.04257E-08	0.000462916	4	6	32	P02533; K7EMD9; P19012; P08779	P02533 [135-146]; K7EMD9 [17-28]; P19012 [125-136]; P08779 [137-148]		0	1301.65834	TRUE	1.35	0.659853604	56.15	114.9	85.1	17.23	69.22	Shared	High	High
	FALSE	High	[R].APSTYGGGLSVSSSR.[F]		9.60775E-13	0.000462916	1	1	27	P02533	P02533 [42-56]		0	1425.69685	FALSE	0.95	0.52608538	46.34	97.4	102.6	80.03	50.59		High	High
	FALSE	High	[K].ASLENSLEETK.[G]		5.40733E-08	0.000462916	2	3	31	P02533; P08779	P02533 [353-363]; P08779 [355-365]		0	1220.60049	TRUE	1.967	0.791170288	68.4	132.6	67.4	125.98	134.47	Shared	High	High
	FALSE	High	[K].ASLENSLEETKGR.[Y]		1.36156E-06	0.000462916	2	3	5	P02533; P08779	P02533 [353-365]; P08779 [355-367]		1	1433.72306	TRUE	15.107	0.865171146	136.5	198.1	1.9	137.52	172.05	Shared	High	Peak Found
	FALSE	High	[K].DAEEWFFTK.[T]		3.35244E-05	0.000462916	1	1	13	P02533	P02533 [301-309]		0	1172.52587	FALSE	4.1	0.976161838	75.35	158.1	41.9	48.23	57.04		High	High
	FALSE	High	[R].EVATNSELVQSGKSEISELRR.[T]		0.000420801	0.000462916	2	2	4	P02533; Q04695	P02533 [316-336]; Q04695 [285-305]		2	2332.21029	TRUE	2.523	0.585767449	224.35	143.2	56.8	41.36	127.05	Shared	Not Found	Peak Found
	FALSE	High	[R].GQVGGDVNVEMDAAPGVDLSR.[I]	1xOxidation [M11]	2.46056E-06	0.000462916	1	1	3	P02533	P02533 [262-282]		0	2101.98187	FALSE	22.555	0.678274087	119.62	191.5	8.5	31.33	122.42		High	Peak Found
	FALSE	High	[K].GSCGIGGGIGGGSSR.[I]		5.02156E-09	0.000462916	2	3	13	P02533; P08779	P02533 [16-30]; P08779 [16-30]		0	1221.56406	TRUE	1.314	0.58889412	82.29	121	79	23.27	115.64	Shared	High	High
	FALSE	High	[KR].LAADDFR.[AILTV]		0.00467552	0.000771568	8	24	88	Q14532; A0A1B0GVI3; P02533; P05783; K7EMD9; P19012; Q04695; P08779	Q14532 [176-182]; A0A1B0GVI3 [229-235]; P02533 [195-201]; P05783 [159-165]; K7EMD9 [78-84]; P19012 [186-192]; Q04695 [164-170]; P08779 [197-203]		0	807.39954	TRUE	1.011	0.550695966	51.47	80.3	119.7	104.84	94.24	Shared	High	High
	FALSE	High	[R].LASYLDKVR.[A]		1.48369E-06	0.000462916	5	11	120	A0A1B0GVI3; P02533; P19012; Q04695; P08779	A0A1B0GVI3 [157-165]; P02533 [126-134]; P19012 [116-124]; Q04695 [95-103]; P08779 [128-136]		1	1064.60987	TRUE	1.423	0.679573915	57.13	102.6	97.4	33.01	78.98	Shared	High	High
	FALSE	High	[R].LEQEIATYR.[RSH]		0.000232973	0.000462916	4	11	35	P02533; P19012; Q04695; P08779	P02533 [408-416]; P19012 [399-407]; Q04695 [377-385]; P08779 [410-418]		0	1122.57896	TRUE	2.315	0.843904821	21.89	136.4	63.6	97.62	91.47	Shared	High	High
	FALSE	High	[R].LLEGEDAHLSSSQFSSGSQSSR.[D]		1.71143E-14	0.000462916	1	1	4	P02533	P02533 [418-439]		0	2309.06402	FALSE	1.574	0.573995294	99.24	122.3	77.7	59.47	108.26		High	Peak Found
	FALSE	High	[R].ILNEMRDQYEK.[M]		6.37482E-09	0.000462916	2	4	11	P02533; Q04695	P02533 [283-293]; Q04695 [252-262]		1	1438.69949	TRUE	0.932	0.412041987	21.67	96.5	103.5	129.28	7.08	Shared	High	High
	FALSE	High	[R].ILNEMRDQYEK.[M]	1xOxidation [M5]	0.0004785	0.000462916	2	4	2	P02533; Q04695	P02533 [283-293]; Q04695 [252-262]		1	1454.6944	TRUE								No Quan Values	Not Found	High
	FALSE	High	[K].ILTATVDNANVLLQIDNAR.[L]		1.28257E-09	0.000462916	1	1	10	P02533	P02533 [176-194]		0	2054.12404	FALSE	100	2.85194E-17	131.89	199.7	0.3	44.22	165.86		High	Peak Found
	FALSE	High	[R-].MSVEADINGLR.[R]		0.00238089	0.000462916	1	4	1	P02533	P02533 [212-222]		0	1204.59905	FALSE	100	2.85194E-17		200					High	Not Found
	FALSE	High	[K].NHEEEMNALR.[G]		0.00909398	0.00143222	2	4	3	P02533; Q04695	P02533 [252-261]; Q04695 [221-230]		0	1242.55316	TRUE	0.044	0.00435873	0	8.5	191.5			Shared	Peak Found	Not Found
	FALSE	High	[K].NHEEEMNALR.[G]	1xOxidation [M6]	0.0116195	0.00204787	2	4	1	P02533; Q04695	P02533 [252-261]; Q04695 [221-230]		0	1258.54808	TRUE	0.01	2.85194E-17			200			Shared	Not Found	Not Found
	FALSE	High	[R].QRPAEIKDYSPYFK.[T]		3.57866E-07	0.000462916	1	1	5	P02533	P02533 [154-167]		1	1741.8908	FALSE	10.325	0.891573675	133.54	184.7	15.3	52.52	120.18		High	Peak Found
	FALSE	High	[R].RLLEGEDAHLSSSQFSSGSQSSR.[D]		0.0111465	0.00204787	1	1	1	P02533	P02533 [417-439]		1	2465.16513	FALSE								No Quan Values	High	Not Found
	FALSE	High	[R].TKYETELNLR.[M]		0.00138188	0.000462916	1	1	31	P02533	P02533 [202-211]		1	1266.66884	FALSE	3.05	0.91492334	82.73	114.8	85.2	76.52	51.37		High	High
	FALSE	High	[K].TIEDLR.[KN]		0.0564796	0.00602206	2	5	18	P02533; P08779	P02533 [168-173]; P08779 [170-175]		0	746.40429	TRUE	0.858	0.489688423	31.5	92.3	107.7	85.66	4.99	Shared	Peak Found	High
	FALSE	High	[R].TMQNLEIELQSQLSMK.[A]	1xOxidation [M15]	0.00799109	0.0010923	1	1	4	P02533	P02533 [337-352]		0	1908.94052	FALSE	29.101	0.628289889	509.29	191.9	8.1	29.78	137.94		High	Not Found
	FALSE	High	[R].TMQNLEIELQSQLSMK.[A]	2xOxidation [M2; M15]	0.000170398	0.000462916	1	1	4	P02533	P02533 [337-352]		0	1924.93544	FALSE	45.066	0.48874072	11.33	195.7	4.3	10.77			High	Not Found
	FALSE	High	[K].TRLEQEIATYR.[RS]		1.24949E-06	0.000462916	4	9	5	P02533; P19012; Q04695; P08779	P02533 [406-416]; P19012 [397-407]; Q04695 [375-385]; P08779 [408-418]		1	1379.72775	TRUE	47.869	0.367617553	142.9	185.6	14.4	142.04	136.21	Shared	High	High
	FALSE	High	[K].TRLEQEIATYRR.[L]		0.00901678	0.00143222	3	5	2	P02533; Q04695; P08779	P02533 [406-417]; Q04695 [375-386]; P08779 [408-419]		2	1535.82886	TRUE	20.788	0.711969232	812.13	190.8	9.2	7.21	139.34	Shared	Not Found	Peak Found
	FALSE	High	[K].VMDVHDGKVVSTHEQVLR.[T]		7.06394E-08	0.000462916	1	1	1	P02533	P02533 [452-469]		1	2049.05458	FALSE	0.01	2.85194E-17			200				Not Found	Not Found
	FALSE	High	[K].VTMQNLNDR.[L]		0.0020529	0.000462916	3	8	82	A0A1B0GVI3; P02533; P08779	A0A1B0GVI3 [148-156]; P02533 [117-125]; P08779 [119-127]		0	1090.53097	TRUE	1.089	0.580372005	70.89	79	121	76.16	34.16	Shared	High	High
	FALSE	High	[K].VTMQNLNDR.[L]	1xOxidation [M3]	0.00330555	0.000771568	3	8	101	A0A1B0GVI3; P02533; P08779	A0A1B0GVI3 [148-156]; P02533 [117-125]; P08779 [119-127]		0	1106.52588	TRUE	0.964	0.530994875	105.72	98.2	101.8	86.77	141.65	Shared	High	High
FALSE	High	Master Protein	P08670	Vimentin OS=Homo sapiens OX=9606 GN=VIM PE=1 SV=4	0	FALSE	187.386	58	31	241	28	466	53.6	5.12	364.61	31	cell organization and biogenesis;stress response;developmental processes;signal transduction;other biological processes	plasma membrane;other membranes;cytosol;cytoskeleton;nucleus;other cytoplasmic organelle;other cell component	cytoskeletal activity;nucleic acid binding activity;other molecular function	Pf00038, Pf04732	7431	ENSG00000026025	VIM	B0YJC2; D3DRU4; hsa:7431; P08670; Q15867; Q15868; Q15869; Q548L2; Q6LER9; Q8N850; Q96ML2; Q9NTM3	10.574
	Checked	Confidence	Annotated Sequence	Modifications	Qvality PEP	Qvality q-value	# Protein Groups	# Proteins	# PSMs	Master Protein Accessions	Positions in Master Proteins	Modifications in Master Proteins	# Missed Cleavages	Theo. MH+ [Da]	Contaminant	Abundance Ratio: (R) / (V)	Abundance Ratio Adj. P-Value: (R) / (V)	Abundance Ratio Variability [%]: (R) / (V)	Abundances (Grouped): R	Abundances (Grouped): V	Abundances (Grouped) CV [%]: R	Abundances (Grouped) CV [%]: V	Quan Info	Found in Sample: [S1] F1: Sample, 1, R	Found in Sample: [S6] F6: Sample, 3, V
	FALSE	High	[K].AGFAGDDAPR.[A]		5.60882E-05	0.000462916	2	32	37	P60709; P68032	P60709 [19-28]; P68032 [21-30]		0	976.44828	FALSE	1.714	0.743790166	147.22	126.3	73.7	110.54	92.86	Shared	High	High
	FALSE	High	[R].AVFPSIVGRPR.[HQ]		5.24234E-07	0.000462916	2	29	70	P60709; P68032	P60709 [29-39]; P68032 [31-41]		0	1198.7055	FALSE	4.217	0.98051235	144.56	152.2	47.8	102.25	95.45	Shared	High	High
	FALSE	High	[R].DLTDYLMK.[I]		0.0202117	0.0038248	3	16	10	P60709; Q562R1; P68032	P60709 [184-191]; Q562R1 [185-192]; P68032 [186-193]		0	998.48631	FALSE	14.079	0.707442254	117.07	186.7	13.3	96.55	26.6	Shared	High	High
	FALSE	High	[R].DLTDYLMK.[I]	1xOxidation [M7]	0.00482206	0.000771568	3	16	70	P60709; Q562R1; P68032	P60709 [184-191]; Q562R1 [185-192]; P68032 [186-193]		0	1014.48122	FALSE	8.7	0.862640473	143.29	171.9	28.1	108.39	98.49	Shared	Peak Found	High
	FALSE	High	[K].DLYANTVLSGGTTMYPGIADR.[M]		0.00288047	0.000771568	1	7	3	P60709	P60709 [292-312]		0	2215.06996	FALSE	100	2.85194E-17		200		48.27			Peak Found	Not Found
	FALSE	High	[K].DSYVGDEAQSK.[R]		1.58243E-05	0.000462916	2	26	19	P60709; P68032	P60709 [51-61]; P68032 [53-63]		0	1198.52224	FALSE	4.119	0.977071556	92.64	150.5	49.5	65.33	90.43	Shared	Not Found	High
	FALSE	High	[K].EITALAPSTMK.[I]		0.000812297	0.000462916	2	13	11	P60709; P68032	P60709 [316-326]; P68032 [318-328]		0	1161.61839	FALSE	4.251	0.980984074	103.51	161.9	38.1	95.67	41.33	Shared	High	High
	FALSE	High	[K].EITALAPSTMK.[I]	1xOxidation [M10]	1.41119E-05	0.000462916	2	13	119	P60709; P68032	P60709 [316-326]; P68032 [318-328]		0	1177.6133	FALSE	3.962	0.96952043	143.98	139.6	60.4	114.18	97.6	Shared	Peak Found	High
	FALSE	High	[R].EIVRDIKEK.[L]		0.00576838	0.000771568	2	18	5	P60709; P68032	P60709 [207-215]; P68032 [209-217]		2	1129.65755	FALSE	0.619	0.234528468	60.08	76.5	123.5	56.89	11.4	Shared	Not Found	High
	FALSE	High	[R].GYSFTTTAER.[E]		0.0029452	0.000771568	1	9	45	P60709	P60709 [197-206]		0	1132.52693	FALSE	6.235	0.93791946	132.38	167.2	32.8	101.08	95.38		High	High
	FALSE	High	[R].HQGVMVGMGQK.[D]		2.40803E-09	0.000462916	3	25	11	P60709; Q562R1; P68032	P60709 [40-50]; Q562R1 [41-51]; P68032 [42-52]		0	1171.57106	FALSE	3.848	0.960132075	121.4	161.8	38.2	96.93	53.46	Shared	Peak Found	High
	FALSE	High	[R].HQGVMVGMGQK.[D]	1xOxidation [M]	2.12703E-09	0.000462916	3	25	13	P60709; Q562R1; P68032	P60709 [40-50]; Q562R1 [41-51]; P68032 [42-52]		0	1187.56597	FALSE	4.045	0.972384085	146.77	142.2	57.8	105.97	91.35	Shared	Peak Found	High
	FALSE	High	[R].HQGVMVGMGQK.[D]	2xOxidation [M5; M8]	0.0537173	0.00602206	3	25	1	P60709; Q562R1; P68032	P60709 [40-50]; Q562R1 [41-51]; P68032 [42-52]		0	1203.56089	FALSE								No Quan Values	Not Found	Not Found
	FALSE	High	[R].HQGVMVGMGQKDSYVGDEAQSK.[R]		0.000276895	0.000462916	2	24	5	P60709; P68032	P60709 [40-61]; P68032 [42-63]		1	2351.07545	FALSE	2.338	0.726220112	46.12	140.1	59.9	42.01		Shared	Not Found	High
	FALSE	High	[R].HQGVMVGMGQKDSYVGDEAQSK.[R]	1xOxidation [M8]	0.00169763	0.000462916	2	24	1	P60709; P68032	P60709 [40-61]; P68032 [42-63]		1	2367.07037	FALSE								No Quan Values	Not Found	Not Found
	FALSE	High	[R].HQGVMVGMGQKDSYVGDEAQSK.[R]	2xOxidation [M5; M8]	0.000015087	0.000462916	2	24	1	P60709; P68032	P60709 [40-61]; P68032 [42-63]		1	2383.06528	FALSE								No Quan Values	Not Found	High
	FALSE	High	[R].HQGVMVGMGQKDSYVGDEAQSKR.[G]		0.0510839	0.00602206	2	24	1	P60709; P68032	P60709 [40-62]; P68032 [42-64]		2	2507.17657	FALSE	0.01	2.85194E-17			200			Shared	Not Found	Not Found
	FALSE	High	[R].HQGVMVGMGQKDSYVGDEAQSKR.[G]	1xOxidation [M]	2.15659E-19	0.000462916	2	24	4	P60709; P68032	P60709 [40-62]; P68032 [42-64]		2	2523.17148	FALSE	1.098	0.58350085	7.73	104.7	95.3		7.36	Shared	Not Found	High
	FALSE	High	[R].HQGVMVGMGQKDSYVGDEAQSKR.[G]	2xOxidation [M5; M8]	8.33871E-30	0.000462916	2	24	4	P60709; P68032	P60709 [40-62]; P68032 [42-64]		2	2539.1664	FALSE								No Quan Values	Not Found	High
	FALSE	High	[R].KDLYANTVLSGGTTMYPGIADR.[M]	1xOxidation [M15]	0.00255868	0.000771568	1	7	1	P60709	P60709 [291-312]		1	2359.15984	FALSE	35.03	0.603893181	40.26	194.4	5.6	37.06			Not Found	Not Found
	FALSE	High	[R].KYSVWIGGSILASLSTFQQMWISK.[Q]	1xOxidation [M20]	0.0174612	0.00356908	3	9	1	P60709; Q562R1; P68032	P60709 [336-359]; Q562R1 [337-360]; P68032 [338-361]		1	2746.42728	FALSE								No Quan Values	Not Found	Not Found
	FALSE	High	[K].LCYVALDFEQEMATAASSSSLEK.[S]		0.0191316	0.0038248	1	9	1	P60709	P60709 [216-238]		0	2493.15237	FALSE	100	2.85194E-17		200		66.2			Not Found	Not Found
	FALSE	High	[K].LCYVALDFEQEMATAASSSSLEK.[S]	1xOxidation [M12]	1.23452E-09	0.000462916	1	9	3	P60709	P60709 [216-238]		0	2509.14728	FALSE	100	2.85194E-17	39.56	199.3	0.7	36.46			Not Found	Not Found
	FALSE	High	[R].LDLAGRDLTDYLMK.[I]		2.2524E-09	0.000462916	3	16	13	P60709; Q562R1; P68032	P60709 [178-191]; Q562R1 [179-192]; P68032 [180-193]		1	1623.84107	FALSE	100	2.85194E-17	56.8	199.1	0.9	30.92	59.6	Shared	Peak Found	High
	FALSE	High	[K].IKIIAPPER.[K]		0.00574759	0.000771568	3	12	12	P60709; Q562R1; P68032	P60709 [327-335]; Q562R1 [328-336]; P68032 [329-337]		1	1036.65134	FALSE	2.323	0.844002335	63.03	139.8	60.2	65.12	27.79	Shared	Not Found	High
	FALSE	High	[K].IWHHTFYNELR.[V]		0.000676408	0.000462916	2	25	25	P60709; P68032	P60709 [85-95]; P68032 [87-97]		0	1515.74916	FALSE	13.542	0.720651795	93.17	186.2	13.8	82.29	32.92	Shared	High	High
	FALSE	High	[K].QEYDESGPSIVHR.[K]		4.19765E-14	0.000462916	1	11	78	P60709	P60709 [360-372]		0	1516.70266	FALSE	7.556	0.897237009	130.67	168	32	89.13	90.93		High	High
	FALSE	High	[KR].SYELPDGQVITIGNER.[F]		5.31644E-13	0.000462916	3	18	6	P60709; Q562R1; P68032	P60709 [239-254]; Q562R1 [240-255]; P68032 [241-256]		0	1790.89192	FALSE	36.475	0.343251558	94.93	194.7	5.3	76.26		Shared	Not Found	Not Found
	FALSE	High	[R].TTGIVMDSGDGVTHTVPIYEGYALPHAILR.[L]		1.50375E-24	0.000462916	1	9	19	P60709	P60709 [148-177]		0	3183.61431	FALSE	100	2.85194E-17		200		61.82			Not Found	Not Found
	FALSE	High	[R].TTGIVMDSGDGVTHTVPIYEGYALPHAILR.[L]	1xOxidation [M6]	1.36395E-19	0.000462916	1	9	12	P60709	P60709 [148-177]		0	3199.60922	FALSE	100	2.85194E-17		200		62.42			Not Found	Not Found
	FALSE	High	[R].VAPEEHPVLLTEAPLNPK.[A]		1.03175E-18	0.000462916	1	14	34	P60709	P60709 [96-113]		0	1954.0644	FALSE	3.029	0.91414891	105.75	150.4	49.6	98.57	47.81		High	High
	FALSE	High	[K].YPIEHGIVTNWDDMEKIWHHTFYNELR.[V]		1.4696E-06	0.000462916	1	16	3	P60709	P60709 [69-95]		1	3443.62661	FALSE	100	2.85194E-17		200		134.21			Not Found	Not Found
FALSE	High	Master Protein	Q7Z406	Myosin-14 OS=Homo sapiens OX=9606 GN=MYH14 PE=1 SV=2	0	FALSE	247.971	28	48	234	37	1995	227.7	5.6	384.52	48	cell organization and biogenesis;other biological processes	cytosol;cytoskeleton;other cell component	cytoskeletal activity;other molecular function	Pf00063, Pf01576, Pf02736	79784	ENSG00000105357	MYH14	B0I1S2; C3TTN4; hsa:79784; Q5CZ75; Q6XYE4; Q76B62; Q7Z406; Q8WV23; Q96I22; Q9BT27; Q9BW35; Q9H882	11.246
	Checked	Confidence	Annotated Sequence	Modifications	Qvality PEP	Qvality q-value	# Protein Groups	# Proteins	# PSMs	Master Protein Accessions	Positions in Master Proteins	Modifications in Master Proteins	# Missed Cleavages	Theo. MH+ [Da]	Contaminant	Abundance Ratio: (R) / (V)	Abundance Ratio Adj. P-Value: (R) / (V)	Abundance Ratio Variability [%]: (R) / (V)	Abundances (Grouped): R	Abundances (Grouped): V	Abundances (Grouped) CV [%]: R	Abundances (Grouped) CV [%]: V	Quan Info	Found in Sample: [S1] F1: Sample, 1, R	Found in Sample: [S6] F6: Sample, 3, V
	FALSE	High	[R].AGVSQVLNR.[L]		0.0034359	0.000771568	1	3	6	C9J2Y9	C9J2Y9 [457-465]		0	943.53195	FALSE	28.033	0.576728311	113.51	193.1	6.9	172.11			High	Not Found
	FALSE	High	[R].ALGFVSDR.[D]		0.0359384	0.00530793	1	3	3	C9J2Y9	C9J2Y9 [268-275]		0	864.45739	FALSE	88.435	0.120861059	329.66	197.8	2.2		128.98		High	Peak Found
	FALSE	High	[K].AYFLGYMVHR.[L]		0.000948644	0.000462916	1	3	8	C9J2Y9	C9J2Y9 [355-364]		0	1256.62447	FALSE	100	2.85194E-17		200					High	Not Found
	FALSE	High	[K].AYFLGYMVHR.[L]	1xOxidation [M7]	0.0130823	0.00204787	1	3	2	C9J2Y9	C9J2Y9 [355-364]		0	1272.61939	FALSE	100	2.85194E-17		200					High	Not Found
	FALSE	High	[R].DCQIAHGAAQFLR.[E]		1.5487E-08	0.000462916	1	3	2	C9J2Y9	C9J2Y9 [1085-1097]		0	1429.70049	FALSE	100	2.85194E-17	16.19	199.1	0.9		15.35		High	Peak Found
	FALSE	High	[R].DGAPSPMMPNEAR.[L]		0.00241008	0.000462916	1	2	7	C9J2Y9	C9J2Y9 [95-107]		0	1372.5984	FALSE	100	2.85194E-17		200		169.72			High	Not Found
	FALSE	High	[R].DGAPSPMMPNEAR.[L]	1xOxidation [M]	0.000167493	0.000462916	1	2	25	C9J2Y9	C9J2Y9 [95-107]		0	1388.59331	FALSE	89.626	0.152412422	911.85	197.8	2.2	139.59			High	Not Found
	FALSE	High	[K].DPEQLMNTLR.[K]		0.000360434	0.000462916	1	3	11	C9J2Y9	C9J2Y9 [572-581]		0	1216.59905	FALSE	12.047	0.872369331	103.75	177	23	166.81	76.75		High	Not Found
	FALSE	High	[K].DPEQLMNTLRK.[L]		0.00278491	0.000771568	1	3	1	C9J2Y9	C9J2Y9 [572-582]		1	1344.69401	FALSE	100	2.85194E-17		200					High	Not Found
	FALSE	High	[R].ELPAGINSIVAIASYTGYNQEDSVIMNR.[S]		5.00883E-12	0.000462916	1	3	1	C9J2Y9	C9J2Y9 [764-791]		0	3025.49353	FALSE	100	2.85194E-17		200					High	Not Found
	FALSE	High	[R].ELPAGINSIVAIASYTGYNQEDSVIMNR.[S]	1xOxidation [M26]	3.83417E-12	0.000462916	1	3	1	C9J2Y9	C9J2Y9 [764-791]		0	3041.48844	FALSE	100	2.85194E-17	0	199.4	0.6				High	Not Found
	FALSE	High	[K].FEQIYLSKPTHWER.[D]		1.91056E-08	0.000462916	1	2	3	C9J2Y9	C9J2Y9 [81-94]		0	1833.92824	FALSE	100	2.85194E-17		200					High	Not Found
	FALSE	High	[K].GEIGDATPFNDAVNVQK.[I]		1.93792E-10	0.000462916	1	3	4	C9J2Y9	C9J2Y9 [987-1003]		0	1774.86062	FALSE	100	2.85194E-17		200					High	Not Found
	FALSE	High	[K].GFDQEEVFEKPTR.[E]		1.37787E-07	0.000462916	1	3	6	C9J2Y9	C9J2Y9 [815-827]		0	1581.75436	FALSE	100	2.85194E-17		200					High	Not Found
	FALSE	High	[R].GKDFNLELAIK.[T]		3.60445E-06	0.000462916	1	3	5	C9J2Y9	C9J2Y9 [419-429]		1	1247.69941	FALSE	100	2.85194E-17		200					High	Not Found
	FALSE	High	[R].GNEVLYNGFTGR.[K]		4.57579E-06	0.000462916	1	3	13	C9J2Y9	C9J2Y9 [1017-1028]		0	1326.64369	FALSE	100	2.85194E-17	822.6	198.6	1.4	139.18			High	Not Found
	FALSE	High	[K].GTCGIQYR.[Q]		0.0346227	0.00530793	1	3	6	C9J2Y9	C9J2Y9 [936-943]		0	897.42471	FALSE	100	2.85194E-17	114.99	199.7	0.3		86.67		High	Not Found
	FALSE	High	[R].HAIYDKLDDDGLIAPGVR.[V]		1.72848E-06	0.000462916	1	3	8	C9J2Y9	C9J2Y9 [835-852]		1	1968.01852	FALSE	100	2.85194E-17		200					High	Not Found
	FALSE	High	[K].KAYFLGYMVHR.[L]		0.000144557	0.000462916	1	3	4	C9J2Y9	C9J2Y9 [354-364]		1	1384.71944	FALSE	59.276	0.405220655	163.93	196.7	3.3	125.87	72.72		High	Not Found
	FALSE	High	[R].ICRPLLIVEK.[Q]		0.0384937	0.00551758	1	3	2	C9J2Y9	C9J2Y9 [614-623]		0	1183.72313	FALSE	100	2.85194E-17	0	199.9	0.1				High	Peak Found
	FALSE	High	[K].LDDDGLIAPGVR.[V]		1.33265E-05	0.000462916	1	3	5	C9J2Y9	C9J2Y9 [841-852]		0	1240.65319	FALSE	100	2.85194E-17		200		131.77			High	Not Found
	FALSE	High	[R].LFEASDPYQVHVCNLCGIMAIANTR.[T]	1xOxidation [M19]	0.00996147	0.00177795	1	3	1	C9J2Y9	C9J2Y9 [1100-1124]		0	2781.3157	FALSE								Not Reliable	High	Not Found
	FALSE	High	[K].LLFQELMSMSIAPR.[M]		4.04185E-06	0.000462916	1	3	1	C9J2Y9	C9J2Y9 [1150-1163]		0	1635.8597	FALSE	100	2.85194E-17		200					High	Not Found
	FALSE	High	[K].LLFQELMSMSIAPR.[M]	1xOxidation [M]	1.56355E-08	0.000462916	1	3	6	C9J2Y9	C9J2Y9 [1150-1163]		0	1651.85461	FALSE	100	2.85194E-17	122.98	199.6	0.4	108.9			High	Not Found
	FALSE	High	[R].LLLAALGR.[R]		0.0109946	0.00204787	1	3	2	C9J2Y9	C9J2Y9 [365-372]		0	826.5509	FALSE	100	2.85194E-17		200					High	Not Found
	FALSE	High	[R].LTFASTLSHLR.[R]		2.51391E-07	0.000462916	1	3	16	C9J2Y9	C9J2Y9 [466-476]		0	1245.695	FALSE	11.967	0.942020944	67.91	184.6	15.4	169.73			High	Not Found
	FALSE	High	[R].LTFASTLSHLRR.[L]		0.04256	0.00551758	1	3	1	C9J2Y9	C9J2Y9 [466-477]		1	1401.79611	FALSE								No Quan Values	High	Not Found
	FALSE	High	[R].IVATLPYIK.[Q]		0.00477263	0.000771568	1	3	10	C9J2Y9	C9J2Y9 [249-257]		0	1017.63429	FALSE	100	2.85194E-17		200					High	Not Found
	FALSE	High	[R].IVEDAPPIDLQAEAQHASGEVEEPPR.[Y]		4.12534E-27	0.000462916	1	2	8	C9J2Y9	C9J2Y9 [51-76]		0	2797.36389	FALSE	100	2.85194E-17		200		171.31			High	Not Found
	FALSE	High	[K].MATNTVYVFAK.[K]		3.81689E-06	0.000462916	1	3	10	C9J2Y9	C9J2Y9 [193-203]		0	1244.63437	FALSE	100	2.85194E-17	59.36	199.9	0.1		52.57		High	Peak Found
	FALSE	High	[K].MATNTVYVFAK.[K]	1xOxidation [M1]	2.47604E-05	0.000462916	1	3	15	C9J2Y9	C9J2Y9 [193-203]		0	1260.62929	FALSE	100	2.85194E-17	0	199.9	0.1				High	Not Found
	FALSE	High	[R].MDTLAHVLYYPQKPLVTTR.[S]		3.62698E-25	0.000462916	1	3	5	C9J2Y9	C9J2Y9 [737-755]		0	2246.20019	FALSE	100	2.85194E-17		200					High	Not Found
	FALSE	High	[R].MDTLAHVLYYPQKPLVTTR.[S]	1xOxidation [M1]	3.78576E-27	0.000462916	1	3	11	C9J2Y9	C9J2Y9 [737-755]		0	2262.1951	FALSE	100	2.85194E-17		200					High	Not Found
	FALSE	High	[R].NLTYSAPLYVDITK.[T]		0.0141493	0.00268735	1	3	1	C9J2Y9	C9J2Y9 [110-123]		0	1597.8472	FALSE								No Quan Values	High	Not Found
	FALSE	High	[K].QAMGVYITNFHVR.[M]		1.02238E-10	0.000462916	1	3	9	C9J2Y9	C9J2Y9 [724-736]		0	1535.77874	FALSE	24.886	0.721186748	51.76	192.3	7.7	166.29			High	Not Found
	FALSE	High	[K].QAMGVYITNFHVR.[M]	1xOxidation [M3]	9.63219E-10	0.000462916	1	3	19	C9J2Y9	C9J2Y9 [724-736]		0	1551.77366	FALSE	8.875	0.998315183	57.57	179.7	20.3	162.39			High	Not Found
	FALSE	High	[K].QEVPIIIVFR.[A]		0.000392665	0.000462916	1	3	11	C9J2Y9	C9J2Y9 [258-267]		0	1213.73032	FALSE	49.394	0.335146111	101.49	195.1	4.9	164.78	77.45		High	High
	FALSE	High	[R].QMDIIVSEVSMIR.[D]	1xOxidation [M2]	4.64152E-08	0.000462916	1	3	3	C9J2Y9	C9J2Y9 [586-598]		0	1536.77603	FALSE	100	2.85194E-17	0	199.7	0.3				High	Peak Found
	FALSE	High	[R].RQMDIIVSEVSMIR.[D]		0.00477263	0.000771568	1	3	1	C9J2Y9	C9J2Y9 [585-598]		1	1676.88222	FALSE								No Quan Values	High	Not Found
	FALSE	High	[R].TSETGIVDQVMVTLNQEGYK.[F]		1.37787E-07	0.000462916	1	3	2	C9J2Y9	C9J2Y9 [891-910]		0	2212.08019	FALSE	100	2.85194E-17		200					High	Not Found
	FALSE	High	[R].TSETGIVDQVMVTLNQEGYKFCK.[I]		0.0271218	0.00430515	1	3	1	C9J2Y9	C9J2Y9 [891-913]		1	2590.25275	FALSE								No Quan Values	High	Not Found
	FALSE	High	[K].TVTLPENEDELESTNRR.[Y]		3.04982E-08	0.000462916	1	3	5	C9J2Y9	C9J2Y9 [863-879]		1	2002.9676	FALSE	100	2.85194E-17	0	199.9	0.1				High	Not Found
	FALSE	High	[K].VSANKGEIGDATPFNDAVNVQK.[I]		5.28011E-06	0.000462916	1	3	1	C9J2Y9	C9J2Y9 [982-1003]		1	2274.13606	FALSE								No Quan Values	High	Not Found
FALSE	High	Master Protein	Q13085	Acetyl-CoA carboxylase 1 OS=Homo sapiens OX=9606 GN=ACACA PE=1 SV=2	0	FALSE	255.53	25	48	206	48	2346	265.4	6.37	331.06	48	cell organization and biogenesis;protein metabolism;other metabolic processes;other biological processes	cytosol;cytoskeleton;mitochondrion;nucleus	other molecular function	Pf00289, Pf00364, Pf01039, Pf02785, Pf02786, Pf08326, Pf21385	31	ENSG00000275176; ENSG00000278540	ACACA	B2RP68; B2ZZ90; hsa:31; Q13085; Q6KEV6; Q6XDA8; Q7Z2G8; Q7Z561; Q7Z563; Q7Z564; Q86WB2; Q86WB3	16.566
	Checked	Confidence	Annotated Sequence	Modifications	Qvality PEP	Qvality q-value	# Protein Groups	# Proteins	# PSMs	Master Protein Accessions	Positions in Master Proteins	Modifications in Master Proteins	# Missed Cleavages	Theo. MH+ [Da]	Contaminant	Abundance Ratio: (R) / (V)	Abundance Ratio Adj. P-Value: (R) / (V)	Abundance Ratio Variability [%]: (R) / (V)	Abundances (Grouped): R	Abundances (Grouped): V	Abundances (Grouped) CV [%]: R	Abundances (Grouped) CV [%]: V	Quan Info	Found in Sample: [S1] F1: Sample, 1, R	Found in Sample: [S6] F6: Sample, 3, V
	FALSE	High	[R].GQDIRIPTPVIHTK.[H]		6.26665E-05	0.000462916	1	1	5	P12532	P12532 [403-416]		1	1574.9013	FALSE	100	2.85194E-17		200		52.61			Not Found	Not Found
	FALSE	High	[R].GQDIRIPTPVIHTKH.[-]		1.12453E-14	0.000462916	1	1	8	P12532	P12532 [403-417]		2	1711.96021	FALSE	100	2.85194E-17	115.09	199.2	0.8	89.4	55.13		Peak Found	Not Found
	FALSE	High	[R].GWEFMWNER.[L]		0.000460895	0.000462916	1	2	19	P12532	P12532 [301-309]		0	1254.53605	FALSE	100	2.85194E-17		200		79.69			Not Found	Not Found
	FALSE	High	[R].GWEFMWNER.[L]	1xOxidation [M5]	0.00746279	0.0010923	1	2	10	P12532	P12532 [301-309]		0	1270.53097	FALSE	75.625	0.151892492	41.6	197.4	2.6	38.21			Not Found	Not Found
	FALSE	High	[K].HNNCMASHLTPAVYAR.[L]		3.24471E-10	0.000462916	1	8	3	P12532	P12532 [59-74]		0	1784.83192	FALSE	100	2.85194E-17		200		55.35			Not Found	Not Found
	FALSE	High	[K].HTTDLDASKIR.[S]		4.65668E-05	0.000462916	1	5	2	P12532	P12532 [140-150]		1	1256.65934	FALSE	100	2.85194E-17	0	199	1				Not Found	Peak Found
	FALSE	High	[R].IPTPVIHTK.[H]		0.00415028	0.000771568	1	1	4	P12532	P12532 [408-416]		0	1005.60914	FALSE	100	2.85194E-17		200		50.55			Not Found	Not Found
	FALSE	High	[R].IPTPVIHTKH.[-]		0.00497403	0.000771568	1	1	1	P12532	P12532 [408-417]		1	1142.66805	FALSE	100	2.85194E-17	0	198.5	1.5				Not Found	Peak Found
	FALSE	High	[R].LSEMTEAEQQQLIDDHFLFDKPVSPLLTAAGMAR.[D]		1.0512E-26	0.000462916	1	2	9	P12532	P12532 [209-242]		0	3801.88262	FALSE	100	2.85194E-17		200		85.59			Not Found	Not Found
	FALSE	High	[R].LSEMTEAEQQQLIDDHFLFDKPVSPLLTAAGMAR.[D]	1xOxidation [M]	1.43062E-19	0.000462916	1	2	7	P12532	P12532 [209-242]		0	3817.87754	FALSE	100	2.85194E-17		200		71.96			Not Found	Not Found
	FALSE	High	[R].LSEMTEAEQQQLIDDHFLFDKPVSPLLTAAGMAR.[D]	2xOxidation [M4; M32]	2.86608E-10	0.000462916	1	2	3	P12532	P12532 [209-242]		0	3833.87245	FALSE	100	2.85194E-17		200		29.83			Not Found	Not Found
	FALSE	High	[R].LYPPSAEYPDLR.[K]		0.000872961	0.000462916	1	6	4	P12532	P12532 [46-57]		0	1420.71071	FALSE	100	2.85194E-17	14.11	199.2	0.8	55.23			Peak Found	Not Found
	FALSE	High	[R].LYPPSAEYPDLRK.[H]		5.26702E-09	0.000462916	1	6	9	P12532	P12532 [46-58]		1	1548.80567	FALSE	100	2.85194E-17		200		77.57			Peak Found	Not Found
	FALSE	High	[K].RGTGGVDTAATGGVFDISNLDR.[L]		1.55959E-11	0.000462916	1	1	2	P12532	P12532 [353-374]		1	2179.0738	FALSE	100	2.85194E-17		200		59.37			Not Found	Not Found
	FALSE	High	[K].RGTGGVDTAATGGVFDISNLDRLGK.[S]		0.0860663	0.00962075	1	1	1	P12532	P12532 [353-377]		2	2477.27429	FALSE								No Quan Values	Not Found	Not Found
	FALSE	High	[R].RLYPPSAEYPDLRK.[H]		7.55055E-12	0.000462916	1	6	19	P12532	P12532 [45-58]		2	1704.90678	FALSE	100	2.85194E-17		200		14.71			Not Found	Not Found
	FALSE	High	[K].SFLIWVNEEDHTR.[V]		3.21438E-06	0.000462916	1	2	8	P12532	P12532 [257-269]		0	1645.7969	FALSE	100	2.85194E-17	96.25	199.9	0.1	88.41			Peak Found	Peak Found
	FALSE	High	[R].SGYFDER.[Y]		0.0154127	0.00299941	1	5	11	P12532	P12532 [151-157]		0	873.37372	FALSE	100	2.85194E-17	50.71	199.6	0.4	45.77			Not Found	Not Found
FALSE	High	Master Protein	P05787	Keratin, type II cytoskeletal 8 OS=Homo sapiens OX=9606 GN=KRT8 PE=1 SV=7	0	TRUE	110.683	43	22	202	11	483	53.7	5.59	246.01	22	cell organization and biogenesis;stress response;developmental processes;signal transduction;other biological processes	plasma membrane;other membranes;cytosol;cytoskeleton;nucleus;other cell component	other molecular function	Pf00038, Pf16208	3856	ENSG00000170421	KRT8	A8K4H3; B0AZN5; F8VXB4; hsa:3856; P05787; Q14099; Q14716; Q14717; Q53GJ0; Q6DHW5; Q6GMY0; Q6P4C7; Q96J60	10.957
	Checked	Confidence	Annotated Sequence	Modifications	Qvality PEP	Qvality q-value	# Protein Groups	# Proteins	# PSMs	Master Protein Accessions	Positions in Master Proteins	Modifications in Master Proteins	# Missed Cleavages	Theo. MH+ [Da]	Contaminant	Abundance Ratio: (R) / (V)	Abundance Ratio Adj. P-Value: (R) / (V)	Abundance Ratio Variability [%]: (R) / (V)	Abundances (Grouped): R	Abundances (Grouped): V	Abundances (Grouped) CV [%]: R	Abundances (Grouped) CV [%]: V	Quan Info	Found in Sample: [S1] F1: Sample, 1, R	Found in Sample: [S6] F6: Sample, 3, V
	FALSE	High	[R].ASAVSELSPR.[E]		1.64399E-05	0.000462916	1	2	17	Q9Y2W1	Q9Y2W1 [236-245]		0	1016.5371	FALSE	89.548	0.118616429	139.09	197.8	2.2	94.16	62.2		Peak Found	High
	FALSE	High	[K].DSRPSQAAGDNQGDEAKEQTFSGGTSQDTK.[A]		5.23816E-23	0.000462916	1	2	2	Q9Y2W1	Q9Y2W1 [186-215]		1	3112.3686	FALSE	100	2.85194E-17		200		88.42			Peak Found	Not Found
	FALSE	High	[K].EESAASGGAAYTK.[R]		0.00412216	0.000771568	1	2	1	Q9Y2W1	Q9Y2W1 [334-346]		0	1241.56444	FALSE								No Quan Values	Not Found	Not Found
	FALSE	High	[K].EESAASGGAAYTKR.[Y]		6.5138E-06	0.000462916	1	2	2	Q9Y2W1	Q9Y2W1 [334-347]		1	1397.66555	FALSE	100	2.85194E-17		200		32.87			Not Found	Not Found
	FALSE	High	[K].EHHFGSSGMTLHER.[F]	1xOxidation [M9]	1.0005E-13	0.000462916	1	2	9	Q9Y2W1	Q9Y2W1 [640-653]		0	1640.72341	FALSE	100	2.85194E-17		200		17.26			Not Found	Not Found
	FALSE	High	[K].EQTFSGGTSQDTK.[A]		0.00152009	0.000462916	1	2	2	Q9Y2W1	Q9Y2W1 [203-215]		0	1385.61793	FALSE	100	2.85194E-17		200		45.25			Peak Found	Not Found
	FALSE	High	[K].ESEFDDEPK.[F]		0.0117282	0.00204787	1	2	5	Q9Y2W1	Q9Y2W1 [443-451]		0	1095.44768	FALSE	100	2.85194E-17	15.51	199.9	0.1	14.71			Not Found	Not Found
	FALSE	High	[K].GSFSDTGLGDGK.[M]		3.32095E-05	0.000462916	1	2	26	Q9Y2W1	Q9Y2W1 [376-387]		0	1140.51676	FALSE	100	2.85194E-17	100.2	199.8	0.2	50.06	96.5		Not Found	Peak Found
	FALSE	High	[R].KESEFDDEPK.[F]		0.00516776	0.000771568	1	2	2	Q9Y2W1	Q9Y2W1 [442-451]		1	1223.54264	FALSE	5.833	0.954212589	14.02	170.7	29.3	123.34			Peak Found	Not Found
	FALSE	High	[R].KTEELEEESFPER.[S]		1.73257E-07	0.000462916	1	2	4	Q9Y2W1	Q9Y2W1 [486-498]		1	1622.75442	FALSE	100	2.85194E-17	57	198.3	1.7	50.75			Not Found	Not Found
	FALSE	High	[R].IDISPSTFR.[K]		0.0436447	0.00579577	1	2	4	Q9Y2W1	Q9Y2W1 [679-687]		0	1035.54694	FALSE	100	2.85194E-17		200		39.73			Not Found	Not Found
	FALSE	High	[R].IDISPSTFRK.[H]		0.0109446	0.00204787	1	2	5	Q9Y2W1	Q9Y2W1 [679-688]		1	1163.6419	FALSE	100	2.85194E-17	57.09	198.5	1.5	50.82			Not Found	Not Found
	FALSE	High	[R].MDSFDEDLARPSGLLAQER.[K]		2.51983E-08	0.000462916	1	2	3	Q9Y2W1	Q9Y2W1 [573-591]		0	2150.01826	FALSE	100	2.85194E-17	92.46	199.8	0.2	74.84			Not Found	Not Found
	FALSE	High	[R].NREEEWDPEYTPK.[S]		0.0167408	0.00356908	1	2	1	Q9Y2W1	Q9Y2W1 [864-876]		1	1692.75	FALSE	100	2.85194E-17		200		47.05			Not Found	Not Found
	FALSE	High	[K].SGKWEGLVYAPPGK.[E]		7.78962E-09	0.000462916	1	2	11	Q9Y2W1	Q9Y2W1 [468-481]		1	1488.78454	FALSE	100	2.85194E-17	48.54	199.8	0.2	44.01			Not Found	Peak Found
	FALSE	High	[K].SGKWEGLVYAPPGKEK.[Q]		1.19983E-05	0.000462916	1	2	9	Q9Y2W1	Q9Y2W1 [468-483]		2	1745.9221	FALSE	100	2.85194E-17	59.65	199.8	0.2	57.17	74.32		Not Found	Peak Found
	FALSE	High	[R].SIFQHIQSAQSQR.[S]		4.79875E-10	0.000462916	1	2	6	Q9Y2W1	Q9Y2W1 [609-621]		0	1529.78191	FALSE	100	2.85194E-17	113.37	198.1	1.9	84.14	10.55		Peak Found	Peak Found
	FALSE	High	[K].SPPSTGSTYGSSQKEESAASGGAAYTK.[R]		0.00461202	0.000771568	1	2	1	Q9Y2W1	Q9Y2W1 [320-346]		1	2606.18526	FALSE								No Quan Values	Not Found	Not Found
	FALSE	High	[R].SPSELFAQHIVTIVHHVK.[E]		1.16261E-16	0.000462916	1	2	11	Q9Y2W1	Q9Y2W1 [622-639]		0	2042.11817	FALSE	100	2.85194E-17	44.27	199.8	0.2	48.61	28.39		Not Found	Peak Found
	FALSE	High	[K].TEELEEESFPER.[S]		2.16742E-05	0.000462916	1	2	3	Q9Y2W1	Q9Y2W1 [487-498]		0	1494.65946	FALSE	100	2.85194E-17	102.11	199.1	0.9	80.21			Not Found	Peak Found
	FALSE	High	[K].WEGLVYAPPGK.[E]		2.41404E-06	0.000462916	1	2	3	Q9Y2W1	Q9Y2W1 [471-481]		0	1216.63609	FALSE	86.072	0.125871141	49.35	197.7	2.3	44.67			Not Found	Peak Found
	FALSE	High	[K].WEGLVYAPPGKEK.[Q]		0.00170592	0.000462916	1	2	5	Q9Y2W1	Q9Y2W1 [471-483]		1	1473.77364	FALSE	100	2.85194E-17		200		29.54			Not Found	Not Found
	FALSE	High	[K].YKDDPVDLR.[L]		0.00864385	0.0010923	1	2	20	Q9Y2W1	Q9Y2W1 [710-718]		1	1120.56331	FALSE	100	2.85194E-17	58.12	198.9	1.1	33.84	63.28		High	Peak Found
	FALSE	High	[K].YKDDPVDLRLDIER.[R]		1.39779E-05	0.000462916	1	2	16	Q9Y2W1	Q9Y2W1 [710-723]		2	1746.90209	FALSE	100	2.85194E-17	59.62	199.8	0.2	50.14	71.19		Not Found	Peak Found
FALSE	High	Master Protein	P07437	Tubulin beta chain OS=Homo sapiens OX=9606 GN=TUBB PE=1 SV=2	0	FALSE	157.751	47	16	198	4	444	49.6	4.89	321.32	16	cell cycle OR cell proliferation;cell organization and biogenesis;stress response;transport;other biological processes	non-structural extracellular;other membranes;cytosol;cytoskeleton;nucleus;other cytoplasmic organelle;other cell component	signal transduction activity or receptor binding;cytoskeletal activity;other molecular function	Pf00091, Pf03953	203068	ENSG00000183311; ENSG00000196230; ENSG00000224156; ENSG00000227739; ENSG00000229684; ENSG00000232421; ENSG00000232575; ENSG00000235067	TUBB	hsa:203068; P05218; P07437; Q8WUC1; Q9CY33	5.819
	Checked	Confidence	Annotated Sequence	Modifications	Qvality PEP	Qvality q-value	# Protein Groups	# Proteins	# PSMs	Master Protein Accessions	Positions in Master Proteins	Modifications in Master Proteins	# Missed Cleavages	Theo. MH+ [Da]	Contaminant	Abundance Ratio: (R) / (V)	Abundance Ratio Adj. P-Value: (R) / (V)	Abundance Ratio Variability [%]: (R) / (V)	Abundances (Grouped): R	Abundances (Grouped): V	Abundances (Grouped) CV [%]: R	Abundances (Grouped) CV [%]: V	Quan Info	Found in Sample: [S1] F1: Sample, 1, R	Found in Sample: [S6] F6: Sample, 3, V
	FALSE	High	[R].GQLEANLLQVLEKVEEFR.[I]		0.000135976	0.000462916	1	1	1	Q6KB66	Q6KB66 [151-168]		1	2115.14444	TRUE	100	2.85194E-17		200					Not Found	Not Found
	FALSE	High	[K].LALDIEIATYR.[KT]		4.96222E-08	0.000462916	4	14	38	P04264; Q6KB66; P05787; P19013	P04264 [473-483]; Q6KB66 [374-384]; P05787 [382-392]; P19013 [430-440]		0	1277.70998	TRUE	99.903	0.100761876	102.91	198.1	1.9	38.1	134.28	Shared	High	High
	FALSE	High	[K].LAQLEAALQQAK.[Q]		0.00118731	0.000462916	1	1	4	Q6KB66	Q6KB66 [345-356]		0	1283.73178	TRUE	1.811	0.490263305	37.01	128.8	71.2	25.77	40.66		Not Found	High
	FALSE	High	[K].LDPAVQQLK.[N]		0.0723348	0.00626758	1	1	1	Q6KB66	Q6KB66 [72-80]		0	1011.58332	TRUE	0.01	2.85194E-17			200				Not Found	Not Found
	FALSE	High	[R].SAEYGSSLQSSR.[S]		1.55621E-06	0.000462916	1	1	3	Q6KB66	Q6KB66 [285-296]		0	1271.58623	TRUE	0.083	0.009696446	29.41	15.3	184.7	100.34			Peak Found	Not Found
	FALSE	High	[R].SEIADLNVR.[I]		0.0428286	0.00551758	1	1	2	Q6KB66	Q6KB66 [297-305]		0	1016.5371	TRUE	0.623	0.109880653	192.83	76.8	123.2	112.24	0.43		Not Found	High
	FALSE	High	[R].SLEEAEAYSR.[S]		0.00737455	0.0010923	1	1	6	Q6KB66	Q6KB66 [266-275]		0	1154.53241	TRUE	1.251	0.317405709	27.11	111.2	88.8	118.55	8.72		High	High
	FALSE	High	[K].TAEEQGELAFQDAK.[T]		2.24186E-07	0.000462916	1	1	1	Q6KB66	Q6KB66 [329-342]		0	1536.71764	TRUE	15.368	0.874729523	119.14	187.8	12.2	90.06	122.01		High	Peak Found
	FALSE	High	[K].VTVNPGLLVPLDVK.[L]		0.000621832	0.000462916	1	1	2	Q6KB66	Q6KB66 [58-71]		0	1463.88319	TRUE	0.01	2.85194E-17			200		124.41		High	Peak Found
FALSE	High	Master Protein	K7EMD9	Keratin, type I cytoskeletal 13 (Fragment) OS=Homo sapiens OX=9606 GN=KRT13 PE=1 SV=1	0	FALSE	39.799	50	10	187	3	165	19.2	4.74	276.46	10		cytoskeleton	other molecular function	Pf00038		ENSG00000171401	KRT13	K7EMD9	1.681
	Checked	Confidence	Annotated Sequence	Modifications	Qvality PEP	Qvality q-value	# Protein Groups	# Proteins	# PSMs	Master Protein Accessions	Positions in Master Proteins	Modifications in Master Proteins	# Missed Cleavages	Theo. MH+ [Da]	Contaminant	Abundance Ratio: (R) / (V)	Abundance Ratio Adj. P-Value: (R) / (V)	Abundance Ratio Variability [%]: (R) / (V)	Abundances (Grouped): R	Abundances (Grouped): V	Abundances (Grouped) CV [%]: R	Abundances (Grouped) CV [%]: V	Quan Info	Found in Sample: [S1] F1: Sample, 1, R	Found in Sample: [S6] F6: Sample, 3, V
	FALSE	High	[K].AAHIFNEALVCHQIR.[Y]		0.0344086	0.00530793	1	2	1	E9PDF6	E9PDF6 [603-617]		0	1721.89042	FALSE	24.282	0.725424876	0	192.1	7.9				Not Found	Not Found
	FALSE	High	[K].ALYPSSVGQPFQGAYLEINK.[N]		0.00295607	0.000771568	1	3	2	E9PDF6	E9PDF6 [924-943]		0	2182.1179	FALSE	100	2.85194E-17		200		37.4			Not Found	Not Found
	FALSE	High	[K].ALYPSSVGQPFQGAYLEINKNPK.[Y]		6.43465E-13	0.000462916	1	3	2	E9PDF6	E9PDF6 [924-946]		1	2521.30855	FALSE	100	2.85194E-17	67.15	199.7	0.3	58.35			Not Found	Not Found
	FALSE	High	[R].DLSQAMWK.[A]	1xOxidation [M6]	0.0651693	0.00602206	1	2	3	E9PDF6	E9PDF6 [537-544]		0	994.46624	FALSE	5.053	0.862640473	63.18	148.8	51.2	78.76	59.13		Not Found	High
	FALSE	High	[K].EAVTTIAAYWHGTQAR.[R]		2.00823E-13	0.000462916	1	2	3	E9PDF6	E9PDF6 [781-796]		0	1774.88711	FALSE	41.694	0.433632727	97.51	195.3	4.7	103.1	43.31		Peak Found	Peak Found
	FALSE	High	[K].GAEVNQVKEQLLQSNPVLEAFGNAK.[T]		1.77767E-18	0.000462916	1	4	3	E9PDF6	E9PDF6 [132-156]		1	2683.40497	FALSE	100	2.85194E-17		200		107.54			Not Found	Not Found
	FALSE	High	[K].GDFLFSSDHLIEMATK.[L]		4.84377E-14	0.000462916	1	3	2	E9PDF6	E9PDF6 [1032-1047]		0	1810.86801	FALSE	100	2.85194E-17	147.75	199.7	0.3	75.31	172.74		Peak Found	Peak Found
	FALSE	High	[R].LEDLATLIQK.[I]		1.40111E-06	0.000462916	1	2	4	E9PDF6	E9PDF6 [704-713]		0	1143.66197	FALSE	19.984	0.670317707	67.84	190.5	9.5	58.85			Not Found	Not Found
	FALSE	High	[R].LFSWIVNR.[I]		0.00253861	0.000771568	1	5	10	E9PDF6	E9PDF6 [360-367]		0	1034.57818	FALSE	15.178	0.679573915	73.29	187.6	12.4	73.13	28		Not Found	High
	FALSE	High	[K].LGNIEFKPESR.[V]		4.54306E-07	0.000462916	1	3	2	E9PDF6	E9PDF6 [281-291]		0	1289.68483	FALSE	4.533	0.99199351	105.08	163.9	36.1	81.78			Not Found	Not Found
	FALSE	High	[K].IYEFTLQR.[I]		0.00408032	0.000771568	1	2	6	E9PDF6	E9PDF6 [840-847]		0	1069.56767	FALSE	5.801	0.953896933	118.18	150.7	49.3	110.68	91.37		Peak Found	High
	FALSE	High	[K].MPSLSPIDKNWPSRPYLFLDSTHK.[E]		0.0331544	0.00511468	1	2	1	E9PDF6	E9PDF6 [860-883]		1	2829.43925	FALSE	100	2.85194E-17		200		37.14			Not Found	Not Found
	FALSE	High	[R].NFHVFYQLLSGASEELLNK.[L]		1.69949E-11	0.000462916	1	3	4	E9PDF6	E9PDF6 [204-222]		0	2209.12879	FALSE	100	2.85194E-17		200		20.99			Not Found	Not Found
	FALSE	High	[K].QRLEDLATLIQK.[I]		0.0354939	0.00530793	1	2	3	E9PDF6	E9PDF6 [702-713]		1	1427.82165	FALSE	5.612	0.948457899	357.05	169.8	30.2	69.04	137.41		Not Found	High
	FALSE	High	[K].RFDHSEIYTYIGSVVISVNPYR.[S]		0.0296905	0.00456094	1	6	1	E9PDF6	E9PDF6 [38-59]		1	2615.32526	FALSE								No Quan Values	Not Found	Not Found
	FALSE	High	[K].RPPTAGSQFK.[A]		0.0254064	0.00430515	1	2	1	E9PDF6	E9PDF6 [566-575]		0	1088.58472	FALSE	3.467	0.740341063	105.81	151.9	48.1	71.72	100.4		Peak Found	Peak Found
	FALSE	High	[K].SEVPLVDVTK.[V]		0.000123431	0.000462916	1	3	13	E9PDF6	E9PDF6 [998-1007]		0	1086.60412	FALSE	1.328	0.653521069	403.32	114.1	85.9	135.76	32.07		Peak Found	High
	FALSE	High	[K].SLFPEGNPAK.[I]		0.0038506	0.000771568	1	2	5	E9PDF6	E9PDF6 [552-561]		0	1059.54694	FALSE	3.454	0.937568254	78.58	155.1	44.9	74.47	21.87		Not Found	High
	FALSE	High	[R].SLPIYSPEK.[V]		0.00957654	0.00143222	1	6	4	E9PDF6	E9PDF6 [60-68]		0	1033.55644	FALSE	13.112	0.912644687	26.96	185.8	14.2	70.77			Peak Found	Not Found
	FALSE	High	[R].SLPIYSPEKVEEYR.[N]		3.63846E-10	0.000462916	1	6	16	E9PDF6	E9PDF6 [60-73]		1	1709.87448	FALSE	8.993	0.855730821	80.55	180	20	75.34	20.69		Not Found	High
	FALSE	High	[K].SQIVIAAWYR.[R]		0.00169763	0.000462916	1	2	7	E9PDF6	E9PDF6 [730-739]		0	1206.66297	FALSE	100	2.85194E-17		200		60.73			Not Found	Not Found
	FALSE	High	[K].SSALVIQSYIR.[G]		0.00009879	0.000462916	1	2	10	E9PDF6	E9PDF6 [752-762]		0	1236.69466	FALSE	6.322	0.935325628	68.36	172.7	27.3	69.64	28.54		Not Found	High
	FALSE	High	[K].VLYQVEGFVDK.[N]		0.00448789	0.000771568	1	3	1	E9PDF6	E9PDF6 [519-529]		0	1296.68343	FALSE	98.028	0.224600806	78.14	198	2		65.94		Not Found	Peak Found
	FALSE	High	[K].VNGVDDAANFR.[T]		8.78674E-05	0.000462916	1	3	5	E9PDF6	E9PDF6 [242-252]		0	1177.55963	FALSE	5.504	0.980447343	94.4	157	43	66.32	76.51		Not Found	High
	FALSE	High	[K].VSMSSQNDGFFAVHLK.[E]		6.03495E-06	0.000462916	1	3	5	E9PDF6	E9PDF6 [1008-1023]		0	1766.85303	FALSE	100	2.85194E-17		200		46.6			Not Found	Not Found
	FALSE	High	[K].VSTTLNVAQAYYAR.[D]		2.79169E-11	0.000462916	1	2	6	E9PDF6	E9PDF6 [336-349]		0	1556.80673	FALSE	9.719	0.830582923	97.21	181.3	18.7	77.54			Not Found	Not Found
	FALSE	High	[R].YLGLLENVR.[V]		0.00102862	0.000462916	1	4	9	E9PDF6	E9PDF6 [618-626]		0	1076.60987	FALSE	4.085	0.975828651	125.11	160.7	39.3	108.2	29.24		Peak Found	High
	FALSE	High	[R].YNYLSLDSAK.[V]		1.21134E-05	0.000462916	1	3	6	E9PDF6	E9PDF6 [232-241]		0	1173.57863	FALSE	9.789	0.829027243	107.48	171.3	28.7	80.99	88.98		Not Found	High
FALSE	High	Master Protein	P68371	Tubulin beta-4B chain OS=Homo sapiens OX=9606 GN=TUBB4B PE=1 SV=1	0	FALSE	147.369	43	15	186	3	445	49.8	4.89	279.91	15	cell cycle OR cell proliferation;cell organization and biogenesis;stress response	non-structural extracellular;cytosol;cytoskeleton;other cytoplasmic organelle;other cell component	signal transduction activity or receptor binding;cytoskeletal activity;nucleic acid binding activity;other molecular function	Pf00091, Pf03953	10383	ENSG00000188229	TUBB4B	A2BFA2; hsa:10383; P05217; P68371	4.411
	Checked	Confidence	Annotated Sequence	Modifications	Qvality PEP	Qvality q-value	# Protein Groups	# Proteins	# PSMs	Master Protein Accessions	Positions in Master Proteins	Modifications in Master Proteins	# Missed Cleavages	Theo. MH+ [Da]	Contaminant	Abundance Ratio: (R) / (V)	Abundance Ratio Adj. P-Value: (R) / (V)	Abundance Ratio Variability [%]: (R) / (V)	Abundances (Grouped): R	Abundances (Grouped): V	Abundances (Grouped) CV [%]: R	Abundances (Grouped) CV [%]: V	Quan Info	Found in Sample: [S1] F1: Sample, 1, R	Found in Sample: [S6] F6: Sample, 3, V
	FALSE	High	[K].ADLEMQIESLTEELAYLK.[K]	1xOxidation [M5]	4.93814E-10	0.000462916	1	2	2	A0A1B0GVI3	A0A1B0GVI3 [267-284]		0	2112.04168	FALSE	100	2.85194E-17		200		118.41			Not Found	Not Found
	FALSE	High	[K].ADLEMQIESLTEELAYLKK.[N]		5.72254E-20	0.000462916	1	2	16	A0A1B0GVI3	A0A1B0GVI3 [267-285]		1	2224.14173	FALSE	100	2.85194E-17		200		98.4			High	Not Found
	FALSE	High	[K].ADLEMQIESLTEELAYLKK.[N]	1xOxidation [M5]	7.89789E-19	0.000462916	1	2	9	A0A1B0GVI3	A0A1B0GVI3 [267-285]		1	2240.13664	FALSE	100	2.85194E-17		200		75.23			High	Not Found
	FALSE	High	[R].AETECQNTEYQQLLDIK.[I]		5.80806E-10	0.000462916	1	2	1	A0A1B0GVI3	A0A1B0GVI3 [423-439]		0	2025.94336	FALSE	0.01	2.85194E-17			200		137.26		Not Found	Not Found
	FALSE	High	[R].ALEESNYELEGK.[I]		6.25428E-09	0.000462916	1	2	75	A0A1B0GVI3	A0A1B0GVI3 [166-177]		0	1381.64817	FALSE	1.53	0.706808319	51.87	106.3	93.7	77.32	60.41		High	High
	FALSE	High	[R].ALEESNYELEGKIKEWYEK.[H]		2.81788E-15	0.000462916	1	2	1	A0A1B0GVI3	A0A1B0GVI3 [166-184]		2	2358.14998	FALSE	100	2.85194E-17		200		3.23			Not Found	Not Found
	FALSE	High	[KR].DAEAWFNEK.[S]		0.00064868	0.000462916	1	5	88	A0A1B0GVI3	A0A1B0GVI3 [335-343]		0	1109.48981	TRUE	1.251	0.63047755	23.73	111.2	88.8	20.09	15.1		High	High
	FALSE	High	[K].ELTTEIDNNIEQISSYKSEITELR.[R]		0.000144557	0.000462916	1	2	1	A0A1B0GVI3	A0A1B0GVI3 [346-369]		1	2825.40509	FALSE	100	2.85194E-17		200					Not Found	Not Found
	FALSE	High	[K].ELTTEIDNNIEQISSYKSEITELRR.[N]		0.000338423	0.000462916	1	2	3	A0A1B0GVI3	A0A1B0GVI3 [346-370]		2	2981.5062	FALSE	100	2.85194E-17		200		88.92			High	Not Found
	FALSE	High	[K].EWYEKHGNSHQGEPR.[D]		0.000152304	0.000462916	1	2	1	A0A1B0GVI3	A0A1B0GVI3 [180-194]		1	1853.83138	FALSE	0.293	0.02575097	13.42	45.4	154.6	12.75			Not Found	Not Found
	FALSE	High	[K].GSLGGGFSSGGFSGGSFSR.[G]		1.02455E-15	0.000462916	1	2	7	A0A1B0GVI3	A0A1B0GVI3 [41-59]		0	1707.77214	FALSE	1.444	0.530994875	33.47	123.3	76.7	21.34	40.13		High	High
	FALSE	High	[R].GSSGGGCFGGSSGGYGGLGGFGGGSFR.[G]		0.000143302	0.000462916	1	2	2	A0A1B0GVI3	A0A1B0GVI3 [60-86]		0	2285.96287	FALSE	2.021	0.801360325	95.61	133.8	66.2	85.41			Peak Found	Not Found
	FALSE	High	[K].HGNSHQGEPR.[D]		0.000109984	0.000462916	1	2	5	A0A1B0GVI3	A0A1B0GVI3 [185-194]		0	1118.50859	FALSE	0.01	2.85194E-17			200				Not Found	Not Found
	FALSE	High	[R].KDAEAWFNEK.[S]		3.84392E-09	0.000462916	1	3	19	A0A1B0GVI3	A0A1B0GVI3 [334-343]		1	1237.58478	FALSE	1.493	0.698071411	61.31	113.2	86.8	117.37	31.02		High	High
	FALSE	High	[K].KNHEEEMKDLR.[N]		3.96483E-10	0.000462916	1	2	6	A0A1B0GVI3	A0A1B0GVI3 [285-295]		2	1428.68999	FALSE	1.286	0.642317922	24.67	112.5	87.5	23.21			Not Found	Not Found
	FALSE	High	[KR].LAADDFR.[AILTV]		0.00467552	0.000771568	8	24	88	Q14532; A0A1B0GVI3; P02533; P05783; K7EMD9; P19012; Q04695; P08779	Q14532 [176-182]; A0A1B0GVI3 [229-235]; P02533 [195-201]; P05783 [159-165]; K7EMD9 [78-84]; P19012 [186-192]; Q04695 [164-170]; P08779 [197-203]		0	807.39954	TRUE	1.011	0.550695966	51.47	80.3	119.7	104.84	94.24	Shared	High	High
	FALSE	High	[KR].LAADDFRIK.[LY]		0.00328222	0.000771568	3	10	20	A0A1B0GVI3; K7EMD9; P19012	A0A1B0GVI3 [229-237]; K7EMD9 [78-86]; P19012 [186-194]		1	1048.57857	TRUE	0.135	0.044082218	51.15	23.7	176.3	2.8	46.95	Shared	Not Found	High
	FALSE	High	[R].LASYLDKVR.[A]		1.48369E-06	0.000462916	5	11	120	A0A1B0GVI3; P02533; P19012; Q04695; P08779	A0A1B0GVI3 [157-165]; P02533 [126-134]; P19012 [116-124]; Q04695 [95-103]; P08779 [128-136]		1	1064.60987	TRUE	1.423	0.679573915	57.13	102.6	97.4	33.01	78.98	Shared	High	High
	FALSE	High	[R].LENEIQTYR.[S]		7.88382E-06	0.000462916	1	2	66	A0A1B0GVI3	A0A1B0GVI3 [442-450]		0	1165.58478	FALSE	1.037	0.56108788	122.09	101.8	98.2	85.9	119.46		High	High
	FALSE	High	[K].IKEWYEK.[H]		0.00921147	0.00143222	1	2	15	A0A1B0GVI3	A0A1B0GVI3 [178-184]		1	995.51966	FALSE	1.257	0.632352515	90.35	118.9	81.1	67.71	34.25		High	Not Found
	FALSE	High	[K].IKEWYEKHGNSHQGEPR.[D]		0.00395719	0.000771568	1	2	4	A0A1B0GVI3	A0A1B0GVI3 [178-194]		2	2095.01041	FALSE	0.189	0.080162307	91.32	31.8	168.2	45.68	92.28		Not Found	High
	FALSE	High	[R].LKYENEVALR.[Q]		2.42944E-05	0.000462916	1	2	81	A0A1B0GVI3	A0A1B0GVI3 [236-245]		1	1234.67901	FALSE	2.654	0.877968669	92.35	100.1	99.9	91.89	67.29		High	High
	FALSE	High	[K].IRLENEIQTYR.[S]		9.72457E-10	0.000462916	1	2	16	A0A1B0GVI3	A0A1B0GVI3 [440-450]		1	1434.76995	FALSE	9.01	0.855461445	109.51	142.9	57.1	112.98	81.58		High	High
	FALSE	High	[K].NHEEEMK.[DANE]		0.0384937	0.00551758	3	12	1	A0A1B0GVI3; K7EMD9; P19012	A0A1B0GVI3 [286-292]; K7EMD9 [135-141]; P19012 [243-249]		0	916.38291	TRUE	0.01	2.85194E-17			200			Shared	Not Found	Not Found
	FALSE	High	[K].NHEEEMKDLR.[N]		2.81233E-06	0.000462916	1	2	29	A0A1B0GVI3	A0A1B0GVI3 [286-295]		1	1300.59502	FALSE	0.838	0.481529813	35.28	87.3	112.7	15.01	49.55		Not Found	High
	FALSE	High	[K].NHEEEMKDLR.[N]	1xOxidation [M6]	0.0145062	0.00268735	1	2	3	A0A1B0GVI3	A0A1B0GVI3 [286-295]		1	1316.58994	FALSE	0.01	2.85194E-17			200				Not Found	Not Found
	FALSE	High	[K].NQILNLTTDNANILLQIDNAR.[L]		5.92E-10	0.000462916	1	2	6	A0A1B0GVI3	A0A1B0GVI3 [208-228]		0	2367.26266	FALSE	100	2.85194E-17		200		97.21			High	Not Found
	FALSE	High	[R].NVQALEIELQSQLALK.[Q]		0.000492975	0.000462916	1	2	2	A0A1B0GVI3	A0A1B0GVI3 [371-386]		0	1797.01164	FALSE	100	2.85194E-17		200		69.57			High	Not Found
	FALSE	High	[K].QSLEASLAETEGR.[Y]		2.92132E-10	0.000462916	1	2	49	A0A1B0GVI3	A0A1B0GVI3 [387-399]		0	1390.68086	FALSE	2.197	0.827824018	114.86	123.1	76.9	133.2	83.63		High	High
	FALSE	High	[R].QSVEADINGLR.[RK]		1.69173E-05	0.000462916	2	6	20	A0A1B0GVI3; K7EMD9	A0A1B0GVI3 [246-256]; K7EMD9 [95-105]		0	1201.61714	TRUE	3.888	0.891450877	131.68	139.9	60.1	122.69	128.5	Shared	High	Peak Found
	FALSE	High	[K].SEITELRR.[N]		0.0768535	0.00813108	1	2	5	A0A1B0GVI3	A0A1B0GVI3 [363-370]		1	1003.55308	FALSE	0.382	0.22262752	103.53	55.3	144.7	36.46	74.02		Peak Found	High
	FALSE	High	[R].SGGGGGGGGCGGGGGVSSLR.[I]		6.49501E-17	0.000462916	1	2	17	A0A1B0GVI3	A0A1B0GVI3 [16-35]		0	1492.65573	FALSE	0.911	0.397030294	75.65	95.3	104.7	70.09	99.85		High	High
	FALSE	High	[K].SKELTTEIDNNIEQISSYKSEITELR.[R]		0.000317569	0.000462916	1	2	1	A0A1B0GVI3	A0A1B0GVI3 [344-369]		2	3040.53208	FALSE	100	2.85194E-17		200		79.43			Peak Found	Not Found
	FALSE	High	[R].SLLEGEGSSGGGGR.[G]		6.42089E-08	0.000462916	1	2	97	A0A1B0GVI3	A0A1B0GVI3 [451-464]		0	1262.59713	FALSE	0.778	0.454256608	88.72	70.4	129.6	118.18	58.05		High	High
	FALSE	High	[R].SQYEQLAEQNR.[K]		9.93685E-07	0.000462916	1	2	68	A0A1B0GVI3	A0A1B0GVI3 [323-333]		0	1365.63933	FALSE	1.195	0.612071023	54.8	108.9	91.1	122.08	135.18		High	High
	FALSE	High	[R].SQYEQLAEQNRK.[D]		4.78755E-09	0.000462916	1	2	60	A0A1B0GVI3	A0A1B0GVI3 [323-334]		1	1493.7343	FALSE	0.453	0.27034294	44.02	62.4	137.6	42.78	19.83		High	High
	FALSE	High	[R].SQYEQLAEQNRKDAEAWFNEK.[S]		8.88069E-12	0.000462916	1	2	7	A0A1B0GVI3	A0A1B0GVI3 [323-343]		2	2584.20627	FALSE	100	2.85194E-17		200		99.03			High	Not Found
	FALSE	High	[K].SSSSGSVGESSSK.[G]		5.47199E-09	0.000462916	1	2	17	A0A1B0GVI3	A0A1B0GVI3 [568-580]		0	1185.52297	FALSE	0.01	2.85194E-17			200				Not Found	Not Found
	FALSE	High	[K].TIDDLKNQILNLTTDNANILLQIDNAR.[L]		9.95632E-16	0.000462916	1	2	7	A0A1B0GVI3	A0A1B0GVI3 [202-228]		1	3052.62732	FALSE	100	2.85194E-17		200		170.87			Peak Found	Not Found
	FALSE	High	[R].VLDELTLTK.[A]		0.000338423	0.000462916	1	2	101	A0A1B0GVI3	A0A1B0GVI3 [258-266]		0	1031.5983	FALSE	0.798	0.465393717	69.27	78.8	121.2	54.38	66.58		High	High
	FALSE	High	[R].VLDELTLTKADLEMQIESLTEELAYLKK.[N]		9.9331E-15	0.000462916	1	2	1	A0A1B0GVI3	A0A1B0GVI3 [258-285]		2	3236.72219	FALSE	100	2.85194E-17		200					Not Found	Not Found
	FALSE	High	[R].VLDELTLTKADLEMQIESLTEELAYLKK.[N]	1xOxidation [M14]	1.91056E-08	0.000462916	1	2	1	A0A1B0GVI3	A0A1B0GVI3 [258-285]		2	3252.7171	FALSE	100	2.85194E-17		200					Not Found	Not Found
	FALSE	High	[K].VTMQNLNDR.[L]		0.0020529	0.000462916	3	8	82	A0A1B0GVI3; P02533; P08779	A0A1B0GVI3 [148-156]; P02533 [117-125]; P08779 [119-127]		0	1090.53097	TRUE	1.089	0.580372005	70.89	79	121	76.16	34.16	Shared	High	High
	FALSE	High	[K].VTMQNLNDR.[L]	1xOxidation [M3]	0.00330555	0.000771568	3	8	101	A0A1B0GVI3; P02533; P08779	A0A1B0GVI3 [148-156]; P02533 [117-125]; P08779 [119-127]		0	1106.52588	TRUE	0.964	0.530994875	105.72	98.2	101.8	86.77	141.65	Shared	High	High
	FALSE	High	[K].YENEVALR.[Q]		0.00374652	0.000771568	1	2	47	A0A1B0GVI3	A0A1B0GVI3 [238-245]		0	993.49999	FALSE	0.949	0.52608538	86.73	76.3	123.7	129.64	111.54		High	High
FALSE	High	Master Protein	Q09666	Neuroblast differentiation-associated protein AHNAK OS=Homo sapiens OX=9606 GN=AHNAK PE=1 SV=2	0	FALSE	295.015	29	63	170	63	5890	628.7	6.15	190.88	63	other biological processes	non-structural extracellular;plasma membrane;other membranes;cytosol;cytoskeleton;nucleus;other cell component	other molecular function		79026	ENSG00000124942	AHNAK	A1A586; hsa:79026; Q09666	58.403
	Checked	Confidence	Annotated Sequence	Modifications	Qvality PEP	Qvality q-value	# Protein Groups	# Proteins	# PSMs	Master Protein Accessions	Positions in Master Proteins	Modifications in Master Proteins	# Missed Cleavages	Theo. MH+ [Da]	Contaminant	Abundance Ratio: (R) / (V)	Abundance Ratio Adj. P-Value: (R) / (V)	Abundance Ratio Variability [%]: (R) / (V)	Abundances (Grouped): R	Abundances (Grouped): V	Abundances (Grouped) CV [%]: R	Abundances (Grouped) CV [%]: V	Quan Info	Found in Sample: [S1] F1: Sample, 1, R	Found in Sample: [S6] F6: Sample, 3, V
	FALSE	High	[R].DLTDYLMK.[I]		0.0202117	0.0038248	3	16	10	P60709; Q562R1; P68032	P60709 [184-191]; Q562R1 [185-192]; P68032 [186-193]		0	998.48631	FALSE	14.079	0.707442254	117.07	186.7	13.3	96.55	26.6	Shared	High	High
	FALSE	High	[R].DLTDYLMK.[I]	1xOxidation [M7]	0.00482206	0.000771568	3	16	70	P60709; Q562R1; P68032	P60709 [184-191]; Q562R1 [185-192]; P68032 [186-193]		0	1014.48122	FALSE	8.7	0.862640473	143.29	171.9	28.1	108.39	98.49	Shared	Peak Found	High
	FALSE	High	[R].HQGVMVGMGQK.[D]		2.40803E-09	0.000462916	3	25	11	P60709; Q562R1; P68032	P60709 [40-50]; Q562R1 [41-51]; P68032 [42-52]		0	1171.57106	FALSE	3.848	0.960132075	121.4	161.8	38.2	96.93	53.46	Shared	Peak Found	High
	FALSE	High	[R].HQGVMVGMGQK.[D]	1xOxidation [M]	2.12703E-09	0.000462916	3	25	13	P60709; Q562R1; P68032	P60709 [40-50]; Q562R1 [41-51]; P68032 [42-52]		0	1187.56597	FALSE	4.045	0.972384085	146.77	142.2	57.8	105.97	91.35	Shared	Peak Found	High
	FALSE	High	[R].HQGVMVGMGQK.[D]	2xOxidation [M5; M8]	0.0537173	0.00602206	3	25	1	P60709; Q562R1; P68032	P60709 [40-50]; Q562R1 [41-51]; P68032 [42-52]		0	1203.56089	FALSE								No Quan Values	Not Found	Not Found
	FALSE	High	[R].KYSVWIGGSILASLSTFQQMWISK.[Q]	1xOxidation [M20]	0.0174612	0.00356908	3	9	1	P60709; Q562R1; P68032	P60709 [336-359]; Q562R1 [337-360]; P68032 [338-361]		1	2746.42728	FALSE								No Quan Values	Not Found	Not Found
	FALSE	High	[R].LDLAGRDLTDYLMK.[I]		2.2524E-09	0.000462916	3	16	13	P60709; Q562R1; P68032	P60709 [178-191]; Q562R1 [179-192]; P68032 [180-193]		1	1623.84107	FALSE	100	2.85194E-17	56.8	199.1	0.9	30.92	59.6	Shared	Peak Found	High
	FALSE	High	[K].IKIIAPPER.[K]		0.00574759	0.000771568	3	12	12	P60709; Q562R1; P68032	P60709 [327-335]; Q562R1 [328-336]; P68032 [329-337]		1	1036.65134	FALSE	2.323	0.844002335	63.03	139.8	60.2	65.12	27.79	Shared	Not Found	High
	FALSE	High	[KR].SYELPDGQVITIGNER.[F]		5.31644E-13	0.000462916	3	18	6	P60709; Q562R1; P68032	P60709 [239-254]; Q562R1 [240-255]; P68032 [241-256]		0	1790.89192	FALSE	36.475	0.343251558	94.93	194.7	5.3	76.26		Shared	Not Found	Not Found
	FALSE	High	[R].TTGIVMDSGDGVTHIVPIYEGYALPHAILR.[L]		0.0116195	0.00204787	1	1	1	Q562R1	Q562R1 [149-178]		0	3195.65069	FALSE	100	2.85194E-17		200					Not Found	Not Found
FALSE	High	Master Protein	P19013	Keratin, type II cytoskeletal 4 OS=Homo sapiens OX=9606 GN=KRT4 PE=1 SV=5	0	FALSE	48.321	21	10	158	4	520	56.1	6.61	274.53	10	cell organization and biogenesis;other biological processes	cytosol;cytoskeleton;other cell component	bone, tooth or skin structural activity	Pf00038, Pf16208	3851	ENSG00000170477	KRT4	B4DRS2; F8VS64; hsa:3851; P19013; Q6GTR8; Q96LA7; Q9BTL1	6.944
	Checked	Confidence	Annotated Sequence	Modifications	Qvality PEP	Qvality q-value	# Protein Groups	# Proteins	# PSMs	Master Protein Accessions	Positions in Master Proteins	Modifications in Master Proteins	# Missed Cleavages	Theo. MH+ [Da]	Contaminant	Abundance Ratio: (R) / (V)	Abundance Ratio Adj. P-Value: (R) / (V)	Abundance Ratio Variability [%]: (R) / (V)	Abundances (Grouped): R	Abundances (Grouped): V	Abundances (Grouped) CV [%]: R	Abundances (Grouped) CV [%]: V	Quan Info	Found in Sample: [S1] F1: Sample, 1, R	Found in Sample: [S6] F6: Sample, 3, V
	FALSE	High	[R].AFLLTIENELKNEKEEK.[A]		1.10889E-08	0.000462916	1	1	3	Q96Q89	Q96Q89 [889-905]		2	2048.09101	FALSE	100	2.85194E-17	76.53	198	2	62.54	7.93		Peak Found	Peak Found
	FALSE	High	[K].ALISSNVQKDNEIEQLKR.[I]		0.0025286	0.000771568	1	1	2	Q96Q89	Q96Q89 [1535-1552]		2	2085.12986	FALSE	100	2.85194E-17		200		25.77			Not Found	Not Found
	FALSE	High	[K].DLQWIQVSDSK.[E]		0.0366167	0.00530793	1	1	1	Q96Q89	Q96Q89 [314-324]		0	1318.66376	FALSE								No Quan Values	Not Found	Not Found
	FALSE	High	[R].EADFKETLLQER.[E]		0.00276392	0.000771568	1	1	3	Q96Q89	Q96Q89 [617-628]		1	1478.74855	FALSE	11.672	0.926465754	38.05	184.2	15.8	35.16			Not Found	Peak Found
	FALSE	High	[K].ELINIIDQKEDTINEFQNLK.[S]		0.00470763	0.000771568	1	1	1	Q96Q89	Q96Q89 [768-787]		1	2417.25585	FALSE								Not Reliable	Not Found	Not Found
	FALSE	High	[K].EVQQIQSNYDIAIAELHVQK.[S]		4.57512E-10	0.000462916	1	1	4	Q96Q89	Q96Q89 [932-951]		0	2326.20375	FALSE	100	2.85194E-17		200		47.34			Peak Found	Not Found
	FALSE	High	[R].IKELINIIDQKEDTINEFQNLK.[S]		4.09027E-07	0.000462916	1	1	2	Q96Q89	Q96Q89 [766-787]		2	2658.43487	FALSE	100	2.85194E-17		200		46.24			Not Found	Not Found
	FALSE	High	[R].LIFTYGLTNSGK.[T]		0.000861701	0.000462916	1	2	4	Q96Q89	Q96Q89 [147-158]		0	1313.70998	FALSE	100	2.85194E-17	121.87	198.2	1.8	36.31	103.27		Not Found	Peak Found
	FALSE	High	[K].ILQIEDSEMSR.[V]		0.00111948	0.000462916	1	1	3	Q96Q89	Q96Q89 [359-369]		0	1320.64639	FALSE	35.296	0.511223114	42.63	194.5	5.5	39.08			Not Found	Peak Found
	FALSE	High	[K].ILQIEDSEMSR.[V]	1xOxidation [M9]	0.0170063	0.00356908	1	1	2	Q96Q89	Q96Q89 [359-369]		0	1336.64131	FALSE	100	2.85194E-17		200		2.77			Not Found	Not Found
	FALSE	High	[K].LTNLQDELQESEQKYNADR.[K]		0.00108648	0.000462916	1	1	1	Q96Q89	Q96Q89 [1441-1459]		1	2294.08951	FALSE	82.821	0.236383872	34.3	197.6	2.4	31.87			Not Found	Peak Found
	FALSE	High	[K].NVTLDVQIQHVVEGKR.[A]		0.0255567	0.00430515	1	1	1	Q96Q89	Q96Q89 [1132-1147]		1	1835.01337	FALSE	100	2.85194E-17		200		67.78			Not Found	Not Found
	FALSE	High	[R].SITNNVSQIK.[L]		0.000424028	0.000462916	1	1	8	Q96Q89	Q96Q89 [974-983]		0	1103.60551	FALSE	100	2.85194E-17		200		31.01			Not Found	Not Found
	FALSE	High	[R].SQASIIGVNLATK.[K]		0.00290195	0.000771568	1	1	1	Q96Q89	Q96Q89 [1712-1724]		0	1301.74234	FALSE	6.416	0.953896933	37.81	173	27	34.95			Not Found	Peak Found
	FALSE	High	[R].TLNVLFDSLQER.[L]		0.000156317	0.000462916	1	2	6	Q96Q89	Q96Q89 [175-186]		0	1434.75872	FALSE	100	2.85194E-17	15.51	198.5	1.5	14.71			Not Found	Not Found
	FALSE	High	[K].VEEAIQQYER.[A]		0.02288	0.00405599	1	1	1	Q96Q89	Q96Q89 [1353-1362]		0	1264.61681	FALSE	4.712	0.877472737	49.01	165	35	31.11	54.03		Not Found	Not Found
FALSE	High	Master Protein	Q7Z794	Keratin, type II cytoskeletal 1b OS=Homo sapiens OX=9606 GN=KRT77 PE=1 SV=3	0	FALSE	67.443	21	12	151	9	578	61.9	5.99	212	12	cell organization and biogenesis;other biological processes	plasma membrane;cytosol;cytoskeleton	bone, tooth or skin structural activity	Pf00038, Pf16208	374454	ENSG00000189182	KRT77	hsa:374454; Q7RTS8; Q7Z794	1.469
	Checked	Confidence	Annotated Sequence	Modifications	Qvality PEP	Qvality q-value	# Protein Groups	# Proteins	# PSMs	Master Protein Accessions	Positions in Master Proteins	Modifications in Master Proteins	# Missed Cleavages	Theo. MH+ [Da]	Contaminant	Abundance Ratio: (R) / (V)	Abundance Ratio Adj. P-Value: (R) / (V)	Abundance Ratio Variability [%]: (R) / (V)	Abundances (Grouped): R	Abundances (Grouped): V	Abundances (Grouped) CV [%]: R	Abundances (Grouped) CV [%]: V	Quan Info	Found in Sample: [S1] F1: Sample, 1, R	Found in Sample: [S6] F6: Sample, 3, V
	FALSE	High	[R].AVLVDLEPGTMDSVR.[S]		0.00802374	0.0010923	1	10	2	P68371	P68371 [63-77]		0	1601.82033	FALSE	17.871	0.839904685	149.92	189.4	10.6	103.7	131.85		Not Found	High
	FALSE	High	[R].AVLVDLEPGTMDSVR.[S]	1xOxidation [M11]	0.00426466	0.000771568	1	10	2	P68371	P68371 [63-77]		0	1617.81525	FALSE	2.61	0.781229479	7.12	144.6	55.4	6.78			Not Found	Not Found
	FALSE	High	[K].EVDEQMLNVQNK.[N]		1.99925E-07	0.000462916	2	6	13	P07437; P68371	P07437 [325-336]; P68371 [325-336]		0	1446.68932	FALSE	8.99	0.855730821	69.26	177	23	77.22	55.79	Shared	High	Not Found
	FALSE	High	[K].EVDEQMLNVQNK.[N]	1xOxidation [M6]	8.28879E-07	0.000462916	2	6	4	P07437; P68371	P07437 [325-336]; P68371 [325-336]		0	1462.68423	FALSE	3.864	0.77672447	44.16	158.9	41.1	56.25	9.01	Shared	High	High
	FALSE	High	[R].FPGQLNADLR.[K]		2.27302E-05	0.000462916	3	18	31	Q9BUF5; P07437; P68371	Q9BUF5 [242-251]; P07437 [242-251]; P68371 [242-251]		0	1130.59528	FALSE	5.938	0.950488979	37.47	171.2	28.8	36.58	44.23	Shared	Not Found	High
	FALSE	High	[R].FPGQLNADLRK.[L]		0.00219999	0.000462916	3	18	9	Q9BUF5; P07437; P68371	Q9BUF5 [242-252]; P07437 [242-252]; P68371 [242-252]		1	1258.69025	FALSE	5.819	0.925054599	46.57	170.7	29.3	77.3		Shared	High	Not Found
	FALSE	High	[K].FWEVISDEHGIDPTGTYHGDSDLQLER.[I]		3.28348E-11	0.000462916	1	10	5	P68371	P68371 [20-46]		0	3116.4232	FALSE	100	2.85194E-17		200		76.98			Peak Found	Not Found
	FALSE	High	[K].GHYTEGAELVDSVLDVVR.[K]		2.53755E-11	0.000462916	2	9	10	P07437; P68371	P07437 [104-121]; P68371 [104-121]		0	1958.9818	FALSE	100	2.85194E-17		200		67.26		Shared	High	Not Found
	FALSE	High	[K].GHYTEGAELVDSVLDVVRK.[E]		4.63582E-32	0.000462916	2	9	8	P07437; P68371	P07437 [104-122]; P68371 [104-122]		1	2087.07676	FALSE	41.941	0.309366133	47.5	195.3	4.7	43.15		Shared	High	Not Found
	FALSE	High	[K].LAVNMVPFPR.[L]		5.98408E-05	0.000462916	3	16	15	Q9BUF5; P07437; P68371	Q9BUF5 [253-262]; P07437 [253-262]; P68371 [253-262]		0	1143.63431	FALSE	4.72	0.998178045	14.72	164.1	35.9	35.56	7.4	Shared	High	High
	FALSE	High	[K].LAVNMVPFPR.[L]	1xOxidation [M5]	6.5138E-06	0.000462916	3	16	16	Q9BUF5; P07437; P68371	Q9BUF5 [253-262]; P07437 [253-262]; P68371 [253-262]		0	1159.62923	FALSE	2.19	0.826899897	57.18	137.3	62.7	25.82	86.58	Shared	High	High
	FALSE	High	[R].LHFFMPGFAPLTSR.[G]		5.8646E-06	0.000462916	3	13	8	Q9BUF5; P07437; P68371	Q9BUF5 [263-276]; P07437 [263-276]; P68371 [263-276]		0	1620.83553	FALSE	83.082	0.132092502	92.46	197.6	2.4	69.55		Shared	High	Not Found
	FALSE	High	[R].IMNTFSVVPSPK.[V]		4.49991E-07	0.000462916	2	11	6	P07437; P68371	P07437 [163-174]; P68371 [163-174]		0	1319.70278	FALSE	6.045	0.988956856	37.68	171.6	28.4	34.83		Shared	High	Not Found
	FALSE	High	[R].IMNTFSVVPSPK.[V]	1xOxidation [M2]	9.29464E-07	0.000462916	2	11	21	P07437; P68371	P07437 [163-174]; P68371 [163-174]		0	1335.6977	FALSE	5.883	0.951211879	32.08	174.3	25.7	22.93	22.65	Shared	High	High
	FALSE	High	[R].INVYYNEATGGK.[Y]		2.30154E-06	0.000462916	1	1	11	P68371	P68371 [47-58]		0	1328.64811	FALSE	4.411	0.991593116	71.51	157.9	42.1	36.94	83.74		High	High
	FALSE	High	[R].ISEQFTAMFR.[R]		0.00104769	0.000462916	2	9	4	P07437; P68371	P07437 [381-390]; P68371 [381-390]		0	1229.59832	FALSE	100	2.85194E-17		200		48.83		Shared	High	Not Found
	FALSE	High	[R].ISEQFTAMFR.[R]	1xOxidation [M8]	0.0118939	0.00204787	2	9	1	P07437; P68371	P07437 [381-390]; P68371 [381-390]		0	1245.59323	FALSE	0.01	2.85194E-17			200			Shared	Not Found	High
	FALSE	High	[K].NSSYFVEWIPNNVK.[TV]		0.0222355	0.00405599	3	11	1	Q9BUF5; P07437; P68371	Q9BUF5 [337-350]; P07437 [337-350]; P68371 [337-350]		0	1696.83295	FALSE	13.889	0.91492334	138.52	186.6	13.4	114.45	52.33	Shared	Peak Found	Not Found
	FALSE	High	[R].SGPFGQIFRPDNFVFGQSGAGNNWAK.[G]		5.64062E-22	0.000462916	2	11	3	P07437; P68371	P07437 [78-103]; P68371 [78-103]		0	2798.34337	FALSE	100	2.85194E-17		200		86.06		Shared	High	Not Found
	FALSE	High	[R].YLTVAAVFR.[G]		0.00138939	0.000462916	2	5	16	P07437; P68371	P07437 [310-318]; P68371 [310-318]		0	1039.59349	FALSE	2.653	0.877968669	24.72	145.3	54.7	23.69		Shared	High	Not Found
FALSE	High	Master Protein	P11021	Endoplasmic reticulum chaperone BiP OS=Homo sapiens OX=9606 GN=HSPA5 PE=1 SV=2	0	FALSE	142.835	32	21	150	19	654	72.3	5.16	252.22	21	protein metabolism;other metabolic processes;stress response;transport;developmental processes;signal transduction;other biological processes	plasma membrane;other membranes;cytosol;mitochondrion;ER/Golgi;nucleus;other cell component	translation activity;other molecular function	Pf00012	3309	ENSG00000044574	HSPA5	B0QZ61; hsa:3309; P11021; Q2EF78; Q9NPF1; Q9UK02	24.214
	Checked	Confidence	Annotated Sequence	Modifications	Qvality PEP	Qvality q-value	# Protein Groups	# Proteins	# PSMs	Master Protein Accessions	Positions in Master Proteins	Modifications in Master Proteins	# Missed Cleavages	Theo. MH+ [Da]	Contaminant	Abundance Ratio: (R) / (V)	Abundance Ratio Adj. P-Value: (R) / (V)	Abundance Ratio Variability [%]: (R) / (V)	Abundances (Grouped): R	Abundances (Grouped): V	Abundances (Grouped) CV [%]: R	Abundances (Grouped) CV [%]: V	Quan Info	Found in Sample: [S1] F1: Sample, 1, R	Found in Sample: [S6] F6: Sample, 3, V
	FALSE	High	[K].AQYEEIANR.[S]		0.00139692	0.000462916	1	3	49	P13647	P13647 [344-352]		0	1093.52726	TRUE	0.587	0.351248738	58.24	66.4	133.6	58.92	28.18		High	High
	FALSE	High	[K].DVDAAYMNK.[V]		0.00271182	0.000771568	4	8	25	P04259; P02538; O95678; P13647	P04259 [273-281]; P02538 [273-281]; O95678 [259-267]; P13647 [278-286]		0	1026.45607	TRUE	0.113	0.03163555	24.62	20.2	179.8	121.4		Shared	High	Not Found
	FALSE	High	[K].DVDAAYMNK.[V]	1xOxidation [M7]	0.00257883	0.000771568	4	8	7	P04259; P02538; O95678; P13647	P04259 [273-281]; P02538 [273-281]; O95678 [259-267]; P13647 [278-286]		0	1042.45099	TRUE	0.01	2.85194E-17			200			Shared	Not Found	Not Found
	FALSE	High	[R].EYQELMNTK.[L]		0.0039303	0.000771568	1	2	18	P13647	P13647 [452-460]		0	1155.53505	TRUE	1.425	0.566457415	123.73	117.5	82.5	81.22	121.81		High	High
	FALSE	High	[R].EYQELMNTK.[L]	1xOxidation [M6]	0.00562498	0.000771568	1	2	24	P13647	P13647 [452-460]		0	1171.52997	TRUE	1.022	0.200668493	3021.08	101.1	98.9		141.25		Peak Found	Not Found
	FALSE	High	[K].FASFIDKVR.[F]		1.91499E-05	0.000462916	11	21	52	Q5XKE5; Q7Z794; Q86Y46; P35908; P04259; P02538; O95678; P12035; Q3SY84; P05787; P13647	Q5XKE5 [153-161]; Q7Z794 [175-183]; Q86Y46 [143-151]; P35908 [189-197]; P04259 [174-182]; P02538 [174-182]; O95678 [160-168]; P12035 [209-217]; Q3SY84 [141-149]; P05787 [102-110]; P13647 [179-187]		1	1082.59931	TRUE	1.099	0.583790392	68.52	104.7	95.3	33.11	95.66	Shared	High	High
	FALSE	High	[R].FLEQQNK.[VLAIM]		0.02863	0.00456094	10	31	17	Q5XKE5; P08670; P04259; P02538; O95678; Q14533; P12035; P05787; Q8N1N4; P13647	Q5XKE5 [162-168]; P08670 [123-129]; P04259 [183-189]; P02538 [183-189]; O95678 [169-175]; Q14533 [126-132]; P12035 [218-224]; P05787 [111-117]; Q8N1N4 [131-137]; P13647 [188-194]		0	906.46796	TRUE	0.01	2.85194E-17			200			Shared	Not Found	Not Found
	FALSE	High	[R].GLGVGFGSGGGSSSSVK.[F]		1.76975E-12	0.000462916	1	1	12	P13647	P13647 [560-576]		0	1439.7125	TRUE	2.273	0.735023823	25.18	138.9	61.1	33.19	20.64		High	High
	FALSE	High	[K].LAELEEALQK.[A]		1.90159E-06	0.000462916	1	2	33	P13647	P13647 [432-441]		0	1143.62558	TRUE	2.317	0.843904821	106.07	139.7	60.3	40.28	118.35		High	High
	FALSE	High	[K].LALDVEIATYR.[K]		8.79802E-08	0.000462916	7	11	13	Q5XKE5; P35908; P04259; P02538; O95678; P12035; P13647	Q5XKE5 [437-447]; P35908 [471-481]; P04259 [456-466]; P02538 [456-466]; O95678 [442-452]; P12035 [493-503]; P13647 [461-471]		0	1263.69433	TRUE	100	2.85194E-17	46.87	199.8	0.2	50.56		Shared	High	Not Found
	FALSE	High	[K].LALDVEIATYRK.[L]		5.26702E-09	0.000462916	7	11	13	Q5XKE5; P35908; P04259; P02538; O95678; P12035; P13647	Q5XKE5 [437-448]; P35908 [471-482]; P04259 [456-467]; P02538 [456-467]; O95678 [442-453]; P12035 [493-504]; P13647 [461-472]		1	1391.78929	TRUE	11.268	0.781907757	94.42	183.7	16.3	67.47	7.96	Shared	High	High
	FALSE	High	[KR].LLEGEECR.[MLI]		0.00749252	0.0010923	7	14	11	Q86Y46; P35908; P04259; P02538; O95678; Q8N1N4; P13647	Q86Y46 [437-444]; P35908 [483-490]; P04259 [468-475]; P02538 [468-475]; O95678 [454-461]; Q8N1N4 [416-423]; P13647 [473-480]		0	948.44551	TRUE	1.993	0.704392217	137.4	135.3	64.7	34.44	112.86	Shared	High	Not Found
	FALSE	High	[R].LRAEIDNVK.[K]		0.00244928	0.000771568	1	2	2	P13647	P13647 [396-404]		1	1057.60003	TRUE	5.019	0.843904821	147.14	166.8	33.2	110.42	164.08		High	Peak Found
	FALSE	High	[R].ISISTSGGSFR.[N]		2.74848E-05	0.000462916	1	2	29	P13647	P13647 [74-84]		0	1111.57421	TRUE	1.002	0.546845096	54.8	87.1	112.9	55.74	27.35		High	High
	FALSE	High	[R].NKLAELEEALQK.[A]		1.39082E-11	0.000462916	1	2	9	P13647	P13647 [430-441]		1	1385.76347	TRUE	2.022	0.68006884	26.05	133.8	66.2	7.29	25.73		Not Found	Peak Found
	FALSE	High	[KR].NKYEDEINK.[HR]		0.00110621	0.000462916	6	11	5	Q5XKE5; P04264; P04259; P02538; P05787; P13647	Q5XKE5 [232-240]; P04264 [268-276]; P04259 [251-259]; P02538 [251-259]; P05787 [177-185]; P13647 [256-264]		1	1152.55314	TRUE	0.01	2.85194E-17			200		78.42	Shared	Not Found	Peak Found
	FALSE	High	[KR].NKYEDEINKR.[T]		4.14893E-09	0.000462916	5	10	11	P04264; P04259; P02538; P05787; P13647	P04264 [268-277]; P04259 [251-260]; P02538 [251-260]; P05787 [177-186]; P13647 [256-265]		2	1308.65425	TRUE	1.154	0.482626618	73.79	107.1	92.9	17.34	152.4	Shared	Not Found	High
	FALSE	High	[R].NLDLDSIIAEVK.[A]		3.78958E-07	0.000462916	6	9	42	Q5XKE5; P35908; P04259; P02538; O95678; P13647	Q5XKE5 [308-319]; P35908 [342-353]; P04259 [327-338]; P02538 [327-338]; O95678 [313-324]; P13647 [332-343]		0	1329.72602	TRUE	29.067	0.439469198	102.57	193.3	6.7	23.38	94.4	Shared	High	High
	FALSE	High	[R].NMQDLVEDFK.[N]		0.0033762	0.000771568	1	2	2	P13647	P13647 [246-255]		0	1238.57216	TRUE	100	2.85194E-17		200					High	Not Found
	FALSE	High	[R].NMQDLVEDFK.[N]	1xOxidation [M2]	0.000117046	0.000462916	1	2	7	P13647	P13647 [246-255]		0	1254.56708	TRUE	10.23	0.814614727	99.14	182.2	17.8	69.14			High	Not Found
	FALSE	High	[R].QNLEPLFEQYINNLR.[R]		6.68365E-05	0.000462916	3	5	5	P04259; P02538; P13647	P04259 [208-222]; P02538 [208-222]; P13647 [213-227]		0	1890.97084	TRUE	100	2.85194E-17		200		19.79		Shared	High	Not Found
	FALSE	High	[R].QNLEPLFEQYINNLRR.[Q]		4.55286E-12	0.000462916	3	5	15	P04259; P02538; P13647	P04259 [208-223]; P02538 [208-223]; P13647 [213-228]		1	2047.07195	TRUE	100	2.85194E-17	107.8	199.9	0.1	71.14	37.7	Shared	High	High
	FALSE	High	[K].RISISTSGGSFR.[N]		0.0133388	0.00204787	1	2	2	P13647	P13647 [73-84]		1	1267.67532	TRUE								Not Reliable	Not Found	High
	FALSE	High	[R].RQLDSIVGER.[G]		0.0109946	0.00204787	2	4	3	P02538; P13647	P02538 [223-232]; P13647 [228-237]		1	1172.63821	TRUE	16.908	0.712908521	0	188.8	11.2			Shared	High	High
	FALSE	High	[R].SFSTASAITPSVSR.[T]		2.61175E-07	0.000462916	1	3	32	P13647	P13647 [16-29]		0	1410.72233	TRUE	1.351	0.659853604	54.05	106.6	93.4	57	30.78		High	High
	FALSE	High	[R].SLYNLGGSK.[R]		0.0074038	0.0010923	1	2	10	P13647	P13647 [64-72]		0	938.49417	TRUE	2.219	0.504416263	138.6	100.8	99.2	142.65	138.52		High	Peak Found
	FALSE	High	[R].SLYNLGGSKR.[I]		0.0234128	0.00405599	1	2	3	P13647	P13647 [64-73]		1	1094.59528	TRUE	71.23	0.164854679	66.02	197.2	2.8	127.18	26.41		High	Not Found
	FALSE	High	[R].SRTEAESWYQTK.[Y]		1.63614E-07	0.000462916	1	3	4	P13647	P13647 [353-364]		1	1485.69685	TRUE	2.637	0.839904685	178.39	145	55	108.76			High	Not Found
	FALSE	High	[R].TEAESWYQTK.[Y]		8.26917E-06	0.000462916	1	3	22	P13647	P13647 [355-364]		0	1242.56371	TRUE	1.05	0.566649006	50.56	115.1	84.9	92.43	106.19		High	High
	FALSE	High	[R].TEAESWYQTKYEELQQTAGR.[H]		7.07907E-13	0.000462916	1	3	3	P13647	P13647 [355-374]		1	2418.12081	TRUE	74.263	0.197777535	4.93	197.3	2.7	4.7			Not Found	Not Found
	FALSE	High	[K].TLNNKFASFIDKVR.[F]		3.74472E-06	0.000462916	8	15	10	Q5XKE5; P35908; P04259; P02538; O95678; P12035; P05787; P13647	Q5XKE5 [148-161]; P35908 [184-197]; P04259 [169-182]; P02538 [169-182]; O95678 [155-168]; P12035 [204-217]; P05787 [97-110]; P13647 [174-187]		2	1652.91187	TRUE	0.481	0.287646869	31.5	65	135	25.76	35.01	Shared	Not Found	High
	FALSE	High	[R].TTAENEFVMLK.[K]		3.10846E-05	0.000462916	1	3	9	P13647	P13647 [266-276]		0	1282.63476	TRUE	1.393	0.544183302	137.24	116.4	83.6	131.26	152.93		High	High
	FALSE	High	[R].TTAENEFVMLK.[K]	1xOxidation [M9]	5.82041E-05	0.000462916	1	3	17	P13647	P13647 [266-276]		0	1298.62968	TRUE	1.114	0.589444379	70.35	102.5	97.5	92.68	69.44		High	High
	FALSE	High	[K].VDALMDEINFMK.[M]		8.48834E-09	0.000462916	1	2	10	P13647	P13647 [293-304]		0	1425.67525	TRUE	11.615	0.773381944	208.08	186	14	25.88	124.16		High	Not Found
	FALSE	High	[K].VDALMDEINFMK.[M]	1xOxidation [M]	8.94648E-07	0.000462916	1	2	15	P13647	P13647 [293-304]		0	1441.67016	TRUE	6.663	0.929887536	139.53	173.9	26.1	47.2	154.43		High	High
	FALSE	High	[K].VDALMDEINFMK.[M]	2xOxidation [M5; M11]	3.94632E-08	0.000462916	1	2	16	P13647	P13647 [293-304]		0	1457.66508	TRUE	2.523	0.865171146	110.43	143.2	56.8	59.17	103.76		High	High
	FALSE	High	[R].VSLAGACGVGGYGSR.[S]		1.06464E-11	0.000462916	1	2	13	P13647	P13647 [49-63]		0	1353.65796	TRUE	2.362	0.753522305	97.53	140.5	59.5	50.1	111.52		High	Peak Found
	FALSE	High	[K].WTLLQEQGTK.[T]		0.000327854	0.000462916	3	5	26	P04259; P02538; P13647	P04259 [195-204]; P02538 [195-204]; P13647 [200-209]		0	1203.63681	TRUE	1.347	0.659523647	14.44	119.3	80.7	13.59	12.41	Shared	High	High
	FALSE	High	[KR].YEDEINKR.[T]		0.00825745	0.0010923	9	16	20	Q7Z794; P35908; P04264; P04259; P02538; O95678; P12035; P05787; P13647	Q7Z794 [254-261]; P35908 [268-275]; P04264 [270-277]; P04259 [253-260]; P02538 [253-260]; O95678 [239-246]; P12035 [290-297]; P05787 [179-186]; P13647 [258-265]		1	1066.51636	TRUE	0.387	0.030322446	48.05	55.8	144.2	14.37	166.98	Shared	High	High
	FALSE	High	[K].YEELQQTAGR.[H]		4.98623E-06	0.000462916	1	3	57	P13647	P13647 [365-374]		0	1194.57494	TRUE	0.443	0.263583997	57.56	75.2	124.8	104.73	113.05		High	High
FALSE	High	Master Protein	O00159	Unconventional myosin-Ic OS=Homo sapiens OX=9606 GN=MYO1C PE=1 SV=4	0	FALSE	209.138	40	34	143	27	1063	121.6	9.41	242.63	34	cell organization and biogenesis;stress response;transport;signal transduction;other biological processes	plasma membrane;other membranes;cytosol;cytoskeleton;nucleus;other cell component	signal transduction activity or receptor binding;cytoskeletal activity;other molecular function	Pf00063, Pf00612, Pf06017	4641	ENSG00000197879	MYO1C	hsa:4641; O00159; Q4LE56; Q6NVJ7; Q86Y95	13.035
	Checked	Confidence	Annotated Sequence	Modifications	Qvality PEP	Qvality q-value	# Protein Groups	# Proteins	# PSMs	Master Protein Accessions	Positions in Master Proteins	Modifications in Master Proteins	# Missed Cleavages	Theo. MH+ [Da]	Contaminant	Abundance Ratio: (R) / (V)	Abundance Ratio Adj. P-Value: (R) / (V)	Abundance Ratio Variability [%]: (R) / (V)	Abundances (Grouped): R	Abundances (Grouped): V	Abundances (Grouped) CV [%]: R	Abundances (Grouped) CV [%]: V	Quan Info	Found in Sample: [S1] F1: Sample, 1, R	Found in Sample: [S6] F6: Sample, 3, V
	FALSE	High	[K].ADEAYLIGR.[G]		0.00216278	0.000462916	1	5	2	P11498	P11498 [80-88]		0	1007.51564	FALSE	7.207	0.947512304	79.66	175.6	24.4	93.22	108.1		High	Not Found
	FALSE	High	[R].ADFAQACQDAGVR.[F]		7.25203E-07	0.000462916	1	5	5	P11498	P11498 [125-137]		0	1351.60592	FALSE	0.01	2.85194E-17			200		131.4		Not Found	Peak Found
	FALSE	High	[R].AEAEAQAEELSFPR.[S]		1.85193E-11	0.000462916	1	1	8	P11498	P11498 [929-942]		0	1547.73363	FALSE	17.98	0.834076535	168.87	170	30	163.87	140.96		High	Peak Found
	FALSE	High	[K].ALAVSDLNR.[A]		0.00416441	0.000771568	1	1	30	P11498	P11498 [1062-1070]		0	958.53162	FALSE	1.498	0.547595537	112.3	119.9	80.1	140.19	138.6		High	Not Found
	FALSE	High	[K].ASPSPTDPVVPAVPIGPPPAGFR.[D]		2.86608E-10	0.000462916	1	2	5	P11498	P11498 [520-542]		0	2226.19173	FALSE	4.746	0.997437724	0	165.2	34.8				High	Not Found
	FALSE	High	[R].GLAPVQAYLHIPDIIK.[V]		4.47813E-09	0.000462916	1	5	5	P11498	P11498 [89-104]		0	1748.01052	FALSE	100	2.85194E-17		200					High	Not Found
	FALSE	High	[K].GQIGAPMPGK.[V]		0.00152795	0.000462916	1	1	12	P11498	P11498 [1110-1119]		0	955.50296	FALSE	6.502	0.933559957	67.76	173.3	26.7		58.78		Peak Found	Peak Found
	FALSE	High	[K].GQIGAPMPGK.[V]	1xOxidation [M7]	0.0202117	0.0038248	1	1	6	P11498	P11498 [1110-1119]		0	971.49788	FALSE	0.01	2.85194E-17			200		156.74		Not Found	Peak Found
	FALSE	High	[R].GTPLDTEVPMER.[V]		0.00313333	0.000771568	1	1	14	P11498	P11498 [819-830]		0	1344.64639	FALSE	13.046	0.908757317	231.05	171.1	28.9	157.42	141.04		High	Peak Found
	FALSE	High	[R].GTPLDTEVPMER.[V]	1xOxidation [M10]	0.000507802	0.000462916	1	1	6	P11498	P11498 [819-830]		0	1360.64131	FALSE	0.538	0.224344735	392	69.9	130.1	132.28			High	Not Found
	FALSE	High	[K].HYFIEVNSR.[L]		0.000890043	0.000462916	1	5	3	P11498	P11498 [320-328]		0	1164.57963	FALSE	100	2.85194E-17	36.07	199.2	0.8		33.43		High	Peak Found
	FALSE	High	[R].LDNASAFQGAVISPHYDSLLVK.[V]		2.53651E-19	0.000462916	1	5	5	P11498	P11498 [407-428]		0	2345.21359	FALSE	100	2.85194E-17		200					High	Not Found
	FALSE	High	[R].LFLQGPK.[I]		0.0796739	0.00835972	1	1	5	P11498	P11498 [1037-1043]		0	802.48215	FALSE	7.72	0.951157061	278.97	193.6	6.4	140.13	172.25		High	Peak Found
	FALSE	High	[R].NHPGLLLMDTTFR.[D]		0.000293061	0.000462916	1	2	2	P11498	P11498 [559-571]		0	1514.77841	FALSE	100	2.85194E-17	460.63	199.1	0.9	134.62			High	Not Found
	FALSE	High	[R].QKADEAYLIGR.[G]		0.000954644	0.000462916	1	5	4	P11498	P11498 [78-88]		1	1263.66918	FALSE	9.685	0.92857919	89.93	181.3	18.7	128.75	133.18		High	Peak Found
	FALSE	High	[R].SGEGMGIR.[L]		0.00945271	0.00143222	1	5	1	P11498	P11498 [399-406]		0	806.38251	FALSE								No Quan Values	Not Found	Not Found
	FALSE	High	[K].SGNSDVYENEIPGGQYTNLHFQAHSMGLGSK.[F]		0.00341193	0.000771568	1	1	1	P11498	P11498 [856-886]		0	3337.51784	FALSE	100	2.85194E-17		200					High	Not Found
	FALSE	High	[R].TSTAPAASPNVR.[R]		0.00102232	0.000462916	1	5	4	P11498	P11498 [19-30]		0	1171.60658	FALSE	0.01	2.85194E-17			200		112.36		Not Found	Peak Found
	FALSE	High	[R].VFDYSEYWEGAR.[G]		1.86563E-06	0.000462916	1	1	3	P11498	P11498 [831-842]		0	1521.66448	FALSE	100	2.85194E-17		200					High	Not Found
	FALSE	High	[R].VVHSYEELEENYTR.[A]		4.38232E-12	0.000462916	1	5	2	P11498	P11498 [206-219]		0	1767.81842	FALSE	100	2.85194E-17		200					High	Not Found
FALSE	High	Master Protein	P08238	Heat shock protein HSP 90-beta OS=Homo sapiens OX=9606 GN=HSP90AB1 PE=1 SV=4	0	FALSE	104.415	28	22	138	11	724	83.2	5.03	215.53	22	cell organization and biogenesis;protein metabolism;DNA metabolism;other metabolic processes;stress response;developmental processes;other biological processes	non-structural extracellular;plasma membrane;other membranes;cytosol;nucleus;other cell component	enzyme regulator activity;cytoskeletal activity;nucleic acid binding activity;other molecular function	Pf00183, Pf13589	3326	ENSG00000096384	HSP90AB1	B2R5P0; hsa:3326; P08238; Q5T9W7; Q9NQW0; Q9NTK6	5.535
	Checked	Confidence	Annotated Sequence	Modifications	Qvality PEP	Qvality q-value	# Protein Groups	# Proteins	# PSMs	Master Protein Accessions	Positions in Master Proteins	Modifications in Master Proteins	# Missed Cleavages	Theo. MH+ [Da]	Contaminant	Abundance Ratio: (R) / (V)	Abundance Ratio Adj. P-Value: (R) / (V)	Abundance Ratio Variability [%]: (R) / (V)	Abundances (Grouped): R	Abundances (Grouped): V	Abundances (Grouped) CV [%]: R	Abundances (Grouped) CV [%]: V	Quan Info	Found in Sample: [S1] F1: Sample, 1, R	Found in Sample: [S6] F6: Sample, 3, V
	FALSE	High	[R].AFGPGLEGGLVNK.[A]		0.000032282	0.000462916	1	1	6	Q14315	Q14315 [1355-1367]		0	1258.67901	FALSE	2.09	0.720651795	22.29	135.3	64.7	15.67	23.43		Not Found	High
	FALSE	High	[K].ALGALVDNCAPGLCPDWEAWDPNQPVENAR.[E]		0.000140821	0.000462916	1	1	1	Q14315	Q14315 [190-219]		0	3221.47789	FALSE								No Quan Values	Not Found	Not Found
	FALSE	High	[R].ASGPGLNASGIPASLPVEFTIDAR.[D]		0.0235485	0.00405599	1	1	4	Q14315	Q14315 [1544-1567]		0	2340.2194	FALSE	100	2.85194E-17		200		48.45			Not Found	Not Found
	FALSE	High	[R].AWGPGLETGQVGK.[S]		0.00100979	0.000462916	1	1	2	Q14315	Q14315 [576-588]		0	1299.66918	FALSE	2.024	0.695064741	22.56	133.9	66.1	23.99	17.36		Not Found	High
	FALSE	High	[K].DAGEGGLSLAVEGPSK.[A]		2.63057E-06	0.000462916	1	1	3	Q14315	Q14315 [1886-1901]		0	1486.73838	FALSE	29.384	0.597157247	237.39	193.4	6.6	29.7	126.26		Not Found	Peak Found
	FALSE	High	[K].FNDEHIPDSPFVVPVASLSDDAR.[R]		2.66834E-08	0.000462916	1	1	2	Q14315	Q14315 [2387-2409]		0	2527.20996	FALSE	100	2.85194E-17		200					Not Found	Not Found
	FALSE	High	[K].FNDEHIPDSPFVVPVASLSDDARR.[L]		0.00600399	0.000771568	1	1	1	Q14315	Q14315 [2387-2410]		1	2683.31107	FALSE	100	2.85194E-17		200		45.04			Not Found	Not Found
	FALSE	High	[R].GAGTGGLGLAIEGPSEAK.[M]		7.40778E-12	0.000462916	1	1	3	Q14315	Q14315 [1377-1394]		0	1584.82278	FALSE	3.58	0.867650228	33.76	156.3	43.7	31.4			Not Found	Not Found
	FALSE	High	[K].GEVVRDFEIIDNHDYSYTVK.[Y]		0.0245269	0.00405599	1	1	1	Q14315	Q14315 [912-931]		1	2399.15138	FALSE	100	2.85194E-17		200		33.32			Peak Found	Not Found
	FALSE	High	[K].GGLVGTPAPFSIDTK.[G]		0.00439716	0.000771568	1	1	2	Q14315	Q14315 [1074-1088]		0	1459.77912	FALSE	2.91	0.803966065	27.75	148.8	51.2	26.01			Not Found	Not Found
	FALSE	High	[K].GLSEGHTFQVAEFIVDTR.[N]		0.000240832	0.000462916	1	1	2	Q14315	Q14315 [2050-2067]		0	2005.99778	FALSE								No Quan Values	Not Found	Not Found
	FALSE	High	[R].GPGLSQAFVGQK.[N]		0.00130067	0.000462916	1	1	1	Q14315	Q14315 [2642-2653]		0	1188.63715	FALSE								Not Reliable	Not Found	Not Found
	FALSE	High	[KR].GQHVPGSPFQFTVGPLGEGGAHK.[V]		1.6244E-08	0.000462916	2	5	3	P21333; Q14315	P21333 [2218-2240]; Q14315 [2294-2316]		0	2304.15199	FALSE	100	2.85194E-17	55.24	199	1	49.38		Shared	Not Found	Not Found
	FALSE	High	[R].GVAGVPAEFSIWTR.[E]		0.000440472	0.000462916	1	1	3	Q14315	Q14315 [2327-2340]		0	1489.77979	FALSE	25.916	0.58680572	30.84	192.6	7.4	28.8			Not Found	Not Found
	FALSE	High	[R].LGSFGSITR.[Q]		0.00127898	0.000462916	1	1	11	Q14315	Q14315 [2231-2239]		0	937.51016	FALSE	2.19	0.715767999	10.87	137.3	62.7	10.92	7.67		Not Found	High
	FALSE	High	[R].LIALLEVLSQK.[KR]		0.00234224	0.000462916	3	11	1	A0A804HJC2; P21333; Q14315	A0A804HJC2 [50-60]; P21333 [77-87]; Q14315 [70-80]		0	1226.77185	FALSE	18.303	0.814700106	18.8	189.6	10.4	17.79		Shared	Not Found	Not Found
	FALSE	High	[R].LIALLEVLSQKR.[M]		0.00373367	0.000771568	2	5	2	A0A804HJC2; Q14315	A0A804HJC2 [50-61]; Q14315 [70-81]		1	1382.87296	FALSE	7.407	0.972377172	97.95	176.2	23.8	70.64		Shared	Peak Found	Not Found
	FALSE	High	[R].LLGWIQNK.[LIV]		0.00779896	0.0010923	3	11	5	A0A804HJC2; P21333; Q14315	A0A804HJC2 [145-152]; P21333 [172-179]; Q14315 [165-172]		0	971.56728	FALSE	39.833	0.478020886	121.62	195.1	4.9	38.06	125.3	Shared	Not Found	Peak Found
	FALSE	High	[K].ILVGPSEIGDASK.[V]		5.5644E-08	0.000462916	1	1	6	Q14315	Q14315 [2031-2043]		0	1285.69981	FALSE	2.018	0.582467215	142.36	65.1	134.9	130.78	89.1		Not Found	High
	FALSE	High	[R].LSGGHSLHETSTVLVETVTK.[S]		0.0231444	0.00405599	1	1	1	Q14315	Q14315 [2597-2616]		0	2095.10297	FALSE	11.238	0.95691355	43.1	183.7	16.3	39.48			Not Found	Not Found
	FALSE	High	[K].ITESDLSQLTASIR.[A]		3.42793E-09	0.000462916	1	1	5	Q14315	Q14315 [1969-1982]		0	1533.81188	FALSE	100	2.85194E-17	82.41	198.9	1.1	24.15	77.94		Not Found	Peak Found
	FALSE	High	[R].LTVTSLQETGLK.[V]		0.00478904	0.000771568	1	1	4	Q14315	Q14315 [2411-2422]		0	1289.73111	FALSE	3.348	0.826899897	61.39	154	46	50.17	13.93		Peak Found	High
	FALSE	High	[R].NAGYGGLGLSIEGPSK.[V]		0.00692727	0.0010923	1	1	1	Q14315	Q14315 [2068-2083]		0	1519.7751	FALSE								No Quan Values	Not Found	Not Found
	FALSE	High	[R].SLTATGGNHVTAR.[V]		1.95184E-05	0.000462916	1	1	3	Q14315	Q14315 [1279-1291]		0	1284.66549	FALSE								No Quan Values	Not Found	Not Found
	FALSE	High	[R].SPFEVQVSPEAGVQK.[V]		4.9855E-10	0.000462916	1	1	6	Q14315	Q14315 [559-573]		0	1601.81696	FALSE	3.269	0.84762278	26.58	153.2	46.8	24.96			Not Found	Not Found
	FALSE	High	[K].SPFVVNVAPPLDLSK.[I]		7.92116E-08	0.000462916	1	1	4	Q14315	Q14315 [954-968]		0	1582.88392	FALSE	15.802	0.770156468	58.52	188.1	11.9	23.98	59.99		Not Found	High
	FALSE	High	[K].TDTYVTDNGDGTYR.[V]		0.0169172	0.00356908	1	1	1	Q14315	Q14315 [1300-1313]		0	1577.67142	FALSE	4.369	0.826899897	48.81	162.8	37.2	44.22			Not Found	Not Found
	FALSE	High	[R].TGVEVGKPTHFTVLTK.[G]		1.02238E-10	0.000462916	1	1	2	Q14315	Q14315 [880-895]		0	1713.9534	FALSE	22.252	0.668535123	488.39	191.4	8.6	13.26	136.31		Not Found	Peak Found
	FALSE	High	[R].TSQLNVGTSTDVSLK.[I]		0.0891462	0.0098098	1	1	1	Q14315	Q14315 [1954-1968]		0	1549.80679	FALSE	39.782	0.505522383	41.71	195.1	4.9	38.3			Not Found	Not Found
	FALSE	High	[K].VAVGQEQAFSVNTR.[G]		4.43559E-09	0.000462916	1	1	5	Q14315	Q14315 [978-991]		0	1505.77068	FALSE	13.51	0.870953017	164.2	190.9	9.1	65.48	131.59		Peak Found	Peak Found
	FALSE	High	[K].VEAAEIVEGEDSAYSVR.[F]		0.0037081	0.000771568	1	1	3	Q14315	Q14315 [2261-2277]		0	1823.86576	FALSE	27.944	0.673915137	44.15	193.1	6.9	42.86	9.28		Not Found	Peak Found
	FALSE	High	[K].VKAEGPGLNR.[T]		0.0886272	0.0098098	1	1	2	Q14315	Q14315 [870-879]		1	1040.58472	FALSE	1.819	0.438700215	30.7	129.1	70.9	27.79	34.65		Not Found	High
	FALSE	High	[K].VPQLPITNFNR.[D]		0.000534611	0.000462916	1	1	3	Q14315	Q14315 [173-183]		0	1298.72155	FALSE	15.134	0.809221324	42.27	187.6	12.4	34.44			Peak Found	Not Found
	FALSE	High	[K].VTVLFAGQNIER.[S]		0.00516776	0.000771568	1	1	6	Q14315	Q14315 [350-361]		0	1346.74268	FALSE	4.022	0.897237009	48.03	160.2	39.8	51.63	26.69		Not Found	High
	FALSE	High	[K].WGDESVPGSPFK.[V]		0.000193675	0.000462916	1	1	5	Q14315	Q14315 [2710-2721]		0	1305.61099	FALSE	12.238	0.897256941	121.74	187.7	12.3	27.16	103.68		Peak Found	Not Found
	FALSE	High	[K].YGGDEIPYSPFR.[I]		0.00764364	0.0010923	1	1	2	Q14315	Q14315 [1616-1627]		0	1400.64811	FALSE	10.478	0.91414891	171.78	182.6	17.4	35.59	117.63		Not Found	Not Found
	FALSE	High	[K].YGGPQHIVGSPFK.[A]		3.53629E-06	0.000462916	1	1	3	Q14315	Q14315 [2577-2589]		0	1386.71646	FALSE	6.563	0.992222362	52.69	173.6	26.4	35.01	58.85		Not Found	High
	FALSE	High	[K].YRGQHVPGSPFQFTVGPLGEGGAHK.[V]		0.0407283	0.00551758	1	1	2	Q14315	Q14315 [2292-2316]		1	2623.31643	FALSE	100	2.85194E-17		200		35.62			Not Found	Not Found
FALSE	High	Master Protein	A0A8I5KSD5	Plectin OS=Homo sapiens OX=9606 GN=PLEC PE=1 SV=1	0	FALSE	169.304	13	46	132	46	4453	505	5.71	113.28	46	cell organization and biogenesis	cytosol;cytoskeleton;other cell component	cytoskeletal activity	Pf00307, Pf00681, Pf17902, Pf18373, Pf21019, Pf21020, Pf21097		ENSG00000178209	PLEC	A0A8I5KSD5	6.304
	Checked	Confidence	Annotated Sequence	Modifications	Qvality PEP	Qvality q-value	# Protein Groups	# Proteins	# PSMs	Master Protein Accessions	Positions in Master Proteins	Modifications in Master Proteins	# Missed Cleavages	Theo. MH+ [Da]	Contaminant	Abundance Ratio: (R) / (V)	Abundance Ratio Adj. P-Value: (R) / (V)	Abundance Ratio Variability [%]: (R) / (V)	Abundances (Grouped): R	Abundances (Grouped): V	Abundances (Grouped) CV [%]: R	Abundances (Grouped) CV [%]: V	Quan Info	Found in Sample: [S1] F1: Sample, 1, R	Found in Sample: [S6] F6: Sample, 3, V
	FALSE	High	[R].AILVDLEPGTMDSVR.[S]		0.000207222	0.000462916	1	10	6	P07437	P07437 [63-77]		0	1615.83598	FALSE	13.323	0.770156468	73.87	186	14	28.1	73.6		Not Found	High
	FALSE	High	[R].AILVDLEPGTMDSVR.[S]	1xOxidation [M11]	1.87883E-05	0.000462916	1	10	2	P07437	P07437 [63-77]		0	1631.8309	FALSE	20.379	0.649048882	1291.26	190.6	9.4	2.73	140.53		Not Found	Peak Found
	FALSE	High	[K].EVDEQMLNVQNK.[N]		1.99925E-07	0.000462916	2	6	13	P07437; P68371	P07437 [325-336]; P68371 [325-336]		0	1446.68932	FALSE	8.99	0.855730821	69.26	177	23	77.22	55.79	Shared	High	Not Found
	FALSE	High	[K].EVDEQMLNVQNK.[N]	1xOxidation [M6]	8.28879E-07	0.000462916	2	6	4	P07437; P68371	P07437 [325-336]; P68371 [325-336]		0	1462.68423	FALSE	3.864	0.77672447	44.16	158.9	41.1	56.25	9.01	Shared	High	High
	FALSE	High	[R].FPGQLNADLR.[K]		2.27302E-05	0.000462916	3	18	31	Q9BUF5; P07437; P68371	Q9BUF5 [242-251]; P07437 [242-251]; P68371 [242-251]		0	1130.59528	FALSE	5.938	0.950488979	37.47	171.2	28.8	36.58	44.23	Shared	Not Found	High
	FALSE	High	[R].FPGQLNADLRK.[L]		0.00219999	0.000462916	3	18	9	Q9BUF5; P07437; P68371	Q9BUF5 [242-252]; P07437 [242-252]; P68371 [242-252]		1	1258.69025	FALSE	5.819	0.925054599	46.57	170.7	29.3	77.3		Shared	High	Not Found
	FALSE	High	[K].FWEVISDEHGIDPTGTYHGDSDLQLDR.[I]		1.51204E-10	0.000462916	1	1	2	P07437	P07437 [20-46]		0	3102.40755	FALSE	100	2.85194E-17		200		83.6			Not Found	Not Found
	FALSE	High	[K].GHYTEGAELVDSVLDVVR.[K]		2.53755E-11	0.000462916	2	9	10	P07437; P68371	P07437 [104-121]; P68371 [104-121]		0	1958.9818	FALSE	100	2.85194E-17		200		67.26		Shared	High	Not Found
	FALSE	High	[K].GHYTEGAELVDSVLDVVRK.[E]		4.63582E-32	0.000462916	2	9	8	P07437; P68371	P07437 [104-122]; P68371 [104-122]		1	2087.07676	FALSE	41.941	0.309366133	47.5	195.3	4.7	43.15		Shared	High	Not Found
	FALSE	High	[K].LAVNMVPFPR.[L]		5.98408E-05	0.000462916	3	16	15	Q9BUF5; P07437; P68371	Q9BUF5 [253-262]; P07437 [253-262]; P68371 [253-262]		0	1143.63431	FALSE	4.72	0.998178045	14.72	164.1	35.9	35.56	7.4	Shared	High	High
	FALSE	High	[K].LAVNMVPFPR.[L]	1xOxidation [M5]	6.5138E-06	0.000462916	3	16	16	Q9BUF5; P07437; P68371	Q9BUF5 [253-262]; P07437 [253-262]; P68371 [253-262]		0	1159.62923	FALSE	2.19	0.826899897	57.18	137.3	62.7	25.82	86.58	Shared	High	High
	FALSE	High	[R].LHFFMPGFAPLTSR.[G]		5.8646E-06	0.000462916	3	13	8	Q9BUF5; P07437; P68371	Q9BUF5 [263-276]; P07437 [263-276]; P68371 [263-276]		0	1620.83553	FALSE	83.082	0.132092502	92.46	197.6	2.4	69.55		Shared	High	Not Found
	FALSE	High	[R].IMNTFSVVPSPK.[V]		4.49991E-07	0.000462916	2	11	6	P07437; P68371	P07437 [163-174]; P68371 [163-174]		0	1319.70278	FALSE	6.045	0.988956856	37.68	171.6	28.4	34.83		Shared	High	Not Found
	FALSE	High	[R].IMNTFSVVPSPK.[V]	1xOxidation [M2]	9.29464E-07	0.000462916	2	11	21	P07437; P68371	P07437 [163-174]; P68371 [163-174]		0	1335.6977	FALSE	5.883	0.951211879	32.08	174.3	25.7	22.93	22.65	Shared	High	High
	FALSE	High	[R].ISEQFTAMFR.[R]		0.00104769	0.000462916	2	9	4	P07437; P68371	P07437 [381-390]; P68371 [381-390]		0	1229.59832	FALSE	100	2.85194E-17		200		48.83		Shared	High	Not Found
	FALSE	High	[R].ISEQFTAMFR.[R]	1xOxidation [M8]	0.0118939	0.00204787	2	9	1	P07437; P68371	P07437 [381-390]; P68371 [381-390]		0	1245.59323	FALSE	0.01	2.85194E-17			200			Shared	Not Found	High
	FALSE	High	[R].ISVYYNEATGGK.[Y]		1.19407E-07	0.000462916	1	2	18	P07437	P07437 [47-58]		0	1301.63721	FALSE	3.142	0.920628034	6.99	151.7	48.3	14.28	3.16		High	High
	FALSE	High	[K].MAVTFIGNSTAIQELFKR.[I]		4.08869E-15	0.000462916	1	3	4	P07437	P07437 [363-380]		1	2026.07901	FALSE	100	2.85194E-17		200		40.09			Not Found	Not Found
	FALSE	High	[K].NSSYFVEWIPNNVK.[TV]		0.0222355	0.00405599	3	11	1	Q9BUF5; P07437; P68371	Q9BUF5 [337-350]; P07437 [337-350]; P68371 [337-350]		0	1696.83295	FALSE	13.889	0.91492334	138.52	186.6	13.4	114.45	52.33	Shared	Peak Found	Not Found
	FALSE	High	[R].SGPFGQIFRPDNFVFGQSGAGNNWAK.[G]		5.64062E-22	0.000462916	2	11	3	P07437; P68371	P07437 [78-103]; P68371 [78-103]		0	2798.34337	FALSE	100	2.85194E-17		200		86.06		Shared	High	Not Found
	FALSE	High	[R].YLTVAAVFR.[G]		0.00138939	0.000462916	2	5	16	P07437; P68371	P07437 [310-318]; P68371 [310-318]		0	1039.59349	FALSE	2.653	0.877968669	24.72	145.3	54.7	23.69		Shared	High	Not Found
FALSE	High	Master Protein	E9PDF6	Unconventional myosin-Ib OS=Homo sapiens OX=9606 GN=MYO1B PE=1 SV=1	0	FALSE	157.438	31	28	130	28	1107	128.4	9.31	168.88	28		plasma membrane;other membranes;cytoskeleton	cytoskeletal activity;other molecular function	Pf00063, Pf00612, Pf06017	4430	ENSG00000128641	MYO1B	E9PDF6	8.835
	Checked	Confidence	Annotated Sequence	Modifications	Qvality PEP	Qvality q-value	# Protein Groups	# Proteins	# PSMs	Master Protein Accessions	Positions in Master Proteins	Modifications in Master Proteins	# Missed Cleavages	Theo. MH+ [Da]	Contaminant	Abundance Ratio: (R) / (V)	Abundance Ratio Adj. P-Value: (R) / (V)	Abundance Ratio Variability [%]: (R) / (V)	Abundances (Grouped): R	Abundances (Grouped): V	Abundances (Grouped) CV [%]: R	Abundances (Grouped) CV [%]: V	Quan Info	Found in Sample: [S1] F1: Sample, 1, R	Found in Sample: [S6] F6: Sample, 3, V
	FALSE	High	[R].AEAGVPAEFSIWTR.[E]		5.18027E-06	0.000462916	1	4	5	P21333	P21333 [2251-2264]		0	1533.76962	FALSE	12.971	0.824166233	28.41	185.7	14.3	26.79	0.96		Not Found	Not Found
	FALSE	High	[K].AFGPGLQGGSAGSPAR.[F]		1.42122E-08	0.000462916	1	2	3	P21333	P21333 [1072-1087]		0	1429.71825	FALSE	1.884	0.647073986	31.68	130.7	69.3	20.79	34.02		Not Found	Peak Found
	FALSE	High	[R].AWGPGLEGGVVGK.[S]		0.00195452	0.000462916	1	3	5	P21333	P21333 [581-593]		0	1226.6528	FALSE	64.48	0.1887967	28.94	196.9	3.1	30.59	33.42		Not Found	High
	FALSE	High	[R].AYGPGIEPTGNMVK.[K]		0.00522222	0.000771568	1	6	1	P21333	P21333 [286-299]		0	1433.70933	FALSE	0.01	2.85194E-17			200				Not Found	Not Found
	FALSE	High	[K].DAGEGGLSLAIEGPSK.[A]		0.036163	0.00530793	1	2	1	P21333	P21333 [1892-1907]		0	1500.75403	FALSE	13.614	0.89504611	0	186.3	13.7				Not Found	Not Found
	FALSE	High	[R].EAGAGGLAIAVEGPSK.[A]		6.03961E-05	0.000462916	1	4	1	P21333	P21333 [2265-2280]		0	1426.75363	FALSE	3.725	0.716065048	28.5	157.7	42.3	26.69			Not Found	Not Found
	FALSE	High	[R].FGGEHVPNSPFQVTALAGDQPSVQPPLR.[S]		9.53873E-14	0.000462916	1	3	1	P21333	P21333 [1726-1753]		0	2945.49043	FALSE	100	2.85194E-17	101.96	199.5	0.5	70.53			Peak Found	Peak Found
	FALSE	High	[R].GAGTGGLGLAVEGPSEAK.[M]		8.20695E-15	0.000462916	1	2	4	P21333	P21333 [1382-1399]		0	1570.80713	FALSE	2.118	0.698582925	24.99	135.9	64.1	27.39	22.18		Not Found	High
	FALSE	High	[K].GLVEPVDVVDNADGTQTVNYVPSR.[E]		2.23657E-06	0.000462916	1	2	3	P21333	P21333 [1492-1515]		0	2544.25764	FALSE	100	2.85194E-17		200		22.31			Not Found	Not Found
	FALSE	High	[KR].GQHVPGSPFQFTVGPLGEGGAHK.[V]		1.6244E-08	0.000462916	2	5	3	P21333; Q14315	P21333 [2218-2240]; Q14315 [2294-2316]		0	2304.15199	FALSE	100	2.85194E-17	55.24	199	1	49.38		Shared	Not Found	Not Found
	FALSE	High	[R].IANLQTDLSDGLR.[L]		0.000160426	0.000462916	1	6	2	P21333	P21333 [64-76]		0	1415.74888	FALSE	5.487	0.866723077	52.31	169.2	30.8	61.88			Peak Found	Not Found
	FALSE	High	[R].LIALLEVLSQK.[KR]		0.00234224	0.000462916	3	11	1	A0A804HJC2; P21333; Q14315	A0A804HJC2 [50-60]; P21333 [77-87]; Q14315 [70-80]		0	1226.77185	FALSE	18.303	0.814700106	18.8	189.6	10.4	17.79		Shared	Not Found	Not Found
	FALSE	High	[R].LLGWIQNK.[LIV]		0.00779896	0.0010923	3	11	5	A0A804HJC2; P21333; Q14315	A0A804HJC2 [145-152]; P21333 [172-179]; Q14315 [165-172]		0	971.56728	FALSE	39.833	0.478020886	121.62	195.1	4.9	38.06	125.3	Shared	Not Found	Peak Found
	FALSE	High	[K].LPQLPITNFSR.[D]		0.00409422	0.000771568	1	6	3	P21333	P21333 [180-190]		0	1285.7263	FALSE	10.936	0.892337136	53.8	183.2	16.8	48.24			Not Found	Not Found
	FALSE	High	[R].LYSVSYLLK.[D]		0.0680418	0.00602206	1	3	1	P21333	P21333 [2613-2621]		0	1085.62412	FALSE	3.85	0.747936501	23.92	158.8	41.2	22.52			Not Found	Not Found
	FALSE	High	[R].SAGQGEVLVYVEDPAGHQEEAK.[V]		3.07184E-07	0.000462916	1	6	1	P21333	P21333 [310-331]		0	2313.09934	FALSE	6.775	0.919768802	31.28	174.3	25.7	29.19			Not Found	Not Found
	FALSE	High	[K].SPFSVAVSPSLDLSK.[I]		0.000279156	0.000462916	1	3	4	P21333	P21333 [959-973]		0	1533.8159	FALSE	40.547	0.470946281	793.25	195.2	4.8		139.01		Not Found	Peak Found
	FALSE	High	[R].VSGQGLHEGHTFEPAEFIIDTR.[D]		0.00257883	0.000771568	1	3	1	P21333	P21333 [2052-2073]		0	2440.18916	FALSE	100	2.85194E-17		200		40.96			Not Found	Not Found
	FALSE	High	[K].VTVLFAGQHIAK.[S]		0.00087863	0.000462916	1	6	1	P21333	P21333 [356-367]		0	1283.74703	FALSE	10.928	0.946307531	171.76	183.2	16.8	35.67	117.65		Not Found	Peak Found
	FALSE	High	[K].YGGDEIPFSPYR.[V]		0.000283726	0.000462916	1	2	1	P21333	P21333 [1622-1633]		0	1400.64811	FALSE	10.478	0.91414891	171.78	182.6	17.4	35.59	117.63		Not Found	Not Found
	FALSE	High	[K].YGGQPVPNFPSK.[L]		0.00451857	0.000771568	1	2	2	P21333	P21333 [1235-1246]		0	1290.64771	FALSE	2.158	0.691345634	33.99	136.7	63.3	38.07	27.67		Not Found	High
	FALSE	High	[K].YTPVQQGPVGVNVTYGGDPIPK.[S]		0.00625298	0.0010923	1	3	1	P21333	P21333 [937-958]		0	2286.17647	FALSE	97.684	0.218996653	56.89	198	2	50.66			Not Found	Not Found
FALSE	High	Master Protein	P15924	Desmoplakin OS=Homo sapiens OX=9606 GN=DSP PE=1 SV=3	0	FALSE	108.606	11	31	125	31	2871	331.6	6.81	115.99	31	cell adhesion;cell organization and biogenesis;protein metabolism;other metabolic processes;stress response;developmental processes;other biological processes	plasma membrane;other membranes;cytoskeleton;other cell component	cytoskeletal activity;other molecular function	Pf00681, Pf17902, Pf18373, Pf21019	1832	ENSG00000096696	DSP	B2RTT2; D7RX09; hsa:1832; O75993; P15924; Q14189; Q9UHN4	1.534
	Checked	Confidence	Annotated Sequence	Modifications	Qvality PEP	Qvality q-value	# Protein Groups	# Proteins	# PSMs	Master Protein Accessions	Positions in Master Proteins	Modifications in Master Proteins	# Missed Cleavages	Theo. MH+ [Da]	Contaminant	Abundance Ratio: (R) / (V)	Abundance Ratio Adj. P-Value: (R) / (V)	Abundance Ratio Variability [%]: (R) / (V)	Abundances (Grouped): R	Abundances (Grouped): V	Abundances (Grouped) CV [%]: R	Abundances (Grouped) CV [%]: V	Quan Info	Found in Sample: [S1] F1: Sample, 1, R	Found in Sample: [S6] F6: Sample, 3, V
	FALSE	High	[R].AELIVQPELK.[Y]		0.00690056	0.0010923	1	1	12	P15924	P15924 [85-94]		0	1139.66705	FALSE	1.118	0.476689589	51.61	103.5	96.5	45.57	28.34		High	High
	FALSE	High	[R].ETQSQLETER.[S]		0.00632333	0.0010923	1	1	2	P15924	P15924 [1923-1932]		0	1220.57534	FALSE	6.404	0.926465754	49.21	173	27	44.55			Not Found	Not Found
	FALSE	High	[R].EYENELAK.[V]		0.0420281	0.00551758	1	1	1	P15924	P15924 [1187-1194]		0	995.46802	FALSE	0.01	2.85194E-17			200				Not Found	Not Found
	FALSE	High	[K].FLDQNLQK.[Y]		0.0082916	0.0010923	1	1	3	P15924	P15924 [1057-1064]		0	1005.53637	FALSE	1.271	0.340561829	99.73	78.7	121.3	111.39	84.88		High	High
	FALSE	High	[R].GLVGIEFK.[E]		0.0597456	0.00602206	1	1	1	P15924	P15924 [2319-2326]		0	862.50328	FALSE	100	2.85194E-17		200					High	Not Found
	FALSE	High	[R].KQQLEVELR.[Q]		0.0317554	0.00484158	1	1	1	P15924	P15924 [1444-1452]		1	1142.6528	FALSE	1.692	0.429709697	38.23	125.7	74.3	132.81			High	Not Found
	FALSE	High	[K].LASLEELKR.[Q]		0.00163199	0.000462916	1	1	2	P15924	P15924 [1076-1084]		1	1058.62044	FALSE	9.612	0.98051235	135.83	181.2	18.8	127.25	137.18		High	High
	FALSE	High	[K].IEVLEEELR.[L]		0.00087863	0.000462916	1	1	9	P15924	P15924 [1034-1042]		0	1129.60993	FALSE	1.629	0.619256174	42.44	123.9	76.1	5.14	89.24		Not Found	Peak Found
	FALSE	High	[K].IGLVRPGTALELLEAQAATGFIVDPVSNLR.[L]		0.000295436	0.000462916	1	1	1	P15924	P15924 [2280-2309]		0	3120.74156	FALSE	100	2.85194E-17		200		105.79			Not Found	Not Found
	FALSE	High	[K].LGIYEAMK.[I]		0.0202117	0.0038248	1	1	2	P15924	P15924 [2272-2279]		0	924.48592	FALSE	36.559	0.591706147	67.25	194.7	5.3	58.42			High	Not Found
	FALSE	High	[K].LGIYEAMK.[I]	1xOxidation [M7]	0.00583136	0.000771568	1	1	2	P15924	P15924 [2272-2279]		0	940.48083	FALSE	3.178	0.807981622	1.14	152.1	47.9		9.04		Not Found	High
	FALSE	High	[R].LLQLQEQMR.[A]		0.00132256	0.000462916	1	1	8	P15924	P15924 [142-150]		0	1158.62995	FALSE	4.361	0.915654175	195.5	162.4	37.6	4.7	114.56		High	Peak Found
	FALSE	High	[R].LLQLQEQMR.[A]	1xOxidation [M8]	0.014362	0.00268735	1	1	4	P15924	P15924 [142-150]		0	1174.62487	FALSE	2.603	0.677338631	106.75	144.5	55.5	41.89	108.06		High	Peak Found
	FALSE	High	[R].LNDSILQATEQR.[R]		8.59097E-06	0.000462916	1	1	3	P15924	P15924 [1256-1267]		0	1387.71758	FALSE	15.413	0.86744121	125.87	187.8	12.2	13.24	128.26		Not Found	Peak Found
	FALSE	High	[R].LPVDIAYKR.[G]		0.000117046	0.000462916	1	1	2	P15924	P15924 [2386-2394]		1	1074.63061	FALSE	96.866	0.17834702	45.21	198	2	39.87			High	Not Found
	FALSE	High	[R].LPVEEAYK.[R]		0.0115121	0.00204787	1	1	1	P15924	P15924 [2310-2317]		0	948.50367	FALSE	0.01	2.85194E-17			200				Not Found	Not Found
	FALSE	High	[R].LPVEEAYKR.[G]		0.00260921	0.000771568	1	1	4	P15924	P15924 [2310-2318]		1	1104.60479	FALSE	1.093	0.505457203	76.37	76.9	123.1	89.79	50.03		High	High
	FALSE	High	[R].LQSLTENLTK.[E]		0.00180688	0.000462916	1	1	2	P15924	P15924 [1706-1715]		0	1146.63648	FALSE	1.44	0.559871403	84.93	118	82		70.3		Peak Found	High
	FALSE	High	[R].LWDLEK.[Q]		0.0523847	0.00602206	1	1	6	P15924	P15924 [878-883]		0	803.42978	FALSE	1.297	0.512065594	39.46	112.9	87.1	25.47	83.42		High	High
	FALSE	High	[R].MSQLEVK.[E]		0.0433709	0.00579577	1	1	1	P15924	P15924 [316-322]		0	834.43897	FALSE	0.01	2.85194E-17			200				Not Found	Not Found
	FALSE	High	[K].NDYDQLQK.[A]		0.0274486	0.00430515	1	1	1	P15924	P15924 [1137-1144]		0	1023.47416	FALSE	0.01	2.85194E-17			200				Not Found	Not Found
	FALSE	High	[R].NKYETEINITK.[T]		0.0169172	0.00356908	1	1	1	P15924	P15924 [1208-1218]		1	1352.70562	FALSE	1.276	0.303756182	19.66	112.1	87.9	154			High	Not Found
	FALSE	High	[K].NQCTQVVQER.[E]		0.00220935	0.000462916	1	1	3	P15924	P15924 [1803-1812]		0	1204.5739	FALSE	0.637	0.228287762	115.59	77.8	122.2	57.6	101.41		Peak Found	Peak Found
	FALSE	High	[K].NQFETEINITK.[T]		0.0136019	0.0023867	1	1	1	P15924	P15924 [1364-1374]		0	1336.67432	FALSE								No Quan Values	Not Found	Not Found
	FALSE	High	[R].QLLQEQESVK.[Q]		0.0033762	0.000771568	1	1	1	P15924	P15924 [1667-1676]		0	1201.64229	FALSE	1.239	0.278429007	60.17	99.6	100.4	92.42	36.05		High	Not Found
	FALSE	High	[R].QLQNIIQATSR.[E]		1.82586E-05	0.000462916	1	1	9	P15924	P15924 [271-281]		0	1271.70662	FALSE	1.199	0.612931656	28.52	109.1	90.9	32.51	28.66		Peak Found	High
	FALSE	High	[K].QQIQNDLNQWK.[T]		0.00214428	0.000462916	1	1	4	P15924	P15924 [1858-1868]		0	1414.70735	FALSE	1.277	0.268702201	28.25	112.2	87.8	84.79	11.53		High	Peak Found
	FALSE	High	[R].QVQNLVNK.[S]		0.0450403	0.00602206	1	1	3	P15924	P15924 [434-441]		0	942.53671	FALSE	1.024	0.19899095	246.69	101.2	98.8	47.5	130.21		Not Found	Not Found
	FALSE	High	[R].SQLQISNNR.[T]		0.0251089	0.00405599	1	1	10	P15924	P15924 [1754-1762]		0	1059.55415	FALSE	0.035	0.000495309	11.66	6.7	193.3		11.09		Not Found	Peak Found
	FALSE	High	[K].VTQLTDR.[W]		0.0375426	0.00530793	1	1	5	P15924	P15924 [860-866]		0	832.45231	FALSE	0.01	2.85194E-17			200				Not Found	Not Found
	FALSE	High	[R].VVIVDPETNKEMSVQEAYKK.[G]	1xOxidation [M12]	0.0870839	0.0098098	1	1	1	P15924	P15924 [2466-2485]		2	2323.18499	FALSE	0.628	0.111784186	4.18	77.2	122.8	3.99			Not Found	Not Found
	FALSE	High	[R].YEVTSGGGGTSR.[M]		0.00120116	0.000462916	1	1	8	P15924	P15924 [28-39]		0	1170.53856	FALSE	0.387	0.033992385	0.37	55.8	144.2	0.35			Not Found	Not Found
	FALSE	High	[K].YGDGIQLTR.[S]		9.96806E-05	0.000462916	1	1	11	P15924	P15924 [95-103]		0	1022.52653	FALSE	1.153	0.479375259	86.58	107.1	92.9	77.87	24.76		High	High
FALSE	High	Master Protein	P11498	Pyruvate carboxylase, mitochondrial OS=Homo sapiens OX=9606 GN=PC PE=1 SV=2	0	FALSE	108.531	20	18	123	18	1178	129.6	6.84	171.87	18	other metabolic processes;other biological processes	cytosol;mitochondrion;other cell component	other molecular function	Pf00289, Pf00364, Pf00682, Pf02436, Pf02785, Pf02786	5091	ENSG00000173599	PC	B4DN00; hsa:5091; P11498; Q16705	7.88
	Checked	Confidence	Annotated Sequence	Modifications	Qvality PEP	Qvality q-value	# Protein Groups	# Proteins	# PSMs	Master Protein Accessions	Positions in Master Proteins	Modifications in Master Proteins	# Missed Cleavages	Theo. MH+ [Da]	Contaminant	Abundance Ratio: (R) / (V)	Abundance Ratio Adj. P-Value: (R) / (V)	Abundance Ratio Variability [%]: (R) / (V)	Abundances (Grouped): R	Abundances (Grouped): V	Abundances (Grouped) CV [%]: R	Abundances (Grouped) CV [%]: V	Quan Info	Found in Sample: [S1] F1: Sample, 1, R	Found in Sample: [S6] F6: Sample, 3, V
	FALSE	High	[K].AFYGDTLVTGFAR.[I]		7.48028E-08	0.000462916	1	8	3	Q9HCC0	Q9HCC0 [349-361]		0	1417.71104	FALSE	100	2.85194E-17	279.2	199.7	0.3	124.9			High	Peak Found
	FALSE	High	[R].AQEIAMQNR.[L]		0.0110956	0.00204787	1	17	10	Q9HCC0	Q9HCC0 [156-164]		0	1060.5204	FALSE	0.145	0.022310085	16.95	25.3	174.7		16.07		Peak Found	Peak Found
	FALSE	High	[R].FLYIWPNAR.[I]		0.00439716	0.000771568	1	11	7	Q9HCC0	Q9HCC0 [461-469]		0	1179.63094	FALSE	100	2.85194E-17	22.96	199.9	0.1		21.64		High	Peak Found
	FALSE	High	[K].GGAYYPVTVK.[K]		0.0082235	0.0010923	1	17	3	Q9HCC0	Q9HCC0 [142-151]		0	1054.55677	FALSE	95.064	0.109067794	45.98	197.9	2.1		41.89		High	Peak Found
	FALSE	High	[K].KFEEEGNPYYSSAR.[V]		1.1825E-11	0.000462916	1	10	1	Q9HCC0	Q9HCC0 [512-525]		1	1676.75509	FALSE	100	2.85194E-17		200					High	Not Found
	FALSE	High	[R].KQGTIFLAGPPLVK.[A]		0.00618369	0.0010923	1	11	3	Q9HCC0	Q9HCC0 [235-248]		1	1468.88861	FALSE	100	2.85194E-17	0	199.7	0.3				High	Peak Found
	FALSE	High	[R].ISVMGGEQAANVLATITK.[D]		2.04216E-12	0.000462916	1	11	3	Q9HCC0	Q9HCC0 [470-487]		0	1802.96806	FALSE	6.117	0.981581205	0	171.9	28.1				High	Not Found
	FALSE	High	[R].QADVFPDRDHFGR.[T]		0.00583136	0.000771568	1	17	2	Q9HCC0	Q9HCC0 [181-193]		1	1559.73496	FALSE	69.019	0.218252615	0	197.1	2.9				High	Peak Found
	FALSE	High	[K].QGTIFLAGPPLVK.[A]		0.00216278	0.000462916	1	11	3	Q9HCC0	Q9HCC0 [236-248]		0	1340.79365	FALSE	44.171	0.293784475	405.17	195.6	4.4		132.81		High	Peak Found
	FALSE	High	[K].SGVSDHWALDDHHALHLTR.[K]		0.00119422	0.000462916	1	17	2	Q9HCC0	Q9HCC0 [270-288]		0	2167.04277	FALSE	2.675	0.576810968	617.24	145.6	54.4	137.51			High	Not Found
	FALSE	High	[R].VWDDGIIDPADTR.[L]		0.000408096	0.000462916	1	10	4	Q9HCC0	Q9HCC0 [526-538]		0	1472.7016	FALSE	100	2.85194E-17		200					High	Not Found
FALSE	High	Master Protein	P05783	Keratin, type I cytoskeletal 18 OS=Homo sapiens OX=9606 GN=KRT18 PE=1 SV=2	0	FALSE	55.701	31	11	122	10	430	48	5.45	151.97	11	cell cycle OR cell proliferation;cell organization and biogenesis;transport;signal transduction;other biological processes	cytosol;cytoskeleton;nucleus;other cell component	other molecular function	Pf00038	3875	ENSG00000111057	KRT18	hsa:3875; P05783; Q53G38; Q5U0N8; Q9BW26	6.81
	Checked	Confidence	Annotated Sequence	Modifications	Qvality PEP	Qvality q-value	# Protein Groups	# Proteins	# PSMs	Master Protein Accessions	Positions in Master Proteins	Modifications in Master Proteins	# Missed Cleavages	Theo. MH+ [Da]	Contaminant	Abundance Ratio: (R) / (V)	Abundance Ratio Adj. P-Value: (R) / (V)	Abundance Ratio Variability [%]: (R) / (V)	Abundances (Grouped): R	Abundances (Grouped): V	Abundances (Grouped) CV [%]: R	Abundances (Grouped) CV [%]: V	Quan Info	Found in Sample: [S1] F1: Sample, 1, R	Found in Sample: [S6] F6: Sample, 3, V
	FALSE	High	[K].AAAIGIDLGTTYSCVGVFQHGK.[GV]		0.00120116	0.000462916	1	3	1	A0A0G2JIW1	A0A0G2JIW1 [5-26]		0	2208.11176	FALSE	100	2.85194E-17	128.32	199.1	0.9	92.55			High	Not Found
	FALSE	High	[K].AFYPEEISSMVLTK.[ML]		9.20478E-11	0.000462916	1	4	10	A0A0G2JIW1	A0A0G2JIW1 [114-127]		0	1614.80837	FALSE	100	2.85194E-17	29.13	198.7	1.3	162.59			High	Not Found
	FALSE	High	[K].AFYPEEISSMVLTK.[ML]	1xOxidation [M10]	2.3459E-06	0.000462916	1	4	12	A0A0G2JIW1	A0A0G2JIW1 [114-127]		0	1630.80329	FALSE	100	2.85194E-17	0	199.6	0.4				High	Not Found
	FALSE	High	[K].AQIHDLVLVGGSTR.[I]		7.49783E-09	0.000462916	1	3	8	A0A0G2JIW1	A0A0G2JIW1 [330-343]		0	1465.81215	FALSE	100	2.85194E-17	0	200	0				High	Peak Found
	FALSE	High	[K].ATAGDTHLGGEDFDNR.[L]		0.000600121	0.000462916	1	7	2	A0A0G2JIW1	A0A0G2JIW1 [222-237]		0	1675.73067	FALSE	100	2.85194E-17		200					High	Not Found
	FALSE	High	[K].DAGVIAGLNVLR.[I]		2.19429E-06	0.000462916	1	4	21	A0A0G2JIW1	A0A0G2JIW1 [161-172]		0	1197.695	FALSE	6.738	0.926879592	51.99	174.2	25.8	166.38	8.06		High	High
	FALSE	High	[K].ELEQVCNPIISGLYQGAGGPGPGGFGAQGPK.[G]		1.27256E-22	0.000462916	1	3	1	A0A0G2JIW1	A0A0G2JIW1 [599-629]		0	2998.47273	FALSE	100	2.85194E-17		200					High	Not Found
	FALSE	High	[R].FEELCSDLFR.[S]		0.00229435	0.000462916	1	5	2	A0A0G2JIW1	A0A0G2JIW1 [303-312]		0	1258.57725	FALSE	100	2.85194E-17		200					High	Not Found
	FALSE	High	[R].FELSGIPPAPR.[G]		0.0870839	0.0098098	1	4	1	A0A0G2JIW1	A0A0G2JIW1 [460-470]		0	1183.64698	FALSE								No Quan Values	High	Not Found
	FALSE	High	[K].FGDPVVQSDMK.[H]		2.8393E-06	0.000462916	1	2	15	A0A0G2JIW1	A0A0G2JIW1 [79-89]		0	1222.57725	FALSE	87.125	0.123712763	832.07	197.7	2.3	139.23			High	Not Found
	FALSE	High	[K].FGDPVVQSDMK.[H]	1xOxidation [M10]	0.000137173	0.000462916	1	2	13	A0A0G2JIW1	A0A0G2JIW1 [79-89]		0	1238.57216	FALSE	10.106	0.937568254	487.45	188.6	11.4	140.53	104.47		High	Peak Found
	FALSE	High	[K].HWPFQVINDGDKPK.[V]		2.81788E-15	0.000462916	1	2	26	A0A0G2JIW1	A0A0G2JIW1 [90-103]		0	1680.84927	FALSE	100	2.85194E-17	0	199.8	0.2				High	Peak Found
	FALSE	High	[R].KFGDPVVQSDMK.[H]		0.00249871	0.000771568	1	2	3	A0A0G2JIW1	A0A0G2JIW1 [78-89]		1	1350.67221	FALSE	100	2.85194E-17	0	199.9	0.1				High	Not Found
	FALSE	High	[K].LDKAQIHDLVLVGGSTR.[I]		0.000907355	0.000462916	1	3	1	A0A0G2JIW1	A0A0G2JIW1 [327-343]		1	1822.01812	FALSE								No Quan Values	High	Not Found
	FALSE	High	[R].IINEPTAAAIAYGLDR.[TR]		3.77124E-09	0.000462916	1	3	6	A0A0G2JIW1	A0A0G2JIW1 [173-188]		0	1687.90136	FALSE	100	2.85194E-17	140.15	197	3	160.84	127.22		High	Peak Found
	FALSE	High	[K].LLQDFFNGR.[D]		0.00253861	0.000771568	1	3	4	A0A0G2JIW1	A0A0G2JIW1 [350-358]		0	1109.57382	FALSE	100	2.85194E-17	20.62	199.1	0.9	19.48			Not Found	Peak Found
	FALSE	High	[K].ITITNDKGR.[L]		0.0714582	0.00626758	3	13	1	A0A0G2JIW1; P54652; P11142	A0A0G2JIW1 [502-510]; P54652 [504-512]; P11142 [501-509]		1	1017.56873	FALSE	0.01	2.85194E-17			200		169.53	Shared	Not Found	Peak Found
	FALSE	High	[R].LVNHFVEEFK.[R]		1.97053E-05	0.000462916	1	3	12	A0A0G2JIW1	A0A0G2JIW1 [238-247]		0	1261.65755	FALSE	36.876	0.404444613	99.61	194.7	5.3	170.86			High	Peak Found
	FALSE	High	[R].LVNHFVEEFKR.[K]		1.79575E-06	0.000462916	1	3	11	A0A0G2JIW1	A0A0G2JIW1 [238-248]		1	1417.75866	FALSE	100	2.85194E-17	1539.16	199.1	0.9	140.77			High	Not Found
	FALSE	High	[K].MKEIAEAYLGYPVTNAVITVPAYFNDSQR.[Q]		1.48691E-11	0.000462916	1	2	1	A0A0G2JIW1	A0A0G2JIW1 [128-156]		1	3260.62963	FALSE	100	2.85194E-17		200					High	Not Found
	FALSE	High	[K].MKEIAEAYLGYPVTNAVITVPAYFNDSQR.[Q]	1xOxidation [M1]	1.33872E-11	0.000462916	1	2	3	A0A0G2JIW1	A0A0G2JIW1 [128-156]		1	3276.62454	FALSE	100	2.85194E-17		200					High	Not Found
	FALSE	High	[K].NALESYAFNMK.[S]		1.08025E-05	0.000462916	1	5	14	A0A0G2JIW1	A0A0G2JIW1 [541-551]		0	1287.6038	FALSE	18.433	0.744600483	112.58	184.3	15.7	167.78	88.26		High	Not Found
	FALSE	High	[K].NALESYAFNMK.[S]	1xOxidation [M10]	2.42944E-05	0.000462916	1	5	23	A0A0G2JIW1	A0A0G2JIW1 [541-551]		0	1303.59871	FALSE	26.692	0.470946281	125.81	170.4	29.6	114.36	82.4		High	Peak Found
	FALSE	High	[K].QTQIFTTYSDNQPGVLIQVYEGER.[A]		1.12214E-09	0.000462916	1	5	4	A0A0G2JIW1	A0A0G2JIW1 [425-448]		0	2786.36316	FALSE	100	2.85194E-17		200					High	Not Found
	FALSE	High	[K].SINPDEAVAYGAAVQAAILMGDK.[S]	1xOxidation [M20]	9.47216E-11	0.000462916	1	5	3	A0A0G2JIW1	A0A0G2JIW1 [363-385]		0	2320.14894	FALSE	100	2.85194E-17		200		136.44			High	Not Found
	FALSE	High	[R].TTPSYVAFTDTER.[L]		1.81297E-06	0.000462916	3	17	26	A0A0G2JIW1; P54652; P11142	A0A0G2JIW1 [38-50]; P54652 [38-50]; P11142 [37-49]		0	1487.70126	FALSE	4.019	0.97218896	63.13	160	40	124.62	36.95	Shared	High	High
	FALSE	High	[KR].VEIIANDQGNR.[TI]		5.08232E-06	0.000462916	4	20	68	A0A0G2JIW1; P54652; P11142; P11021	A0A0G2JIW1 [27-37]; P54652 [27-37]; P11142 [26-36]; P11021 [50-60]		0	1228.62804	FALSE	4.591	0.998178045	81.46	159.8	40.2	165.98	37.09	Shared	High	High
FALSE	High	Master Protein	Q14315	Filamin-C OS=Homo sapiens OX=9606 GN=FLNC PE=1 SV=3	0	FALSE	177.889	20	38	118	34	2725	290.8	5.97	149.71	38	cell organization and biogenesis	plasma membrane;other membranes;cytosol;cytoskeleton;other cell component	cytoskeletal activity;other molecular function	Pf00307, Pf00630	2318	ENSG00000128591	FLNC	B2ZZ88; hsa:2318; O95303; Q07985; Q14315; Q9NS12; Q9NYE5; Q9UMR8; Q9Y503	6.084
	Checked	Confidence	Annotated Sequence	Modifications	Qvality PEP	Qvality q-value	# Protein Groups	# Proteins	# PSMs	Master Protein Accessions	Positions in Master Proteins	Modifications in Master Proteins	# Missed Cleavages	Theo. MH+ [Da]	Contaminant	Abundance Ratio: (R) / (V)	Abundance Ratio Adj. P-Value: (R) / (V)	Abundance Ratio Variability [%]: (R) / (V)	Abundances (Grouped): R	Abundances (Grouped): V	Abundances (Grouped) CV [%]: R	Abundances (Grouped) CV [%]: V	Quan Info	Found in Sample: [S1] F1: Sample, 1, R	Found in Sample: [S6] F6: Sample, 3, V
	FALSE	High	[K].AAYEAELGDAR.[K]		0.000604415	0.000462916	1	9	4	A0A6Q8PFJ0	A0A6Q8PFJ0 [79-89]		0	1165.54839	FALSE	10.702	0.967490178	64.15	182.9	17.1	36.6	69.46		Not Found	Not Found
	FALSE	High	[K].AGQVVTIWAAGAGATHSPPTDLVWK.[A]		2.26823E-12	0.000462916	1	4	2	A0A6Q8PFJ0	A0A6Q8PFJ0 [491-515]		0	2533.31978	FALSE	100	2.85194E-17		200		14.3			Not Found	Not Found
	FALSE	High	[K].ASASGSGAQVGGPISSGSSASSVTVTR.[S]		0.00398425	0.000771568	1	2	3	A0A6Q8PFJ0	A0A6Q8PFJ0 [598-624]		0	2365.15898	FALSE	100	2.85194E-17		200		2.62			Not Found	Not Found
	FALSE	High	[K].EAALSTALSEKR.[T]		6.15213E-05	0.000462916	1	8	2	A0A6Q8PFJ0	A0A6Q8PFJ0 [145-156]		1	1275.69031	FALSE	42.812	0.4738864	8.83	195.4	4.6	8.41			Not Found	Not Found
	FALSE	High	[R].LADALQELR.[A]		0.000695386	0.000462916	1	7	14	A0A6Q8PFJ0	A0A6Q8PFJ0 [241-249]		0	1028.57348	FALSE	5.077	0.995042749	79.61	168.9	31.1	26.3	66.71		High	High
	FALSE	High	[R].IDSLSAQLSQLQK.[Q]		0.00303284	0.000771568	1	7	1	A0A6Q8PFJ0	A0A6Q8PFJ0 [299-311]		0	1430.78493	FALSE	13.27	0.923492556	28.36	186	14	32.19			Peak Found	Not Found
	FALSE	High	[R].LKDLEALLNSK.[E]		0.00158357	0.000462916	1	8	3	A0A6Q8PFJ0	A0A6Q8PFJ0 [134-144]		1	1243.72563	FALSE	11.282	0.970967042	25.37	183.7	16.3	23.85			Not Found	Not Found
	FALSE	High	[K].QLQDEMLR.[R]		0.0171864	0.00356908	1	8	3	A0A6Q8PFJ0	A0A6Q8PFJ0 [182-189]		0	1032.51426	FALSE	7.625	0.950488979	4.39	176.8	23.2	4.18			Not Found	Not Found
	FALSE	High	[R].SGAQASSTPLSPTR.[I]		0.000474936	0.000462916	1	10	3	A0A6Q8PFJ0	A0A6Q8PFJ0 [12-25]		0	1359.68628	FALSE	100	2.85194E-17	56.6	199.1	0.9	80.95			Peak Found	High
	FALSE	High	[R].SVGGSGGGSFGDNLVTR.[S]		8.48834E-09	0.000462916	1	2	3	A0A6Q8PFJ0	A0A6Q8PFJ0 [628-644]		0	1566.75067	FALSE	6.871	0.9413792	179.08	174.6	25.4	0.8	109.18		Not Found	Peak Found
	FALSE	High	[R].TALINSTGEEVAMR.[K]		1.7618E-06	0.000462916	1	4	4	A0A6Q8PFJ0	A0A6Q8PFJ0 [528-541]		0	1491.74717	FALSE	7.657	0.949622593	96.44	173.9	26.1	32	93.03		Peak Found	High
	FALSE	High	[R].VAVEEVDEEGKFVR.[L]		2.58646E-11	0.000462916	1	5	4	A0A6Q8PFJ0	A0A6Q8PFJ0 [440-453]		1	1605.81188	FALSE	5.268	0.977071556	36.52	168.1	31.9	62.72			Peak Found	Not Found
FALSE	High	Master Protein	P62805	Histone H4 OS=Homo sapiens OX=9606 GN=H4C16 PE=1 SV=2	0	FALSE	61.785	56	9	118	9	103	11.4	11.36	194.34	9	cell organization and biogenesis;other biological processes	non-structural extracellular;nucleus;other cell component	nucleic acid binding activity;other molecular function	Pf15511	121504; 554313; 8294; 8359; 8360; 8361; 8362; 8363; 8364; 8365; 8366; 8367; 8368; 8370	ENSG00000158406; ENSG00000197061; ENSG00000197238; ENSG00000197837; ENSG00000270276; ENSG00000270882; ENSG00000273542; ENSG00000274618; ENSG00000275126; ENSG00000276180; ENSG00000276966; ENSG00000277157; ENSG00000278637; ENSG00000278705	H4C1; H4C11; H4C12; H4C13; H4C14; H4C15; H4C16; H4C2; H4C3; H4C4; H4C5; H4C6; H4C8; H4C9	A2VCL0; hsa:121504; hsa:554313; hsa:8294; hsa:8359; hsa:8360; hsa:8361; hsa:8362; hsa:8363; hsa:8364; hsa:8365; hsa:8366; hsa:8367; hsa:8368; hsa:8370; P02304; P02305; P62805; Q6DRA9; Q6FGB8; Q6NWP7	1.287
	Checked	Confidence	Annotated Sequence	Modifications	Qvality PEP	Qvality q-value	# Protein Groups	# Proteins	# PSMs	Master Protein Accessions	Positions in Master Proteins	Modifications in Master Proteins	# Missed Cleavages	Theo. MH+ [Da]	Contaminant	Abundance Ratio: (R) / (V)	Abundance Ratio Adj. P-Value: (R) / (V)	Abundance Ratio Variability [%]: (R) / (V)	Abundances (Grouped): R	Abundances (Grouped): V	Abundances (Grouped) CV [%]: R	Abundances (Grouped) CV [%]: V	Quan Info	Found in Sample: [S1] F1: Sample, 1, R	Found in Sample: [S6] F6: Sample, 3, V
	FALSE	High	[R].AQFEGIVTDLIR.[R]		5.5644E-08	0.000462916	1	7	6	A0A7I2V2G2	A0A7I2V2G2 [280-291]		0	1361.74234	FALSE	44.151	0.440346274	54.31	195.6	4.4	96.37	19.33		High	High
	FALSE	High	[K].DAGQISGLNVLR.[V]		1.03236E-06	0.000462916	1	7	9	A0A7I2V2G2	A0A7I2V2G2 [138-149]		0	1242.68008	FALSE	4.269	0.981581205	71.54	162	38	133.46	25.47		High	High
	FALSE	High	[R].EQQIVIQSSGGLSK.[D]		2.18815E-05	0.000462916	1	7	2	A0A7I2V2G2	A0A7I2V2G2 [473-486]		0	1473.79075	FALSE								No Quan Values	High	Not Found
	FALSE	High	[R].EQQIVIQSSGGLSKDDIENMVK.[N]		1.4554E-10	0.000462916	1	7	3	A0A7I2V2G2	A0A7I2V2G2 [473-494]		1	2418.21808	FALSE	100	2.85194E-17		200		148.07			High	Not Found
	FALSE	High	[K].LFEMAYKK.[MV]		0.0271218	0.00430515	1	6	2	A0A7I2V2G2	A0A7I2V2G2 [578-585]		1	1029.54376	FALSE	100	2.85194E-17		200		101.5			High	Not Found
	FALSE	High	[K].LYSPSQIGAFVLMK.[M]		7.21697E-09	0.000462916	1	8	7	A0A7I2V2G2	A0A7I2V2G2 [91-104]		0	1553.83961	FALSE	100	2.85194E-17	81.94	199	1	123.52			High	Not Found
	FALSE	High	[K].LYSPSQIGAFVLMK.[M]	1xOxidation [M13]	0.0417648	0.00551758	1	8	2	A0A7I2V2G2	A0A7I2V2G2 [91-104]		0	1569.83453	FALSE	38.348	0.489688423	181.45	194.9	5.1	109.51			High	Not Found
	FALSE	High	[K].MKETAENYLGHTAK.[N]		2.15788E-07	0.000462916	1	7	4	A0A7I2V2G2	A0A7I2V2G2 [105-118]		1	1592.77372	FALSE	100	2.85194E-17		200					High	Not Found
	FALSE	High	[R].QAVTNPNNTFYATK.[R]		4.34154E-08	0.000462916	1	8	3	A0A7I2V2G2	A0A7I2V2G2 [39-52]		0	1568.77035	FALSE	3.971	0.743790166	38.51	159.8	40.2	159.03			High	Not Found
	FALSE	High	[K].SDIGEVILVGGMTR.[M]		2.39676E-07	0.000462916	1	7	5	A0A7I2V2G2	A0A7I2V2G2 [309-322]		0	1446.76209	FALSE	100	2.85194E-17	131.87	198.3	1.7	116.17	123.29		High	Peak Found
	FALSE	High	[R].TTPSVVAFTADGER.[L]		2.69685E-05	0.000462916	1	7	14	A0A7I2V2G2	A0A7I2V2G2 [17-30]		0	1450.71725	FALSE	95.395	0.133725334	141.58	165.5	34.5	158.12	85.29		High	Peak Found
	FALSE	High	[R].VEAVNMAEGIIHDTETK.[M]		0.0108949	0.00204787	1	6	1	A0A7I2V2G2	A0A7I2V2G2 [510-526]		0	1856.90585	FALSE	100	2.85194E-17		200		18.77			High	Not Found
	FALSE	High	[R].VINEPTAAALAYGLDK.[S]		0.0604946	0.00602206	1	7	1	A0A7I2V2G2	A0A7I2V2G2 [150-165]		0	1645.87956	FALSE	100	2.85194E-17	0	200	0				High	Not Found
	FALSE	High	[R].VINEPTAAALAYGLDKSEDK.[V]		7.5885E-06	0.000462916	1	7	1	A0A7I2V2G2	A0A7I2V2G2 [150-169]		1	2105.07609	FALSE	100	2.85194E-17		200					High	Not Found
	FALSE	High	[K].VQQTVQDLFGR.[A]		1.10107E-05	0.000462916	1	5	18	A0A7I2V2G2	A0A7I2V2G2 [326-336]		0	1290.68008	FALSE	4.129	0.977071556	66.73	158.1	41.9	138.99	42.65		High	High
FALSE	High	Master Protein	P07900	Heat shock protein HSP 90-alpha OS=Homo sapiens OX=9606 GN=HSP90AA1 PE=1 SV=5	0	FALSE	80.345	23	17	114	11	732	84.6	5.02	146.39	17	cell organization and biogenesis;protein metabolism;DNA metabolism;other metabolic processes;stress response;transport;developmental processes;other biological processes	non-structural extracellular;extracellular matrix;plasma membrane;other membranes;cytosol;cytoskeleton;mitochondrion;nucleus;other cytoplasmic organelle;other cell component	signal transduction activity or receptor binding;enzyme regulator activity;cytoskeletal activity;nucleic acid binding activity;other molecular function	Pf00183, Pf13589	3320	ENSG00000080824	HSP90AA1	A8K500; B3KPJ9; hsa:3320; P07900; Q2PP14; Q5CAQ6; Q5CAQ7; Q9BVQ5	3.673
	Checked	Confidence	Annotated Sequence	Modifications	Qvality PEP	Qvality q-value	# Protein Groups	# Proteins	# PSMs	Master Protein Accessions	Positions in Master Proteins	Modifications in Master Proteins	# Missed Cleavages	Theo. MH+ [Da]	Contaminant	Abundance Ratio: (R) / (V)	Abundance Ratio Adj. P-Value: (R) / (V)	Abundance Ratio Variability [%]: (R) / (V)	Abundances (Grouped): R	Abundances (Grouped): V	Abundances (Grouped) CV [%]: R	Abundances (Grouped) CV [%]: V	Quan Info	Found in Sample: [S1] F1: Sample, 1, R	Found in Sample: [S6] F6: Sample, 3, V
	FALSE	High	[K].AFVDFLSDEIKEER.[K]		3.95558E-09	0.000462916	1	1	5	Q07021	Q07021 [81-94]		1	1697.83809	FALSE	100	2.85194E-17		200		66.42			High	Not Found
	FALSE	High	[R].EVSFQSTGESEWK.[D]		1.88762E-11	0.000462916	1	3	14	Q07021	Q07021 [208-220]		0	1513.68053	FALSE	0.067	0.011067217	202.66	12.6	187.4	114.14			High	Not Found
	FALSE	High	[K].ITVTFNINNSIPPTFDGEEEPSQGQK.[V]		0.0122347	0.00204787	1	3	1	Q07021	Q07021 [129-154]		0	2862.37921	FALSE	0.01	2.85194E-17			200				Not Found	Not Found
	FALSE	High	[-K].MSGGWELELNGTEAK.[L]		1.36156E-06	0.000462916	1	3	2	Q07021	Q07021 [105-119]		0	1621.75265	FALSE	0.01	2.85194E-17			200				Not Found	Not Found
	FALSE	High	[-K].MSGGWELELNGTEAK.[L]	1xOxidation [M1]	0.000307562	0.000462916	1	3	1	Q07021	Q07021 [105-119]		0	1637.74756	FALSE	0.193	0.051062492	0	32.3	167.7				Not Found	Not Found
	FALSE	High	[K].VEEQEPELTSTPNFVVEVIK.[N]		0.016142	0.00356908	1	3	1	Q07021	Q07021 [155-174]		0	2287.17038	FALSE	0.031	0.001851574	247.1	6	194	121.27			Not Found	Not Found
FALSE	High	Master Protein	Q86Y46	Keratin, type II cytoskeletal 73 OS=Homo sapiens OX=9606 GN=KRT73 PE=1 SV=1	0	TRUE	32.663	10	6	108	0	540	58.9	7.23	148.74	6	cell organization and biogenesis;other biological processes	cytosol;cytoskeleton	bone, tooth or skin structural activity	Pf00038, Pf16208	319101	ENSG00000186049	KRT73	hsa:319101; Q32MB2; Q86Y46	2.246
	Checked	Confidence	Annotated Sequence	Modifications	Qvality PEP	Qvality q-value	# Protein Groups	# Proteins	# PSMs	Master Protein Accessions	Positions in Master Proteins	Modifications in Master Proteins	# Missed Cleavages	Theo. MH+ [Da]	Contaminant	Abundance Ratio: (R) / (V)	Abundance Ratio Adj. P-Value: (R) / (V)	Abundance Ratio Variability [%]: (R) / (V)	Abundances (Grouped): R	Abundances (Grouped): V	Abundances (Grouped) CV [%]: R	Abundances (Grouped) CV [%]: V	Quan Info	Found in Sample: [S1] F1: Sample, 1, R	Found in Sample: [S6] F6: Sample, 3, V
	FALSE	High	[R].ALEEANADLEVK.[I]		2.04257E-08	0.000462916	4	6	32	P02533; K7EMD9; P19012; P08779	P02533 [135-146]; K7EMD9 [17-28]; P19012 [125-136]; P08779 [137-148]		0	1301.65834	TRUE	1.35	0.659853604	56.15	114.9	85.1	17.23	69.22	Shared	High	High
	FALSE	High	[KR].LAADDFR.[AILTV]		0.00467552	0.000771568	8	24	88	Q14532; A0A1B0GVI3; P02533; P05783; K7EMD9; P19012; Q04695; P08779	Q14532 [176-182]; A0A1B0GVI3 [229-235]; P02533 [195-201]; P05783 [159-165]; K7EMD9 [78-84]; P19012 [186-192]; Q04695 [164-170]; P08779 [197-203]		0	807.39954	TRUE	1.011	0.550695966	51.47	80.3	119.7	104.84	94.24	Shared	High	High
	FALSE	High	[KR].LAADDFRIK.[LY]		0.00328222	0.000771568	3	10	20	A0A1B0GVI3; K7EMD9; P19012	A0A1B0GVI3 [229-237]; K7EMD9 [78-86]; P19012 [186-194]		1	1048.57857	TRUE	0.135	0.044082218	51.15	23.7	176.3	2.8	46.95	Shared	Not Found	High
	FALSE	High	[R].LKYENELALR.[Q]		0.000574853	0.000462916	2	4	6	K7EMD9; P19012	K7EMD9 [85-94]; P19012 [193-202]		1	1248.69466	FALSE	4.715	0.998178045	106.18	165	35	73.29	111.16	Shared	Not Found	High
	FALSE	High	[K].ILTATIENNR.[V]		0.00110621	0.000462916	1	3	6	K7EMD9	K7EMD9 [59-68]		0	1144.63206	FALSE	2.059	0.689122062	15.32	134.6	65.4	70.59			Peak Found	Not Found
	FALSE	High	[-].MQNLNDR.[L]		0.0179321	0.00356908	1	1	13	K7EMD9	K7EMD9 [1-7]		0	890.41488	FALSE	1.208	0.509249333	64.98	81.8	118.2	59.21	35.38		Peak Found	High
	FALSE	High	[K].NHEEEMK.[DANE]		0.0384937	0.00551758	3	12	1	A0A1B0GVI3; K7EMD9; P19012	A0A1B0GVI3 [286-292]; K7EMD9 [135-141]; P19012 [243-249]		0	916.38291	TRUE	0.01	2.85194E-17			200			Shared	Not Found	Not Found
	FALSE	High	[R].QSVEADINGLR.[RK]		1.69173E-05	0.000462916	2	6	20	A0A1B0GVI3; K7EMD9	A0A1B0GVI3 [246-256]; K7EMD9 [95-105]		0	1201.61714	TRUE	3.888	0.891450877	131.68	139.9	60.1	122.69	128.5	Shared	High	Peak Found
	FALSE	High	[R].VLDELTLSK.[T]		0.0212521	0.0038248	1	3	2	K7EMD9	K7EMD9 [107-115]		0	1017.58265	FALSE	19.44	0.79914792	294.33	185.8	14.2	78.17	137.19		High	Peak Found
	FALSE	High	[R].VILEIDNAR.[L]		0.00241985	0.000462916	2	4	9	K7EMD9; P19012	K7EMD9 [69-77]; P19012 [177-185]		0	1042.58914	FALSE	2.114	0.686793838	90.95	134.6	65.4	57.52	87.67	Shared	High	Peak Found
FALSE	High	Master Protein	P10412	Histone H1.4 OS=Homo sapiens OX=9606 GN=H1-4 PE=1 SV=2	0	FALSE	39.621	23	5	98	1	219	21.9	11.03	153.38	5	cell organization and biogenesis;other biological processes	nucleus;other cell component	nucleic acid binding activity;other molecular function	Pf00538	3008	ENSG00000168298	H1-4	hsa:3008; P10412; Q4VB25	1.892
	Checked	Confidence	Annotated Sequence	Modifications	Qvality PEP	Qvality q-value	# Protein Groups	# Proteins	# PSMs	Master Protein Accessions	Positions in Master Proteins	Modifications in Master Proteins	# Missed Cleavages	Theo. MH+ [Da]	Contaminant	Abundance Ratio: (R) / (V)	Abundance Ratio Adj. P-Value: (R) / (V)	Abundance Ratio Variability [%]: (R) / (V)	Abundances (Grouped): R	Abundances (Grouped): V	Abundances (Grouped) CV [%]: R	Abundances (Grouped) CV [%]: V	Quan Info	Found in Sample: [S1] F1: Sample, 1, R	Found in Sample: [S6] F6: Sample, 3, V
	FALSE	High	[R].GALQNIIPASTGAAK.[A]		6.83123E-10	0.000462916	1	2	23	P04406	P04406 [201-215]		0	1411.79035	FALSE	2.016	0.801167306	68.28	133.7	66.3	30.01	68.81		High	High
	FALSE	High	[R].LEKPAKYDDIKK.[V]		0.0461893	0.00602206	1	2	1	P04406	P04406 [249-260]		2	1447.81551	FALSE	20.326	0.796996137	513.23	190.6	9.4	42.78	138.36		Not Found	Peak Found
	FALSE	High	[K].IKWGDAGAEYVVESTGVFTTMEK.[A]		5.11834E-09	0.000462916	1	2	2	P04406	P04406 [85-107]		1	2518.21702	FALSE	31.907	0.527606334	113.97	193.9	6.1	86.19			Not Found	Not Found
	FALSE	High	[K].IKWGDAGAEYVVESTGVFTTMEK.[A]	1xOxidation [M21]	0.00168936	0.000462916	1	2	1	P04406	P04406 [85-107]		1	2534.21193	FALSE	10.133	0.935325628	45.94	182	18	41.86			Not Found	Not Found
	FALSE	High	[K].LISWYDNEFGYSNR.[V]		0.00197224	0.000462916	1	2	2	P04406	P04406 [310-323]		0	1763.80237	FALSE	100	2.85194E-17	56.56	199	1	40.68			Peak Found	Not Found
	FALSE	High	[K].LVINGNPITIFQERDPSK.[I]		0.000212517	0.000462916	1	1	1	P04406	P04406 [67-84]		1	2041.10766	FALSE								No Quan Values	High	Not Found
	FALSE	High	[K].RVIISAPSADAPMFVMGVNHEK.[Y]		1.74506E-06	0.000462916	1	2	1	P04406	P04406 [118-139]		1	2369.21043	FALSE	100	2.85194E-17	88.66	198.4	1.6	72.58			Not Found	Not Found
	FALSE	High	[K].VIHDNFGIVEGLMTTVHAITATQK.[T]		2.43681E-10	0.000462916	1	2	4	P04406	P04406 [163-186]		0	2595.35993	FALSE	100	2.85194E-17	90.13	199.1	0.9	73.46			Not Found	Not Found
	FALSE	High	[K].VIHDNFGIVEGLMTTVHAITATQK.[T]	1xOxidation [M13]	6.43465E-13	0.000462916	1	2	3	P04406	P04406 [163-186]		0	2611.35485	FALSE	100	2.85194E-17	36.73	199.4	0.6	34.01			Not Found	Not Found
	FALSE	High	[R].VIISAPSADAPMFVMGVNHEK.[Y]		0.00921147	0.00143222	1	2	2	P04406	P04406 [119-139]		0	2213.10932	FALSE	100	2.85194E-17	55.44	199.5	0.5	60.12	61.09		Peak Found	Peak Found
	FALSE	High	[R].VIISAPSADAPMFVMGVNHEK.[Y]	1xOxidation [M12]	0.000363268	0.000462916	1	2	1	P04406	P04406 [119-139]		0	2229.10424	FALSE	20.029	0.716065048	31.4	190.5	9.5	29.3			Not Found	Not Found
	FALSE	High	[R].VIISAPSADAPMFVMGVNHEK.[Y]	2xOxidation [M12; M15]	0.06721	0.00602206	1	2	2	P04406	P04406 [119-139]		0	2245.09915	FALSE	4.188	0.914608942	10.51	161.5	38.5	17.62			High	Not Found
	FALSE	High	[R].VPTANVSVVDLTCR.[L]	1xCarbamidomethyl [C13]	5.5644E-08	0.000462916	1	2	5	P04406	P04406 [235-248]		0	1530.79445	FALSE	35.306	0.554279502	93.42	194.5	5.5	70.06			High	Not Found
	FALSE	High	[R].VVDLMAHMASKE.[-]		0.0507637	0.00602206	1	2	2	P04406	P04406 [324-335]		1	1330.64937	FALSE	49.216	0.26160686	51.07	196	4	63.49	50.99		Not Found	Peak Found
	FALSE	High	[K].WGDAGAEYVVESTGVFTTMEK.[A]		2.50174E-09	0.000462916	1	2	2	P04406	P04406 [87-107]		0	2277.03799	FALSE	100	2.85194E-17		200		101.54			Peak Found	Not Found
	FALSE	High	[K].WGDAGAEYVVESTGVFTTMEK.[A]	1xOxidation [M19]	0.00583136	0.000771568	1	2	2	P04406	P04406 [87-107]		0	2293.0329	FALSE	100	2.85194E-17	66.49	198.3	1.7	54.85			Peak Found	Not Found
FALSE	High	Master Protein	Q9BUF5	Tubulin beta-6 chain OS=Homo sapiens OX=9606 GN=TUBB6 PE=1 SV=1	0	FALSE	81.169	35	12	95	7	446	49.8	4.88	117.55	12	cell cycle OR cell proliferation;cell organization and biogenesis	cytoskeleton;other cell component	cytoskeletal activity;other molecular function	Pf00091, Pf03953	84617	ENSG00000176014	TUBB6	B3KM76; hsa:84617; Q9BUF5; Q9HA42	19.165
	Checked	Confidence	Annotated Sequence	Modifications	Qvality PEP	Qvality q-value	# Protein Groups	# Proteins	# PSMs	Master Protein Accessions	Positions in Master Proteins	Modifications in Master Proteins	# Missed Cleavages	Theo. MH+ [Da]	Contaminant	Abundance Ratio: (R) / (V)	Abundance Ratio Adj. P-Value: (R) / (V)	Abundance Ratio Variability [%]: (R) / (V)	Abundances (Grouped): R	Abundances (Grouped): V	Abundances (Grouped) CV [%]: R	Abundances (Grouped) CV [%]: V	Quan Info	Found in Sample: [S1] F1: Sample, 1, R	Found in Sample: [S6] F6: Sample, 3, V
	FALSE	High	[R].DKYGVFPLR.[G]		0.0150262	0.00299941	1	1	3	P11388	P11388 [479-487]		1	1094.59931	FALSE	21.068	0.705142535	474.01	190.9	9.1	14.81	136.13		Not Found	Peak Found
	FALSE	High	[K].ELILFSNSDNER.[S]		0.000265828	0.000462916	2	3	6	P11388; Q02880	P11388 [702-713]; Q02880 [723-734]		0	1436.7016	FALSE	3.822	0.881461882	25.96	158.1	41.9	13.82	27.82	Shared	Not Found	High
	FALSE	High	[R].FLEEFITPIVK.[V]		9.61623E-05	0.000462916	1	1	4	P11388	P11388 [569-579]		0	1335.75587	FALSE	20.836	0.656337035	23.6	190.8	9.2	22.23			Not Found	Not Found
	FALSE	High	[K].FLYDDNQR.[V]		0.0291546	0.00456094	2	3	3	P11388; Q02880	P11388 [828-835]; Q02880 [849-856]		0	1070.49015	FALSE	1.417	0.321770199	31.37	112.5	87.5	16.74	81.41	Shared	Not Found	High
	FALSE	High	[K].GFQQISFVNSIATSK.[G]		5.24234E-07	0.000462916	1	1	3	P11388	P11388 [307-321]		0	1626.8486	FALSE	18.256	0.785149266	7.45	189.6	10.4	7.1			Not Found	Not Found
	FALSE	High	[K].GLLINFIHHNWPSLLR.[H]		0.00714612	0.0010923	1	1	3	P11388	P11388 [551-566]		0	1930.081	FALSE	100	2.85194E-17		200		95.75			Not Found	Not Found
	FALSE	High	[R].GYDSDPVKAWK.[E]		0.0134039	0.00204787	1	1	1	P11388	P11388 [1081-1091]		1	1265.61608	FALSE	0.01	2.85194E-17			200				Not Found	High
	FALSE	High	[K].MYVPALIFGQLLTSSNYDDDEKKVTGGR.[N]		0.00282716	0.000771568	1	1	1	P11388	P11388 [135-162]		2	3117.55613	FALSE	100	2.85194E-17		200		31.59			Not Found	Not Found
	FALSE	High	[K].NYEDEDSLKTLR.[Y]		0.0192362	0.0038248	1	1	1	P11388	P11388 [521-532]		1	1482.70708	FALSE	0.01	2.85194E-17			200				Not Found	Not Found
	FALSE	High	[K].QIMENAEINNIIK.[I]		0.0102755	0.00177795	2	3	1	P11388; Q02880	P11388 [500-512]; Q02880 [521-533]		0	1529.7992	FALSE	3.242	0.676279649	0	152.8	47.2			Shared	Not Found	Not Found
	FALSE	High	[K].TLAVSGLGVVGR.[D]		4.19914E-06	0.000462916	1	1	16	P11388	P11388 [467-478]		0	1128.67353	FALSE	1.581	0.716065048	33.34	122.5	77.5	21.8	35.93		Not Found	High
	FALSE	High	[K].TQMAEVLPSPR.[G]		0.000966721	0.000462916	1	1	2	P11388	P11388 [1205-1215]		0	1228.63543	FALSE	0.01	2.85194E-17			200				Not Found	Not Found
	FALSE	High	[K].TQMAEVLPSPR.[G]	1xOxidation [M3]	0.00423578	0.000771568	1	1	2	P11388	P11388 [1205-1215]		0	1244.63035	FALSE	7.341	0.953896933	77.77	143.4	56.6	134.53	115.47		Peak Found	Peak Found
	FALSE	High	[R].YIFTMLSSLAR.[L]		0.00199896	0.000462916	1	1	3	P11388	P11388 [805-815]		0	1301.69222	FALSE	56.89	0.340076115	9.34	196.5	3.5	8.89			Not Found	Not Found
	FALSE	High	[R].YIFTMLSSLAR.[L]	1xOxidation [M5]	0.00500858	0.000771568	1	1	5	P11388	P11388 [805-815]		0	1317.68713	FALSE	3.117	0.834171992	25.82	151.4	48.6	24.26			Not Found	Not Found
	FALSE	High	[K].YSGPEDDAAISLAFSK.[K]		0.000229129	0.000462916	1	1	2	P11388	P11388 [640-655]		0	1670.79081	FALSE	83.74	0.266029341	13.59	197.6	2.4	78.67			Peak Found	Not Found
FALSE	High	Master Protein	P23396	40S ribosomal protein S3 OS=Homo sapiens OX=9606 GN=RPS3 PE=1 SV=2	0	FALSE	60.24	52	10	95	10	243	26.7	9.66	199.36	10	cell cycle OR cell proliferation;cell organization and biogenesis;protein metabolism;DNA metabolism;other metabolic processes;stress response;other biological processes	plasma membrane;other membranes;cytosol;cytoskeleton;mitochondrion;ER/Golgi;translational apparatus;nucleus;other cell component	cytoskeletal activity;nucleic acid binding activity;other molecular function	Pf00189, Pf07650	6188	ENSG00000149273	RPS3	B2R7N5; hsa:6188; J3KN86; P23396; Q498B5; Q8NI95	6.772
	Checked	Confidence	Annotated Sequence	Modifications	Qvality PEP	Qvality q-value	# Protein Groups	# Proteins	# PSMs	Master Protein Accessions	Positions in Master Proteins	Modifications in Master Proteins	# Missed Cleavages	Theo. MH+ [Da]	Contaminant	Abundance Ratio: (R) / (V)	Abundance Ratio Adj. P-Value: (R) / (V)	Abundance Ratio Variability [%]: (R) / (V)	Abundances (Grouped): R	Abundances (Grouped): V	Abundances (Grouped) CV [%]: R	Abundances (Grouped) CV [%]: V	Quan Info	Found in Sample: [S1] F1: Sample, 1, R	Found in Sample: [S6] F6: Sample, 3, V
	FALSE	High	[R].ALLELQLEPEELYQTFQR.[I]		1.21134E-05	0.000462916	1	1	1	P13639	P13639 [163-180]		0	2220.15467	FALSE	100	2.85194E-17		200		123.4			Not Found	Not Found
	FALSE	High	[K].ARPFPDGLAEDIDKGEVSAR.[Q]		3.36959E-18	0.000462916	1	1	9	P13639	P13639 [606-625]		1	2143.07782	FALSE	50.522	0.388680142	61.99	196.1	3.9	54.55			Not Found	Not Found
	FALSE	High	[K].GPLMMYISK.[M]		0.00374652	0.000771568	1	1	2	P13639	P13639 [392-400]		0	1039.53149	FALSE	7.327	0.935325628	50.7	176	24	45.76			Not Found	Not Found
	FALSE	High	[-].MVNFTVDQIR.[A]	1xMet-loss [N-Term]	0.000690604	0.000462916	1	1	13	P13639	P13639 [1-10]	P13639 1xMet-loss [N-Term]	0	1091.58438	FALSE	5.056	0.981712503	101.96	167	33	58.68	99.06		High	High
	FALSE	High	[K].STAISLFYELSENDLNFIK.[Q]		6.68642E-09	0.000462916	1	1	1	P13639	P13639 [72-90]		0	2204.11214	FALSE	41.064	0.295818398	193.05	195.2	4.8	112.16			Not Found	Not Found
	FALSE	High	[R].VFSGLVSTGLK.[V]		0.00552548	0.000771568	1	1	3	P13639	P13639 [416-426]		0	1107.64084	FALSE	1.176	0.494444744	50.48	109.5	90.5	25.13	44.48		High	High
	FALSE	High	[R].WLPAGDALLQMITIHLPSPVTAQK.[Y]	1xOxidation [M11]	0.0745658	0.00733159	1	1	1	P13639	P13639 [343-366]		0	2616.42181	FALSE	100	2.85194E-17		200		84.52			Not Found	Not Found
FALSE	High	Master Protein	P16403	Histone H1.2 OS=Homo sapiens OX=9606 GN=H1-2 PE=1 SV=2	0	FALSE	39.209	26	6	94	2	213	21.4	10.93	139.71	6	cell organization and biogenesis;other biological processes	nucleus;other cell component	nucleic acid binding activity;other molecular function	Pf00538	3006	ENSG00000187837	H1-2	A8K4I2; hsa:3006; P16403	3.018
	Checked	Confidence	Annotated Sequence	Modifications	Qvality PEP	Qvality q-value	# Protein Groups	# Proteins	# PSMs	Master Protein Accessions	Positions in Master Proteins	Modifications in Master Proteins	# Missed Cleavages	Theo. MH+ [Da]	Contaminant	Abundance Ratio: (R) / (V)	Abundance Ratio Adj. P-Value: (R) / (V)	Abundance Ratio Variability [%]: (R) / (V)	Abundances (Grouped): R	Abundances (Grouped): V	Abundances (Grouped) CV [%]: R	Abundances (Grouped) CV [%]: V	Quan Info	Found in Sample: [S1] F1: Sample, 1, R	Found in Sample: [S6] F6: Sample, 3, V
	FALSE	High	[R].GATQQILDEAER.[S]		7.82746E-07	0.000462916	1	3	6	P78371	P78371 [377-388]		0	1330.65973	FALSE	0.01	2.85194E-17			200		24.19		Not Found	High
	FALSE	High	[R].MLPTIIADNAGYDSADLVAQLR.[A]		0.00175606	0.000462916	1	2	1	P78371	P78371 [445-466]		0	2347.19622	FALSE	8.483	0.980044018	0	178.9	21.1				Not Found	Not Found
	FALSE	High	[R].VQDDEVGDGTTSVTVLAAELLR.[E]		0.0491913	0.00602206	1	3	1	P78371	P78371 [90-111]		0	2288.16161	FALSE	100	2.85194E-17		200		62.81			Not Found	Not Found
FALSE	High	Master Protein	Q14532	Keratin, type I cuticular Ha2 OS=Homo sapiens OX=9606 GN=KRT32 PE=1 SV=3	0	TRUE	12.189	9	4	92	3	448	50.3	4.84	109.96	4	cell organization and biogenesis;other biological processes	cytosol;cytoskeleton	other molecular function	Pf00038	3882	ENSG00000108759	KRT32	hsa:3882; Q14532	21.569
	Checked	Confidence	Annotated Sequence	Modifications	Qvality PEP	Qvality q-value	# Protein Groups	# Proteins	# PSMs	Master Protein Accessions	Positions in Master Proteins	Modifications in Master Proteins	# Missed Cleavages	Theo. MH+ [Da]	Contaminant	Abundance Ratio: (R) / (V)	Abundance Ratio Adj. P-Value: (R) / (V)	Abundance Ratio Variability [%]: (R) / (V)	Abundances (Grouped): R	Abundances (Grouped): V	Abundances (Grouped) CV [%]: R	Abundances (Grouped) CV [%]: V	Quan Info	Found in Sample: [S1] F1: Sample, 1, R	Found in Sample: [S6] F6: Sample, 3, V
	FALSE	High	[R].ALKDEEKMELQEIQLK.[E]	1xOxidation [M8]	0.0106991	0.00204787	1	5	1	A0A087WWU8	A0A087WWU8 [98-113]		2	1961.02597	FALSE	11.448	0.937568254	122.77	183.9	16.1	90.2			Not Found	Not Found
	FALSE	High	[R].AREQAEAEVASLNRR.[I]		1.68366E-07	0.000462916	1	3	1	A0A087WWU8	A0A087WWU8 [41-55]		2	1699.88342	FALSE	100	2.85194E-17		200		77.21			Not Found	Not Found
	FALSE	High	[R].EQAEAEVASLNR.[R]		0.00513185	0.000771568	1	3	2	A0A087WWU8	A0A087WWU8 [43-54]		0	1316.64408	FALSE	19.624	0.677338631	124.67	194.1	5.9	47.85	115.69		Peak Found	Peak Found
	FALSE	High	[R].EQAEAEVASLNRR.[I]		0.00451857	0.000771568	1	3	3	A0A087WWU8	A0A087WWU8 [43-55]		1	1472.74519	FALSE	2.615	0.876643999	111.52	144.7	55.3	92.18	18.74		Not Found	High
	FALSE	High	[R].KLVIIEGDLER.[T]		0.000171868	0.000462916	1	5	8	A0A087WWU8	A0A087WWU8 [132-142]		1	1284.75218	FALSE	9.777	0.902864075	70.79	181.4	18.6	65.6	13		Not Found	High
	FALSE	High	[R].LATALQKLEEAEKAADESER.[GWL]		0.000954644	0.000462916	5	30	1	A0A2R8Y5V9; Q5TCU3; H0YKJ4; A0A0S2Z4G6; A0A087WWU8	A0A2R8Y5V9 [70-89]; Q5TCU3 [106-125]; H0YKJ4 [70-89]; A0A0S2Z4G6 [106-125]; A0A087WWU8 [70-89]		2	2202.12483	FALSE	58.692	0.329105614	133.49	196.6	3.4	94.63		Shared	Not Found	Not Found
	FALSE	High	[K].LEEAEKAADESER.[GWL]		1.57455E-11	0.000462916	5	30	1	A0A2R8Y5V9; Q5TCU3; H0YKJ4; A0A0S2Z4G6; A0A087WWU8	A0A2R8Y5V9 [77-89]; Q5TCU3 [113-125]; H0YKJ4 [77-89]; A0A0S2Z4G6 [113-125]; A0A087WWU8 [77-89]		1	1476.68126	FALSE	100	2.85194E-17		200				Shared	Not Found	Not Found
	FALSE	High	[R].IQLVEEELDR.[A]		0.000030215	0.000462916	5	30	3	A0A2R8Y5V9; Q5TCU3; H0YKJ4; A0A0S2Z4G6; A0A087WWU8	A0A2R8Y5V9 [56-65]; Q5TCU3 [92-101]; H0YKJ4 [56-65]; A0A0S2Z4G6 [92-101]; A0A087WWU8 [56-65]		0	1243.65286	FALSE	0.01	2.85194E-17			200		10.13	Shared	Not Found	High
	FALSE	High	[K].IQVLQQQADDAEER.[A]		0.0238229	0.00405599	1	3	1	A0A087WWU8	A0A087WWU8 [14-27]		0	1642.8031	FALSE	100	2.85194E-17		200		66.69			Not Found	Not Found
	FALSE	High	[K].LVIIEGDLER.[T]		0.00173091	0.000462916	1	5	7	A0A087WWU8	A0A087WWU8 [133-142]		0	1156.65721	FALSE	15.484	0.818980313	87.7	187.9	12.1	72			Not Found	Not Found
	FALSE	High	[-].MAGITTIEAVK.[R]	1xMet-loss+Acetyl [N-Term]	0.000467872	0.000462916	1	3	4	A0A087WWU8	A0A087WWU8 [1-11]	A0A087WWU8 1xMet-loss+Acetyl [N-Term]	0	1044.59355	FALSE	100	2.85194E-17	107.09	199.8	0.2	82.81			Not Found	Not Found
	FALSE	High	[K].MEIQEIQLK.[E]		0.000657824	0.000462916	3	18	28	H0YKJ4; A0A0S2Z4G6; A0A087WWU8	H0YKJ4 [105-113]; A0A0S2Z4G6 [141-149]; A0A087WWU8 [105-113]		0	1131.60782	FALSE	59.763	0.208581709	80.15	196.7	3.3	105.63	34.43	Shared	Peak Found	Peak Found
	FALSE	High	[R].MLDQTLLDLNEM.[-]	2xOxidation [M1; M12]	0.030423	0.00456094	1	2	1	A0A087WWU8	A0A087WWU8 [216-227]		0	1467.67056	FALSE	24.433	0.579115336	0	192.1	7.9				Not Found	Not Found
	FALSE	High	[R].RIQLVEEELDR.[A]		0.00445743	0.000771568	5	30	1	A0A2R8Y5V9; Q5TCU3; H0YKJ4; A0A0S2Z4G6; A0A087WWU8	A0A2R8Y5V9 [55-65]; Q5TCU3 [91-101]; H0YKJ4 [55-65]; A0A0S2Z4G6 [91-101]; A0A087WWU8 [55-65]		1	1399.75397	FALSE	30.472	0.607849139	55.99	193.6	6.4	80.54	76.64	Shared	Not Found	Peak Found
FALSE	High	Master Protein	F5H5D3	Tubulin alpha chain OS=Homo sapiens OX=9606 GN=TUBA1C PE=1 SV=1	0	FALSE	59.794	23	10	86	3	519	57.7	5.07	165.61	10	cell organization and biogenesis;other biological processes	cytoskeleton;other cell component	cytoskeletal activity;other molecular function	Pf00091, Pf03953	84790	ENSG00000167553	TUBA1C	F5H5D3	15.64
	Checked	Confidence	Annotated Sequence	Modifications	Qvality PEP	Qvality q-value	# Protein Groups	# Proteins	# PSMs	Master Protein Accessions	Positions in Master Proteins	Modifications in Master Proteins	# Missed Cleavages	Theo. MH+ [Da]	Contaminant	Abundance Ratio: (R) / (V)	Abundance Ratio Adj. P-Value: (R) / (V)	Abundance Ratio Variability [%]: (R) / (V)	Abundances (Grouped): R	Abundances (Grouped): V	Abundances (Grouped) CV [%]: R	Abundances (Grouped) CV [%]: V	Quan Info	Found in Sample: [S1] F1: Sample, 1, R	Found in Sample: [S6] F6: Sample, 3, V
	FALSE	High	[K].FIYESDVLWK.[H]		0.00386378	0.000771568	1	1	3	Q9HAN9	Q9HAN9 [196-205]		0	1299.66197	FALSE	100	2.85194E-17	115.14	199.3	0.7	89.08	116.29		Peak Found	Peak Found
	FALSE	High	[K].GIISPVGDAYK.[K]		0.000103319	0.000462916	1	2	4	Q9HAN9	Q9HAN9 [46-56]		0	1119.60445	FALSE	100	2.85194E-17		200		72.49			Peak Found	Not Found
	FALSE	High	[K].GIISPVGDAYKK.[K]		0.0620182	0.00602206	1	2	1	Q9HAN9	Q9HAN9 [46-57]		1	1247.69941	FALSE	50.466	0.426401165	53.05	196.1	3.9	52.1	14.39		Not Found	Peak Found
	FALSE	High	[K].HNLYSSESEDRNAGVILAPLQR.[N]		1.41455E-06	0.000462916	1	1	4	Q9HAN9	Q9HAN9 [251-272]		1	2469.24807	FALSE	100	2.85194E-17		200		46.3			Not Found	Not Found
	FALSE	High	[R].NAGVILAPLQR.[N]		0.000997357	0.000462916	1	1	5	Q9HAN9	Q9HAN9 [262-272]		0	1151.68952	FALSE	52.506	0.359524477	60.49	196.3	3.7	53.43			Not Found	Peak Found
	FALSE	High	[K].WVEVDTWESLQK.[E]		0.000386631	0.000462916	1	2	1	Q9HAN9	Q9HAN9 [79-90]		0	1519.74273	FALSE	100	2.85194E-17	64.19	199.7	0.3	56.19			Not Found	Peak Found
	FALSE	High	[K].WVEVDTWESLQKEWKETLK.[V]		0.00566545	0.000771568	1	2	1	Q9HAN9	Q9HAN9 [79-97]		2	2434.2289	FALSE	100	2.85194E-17	35.03	198.4	1.6	116.15	10.95		Peak Found	Peak Found
	FALSE	High	[R].YLVPDLVQEYIEK.[H]		0.00367001	0.000771568	1	1	2	Q9HAN9	Q9HAN9 [238-250]		0	1608.85195	FALSE	100	2.85194E-17		200		55.63			Not Found	Not Found
	FALSE	High	[R].YLVPDLVQEYIEKHNLYSSESEDRNAGVILAPLQR.[N]		3.45203E-12	0.000462916	1	1	1	Q9HAN9	Q9HAN9 [238-272]		2	4059.08218	FALSE	100	2.85194E-17		200					Not Found	Not Found
FALSE	High	Master Protein	P62269	40S ribosomal protein S18 OS=Homo sapiens OX=9606 GN=RPS18 PE=1 SV=3	0	FALSE	41.29	47	9	84	8	152	17.7	10.99	132.62	9	protein metabolism;other metabolic processes	cytosol;translational apparatus;nucleus;other cell component	nucleic acid binding activity;other molecular function	Pf00416	6222	ENSG00000096150; ENSG00000223367; ENSG00000226225; ENSG00000231500; ENSG00000235650	RPS18	hsa:6222; P25232; P62269; Q5SUJ3; Q6IPF8	5.676
	Checked	Confidence	Annotated Sequence	Modifications	Qvality PEP	Qvality q-value	# Protein Groups	# Proteins	# PSMs	Master Protein Accessions	Positions in Master Proteins	Modifications in Master Proteins	# Missed Cleavages	Theo. MH+ [Da]	Contaminant	Abundance Ratio: (R) / (V)	Abundance Ratio Adj. P-Value: (R) / (V)	Abundance Ratio Variability [%]: (R) / (V)	Abundances (Grouped): R	Abundances (Grouped): V	Abundances (Grouped) CV [%]: R	Abundances (Grouped) CV [%]: V	Quan Info	Found in Sample: [S1] F1: Sample, 1, R	Found in Sample: [S6] F6: Sample, 3, V
	FALSE	High	[K].ALGLNENDYK.[F]		0.00433776	0.000771568	1	8	1	A0A0A0MRM8	A0A0A0MRM8 [741-750]		0	1136.55823	FALSE	0.068	0.011424677	226.69	12.8	187.2	118.36			Not Found	Peak Found
	FALSE	High	[K].FAEFDQIMK.[S]	1xOxidation [M8]	0.000700192	0.000462916	1	8	2	A0A0A0MRM8	A0A0A0MRM8 [763-771]		0	1144.53432	FALSE	100	2.85194E-17		200		53.82			Peak Found	Not Found
	FALSE	High	[K].FVEIHFNEK.[S]		0.0554284	0.00602206	1	12	3	A0A0A0MRM8	A0A0A0MRM8 [209-217]		0	1162.58914	FALSE	5.396	0.959028691	93.39	168.7	31.3	75.38			Not Found	Not Found
	FALSE	High	[R].GAEILPR.[Q]		0.0333599	0.00511468	1	4	7	A0A0A0MRM8	A0A0A0MRM8 [1209-1215]		0	755.44101	FALSE	4.598	0.854035949	115.7	147.1	52.9	83.7	89.69		Peak Found	High
	FALSE	High	[R].IAQSEAELISDEAQADLALR.[RS]		1.62059E-07	0.000462916	1	5	3	A0A0A0MRM8	A0A0A0MRM8 [1016-1035]		0	2143.08772	FALSE	100	2.85194E-17		200					Not Found	Not Found
	FALSE	High	[R].IAQSEAELISDEAQADLALRR.[GS]		4.57579E-06	0.000462916	1	2	3	A0A0A0MRM8	A0A0A0MRM8 [1016-1036]		1	2299.18883	FALSE	100	2.85194E-17	31.41	198.3	1.7	29.31			Not Found	Not Found
	FALSE	High	[R].IQAEVEAQLAR.[Q]		0.000440472	0.000462916	1	5	2	A0A0A0MRM8	A0A0A0MRM8 [981-991]		0	1227.66918	FALSE	28.517	0.639784087	0	193.2	6.8				Not Found	Not Found
	FALSE	High	[K].LSFISVGNK.[F]		0.000972798	0.000462916	1	12	2	A0A0A0MRM8	A0A0A0MRM8 [638-646]		0	964.54621	FALSE	15.706	0.868118925	88.88	188	12	94.31	52.5		Peak Found	Peak Found
	FALSE	High	[K].LVGILDILDEENRLPQPSDQHFTSAVHQK.[H]		1.65538E-12	0.000462916	1	12	2	A0A0A0MRM8	A0A0A0MRM8 [522-550]		1	3299.70188	FALSE	100	2.85194E-17		200		90.69			Not Found	Not Found
	FALSE	High	[K].MSQSIIVSGESGAGK.[T]		0.0239617	0.00405599	1	13	1	A0A0A0MRM8	A0A0A0MRM8 [143-157]		0	1450.72062	FALSE	17.479	0.81070877	80.47	189.2	10.8	65.59	94.42		Not Found	Peak Found
	FALSE	High	[K].MSQSIIVSGESGAGK.[T]	1xOxidation [M1]	0.0103676	0.00177795	1	13	1	A0A0A0MRM8	A0A0A0MRM8 [143-157]		0	1466.71553	FALSE	4.76	0.877968669	73.22	165.3	34.7	62.62			Not Found	Not Found
	FALSE	High	[K].NLEISIDTLMAK.[I]		0.0192362	0.0038248	1	7	1	A0A0A0MRM8	A0A0A0MRM8 [873-884]		0	1347.71883	FALSE	100	2.85194E-17	28.56	199.4	0.6	26.75			Not Found	Peak Found
	FALSE	High	[K].NLEISIDTLMAK.[I]	1xOxidation [M10]	0.00522222	0.000771568	1	7	1	A0A0A0MRM8	A0A0A0MRM8 [873-884]		0	1363.71374	FALSE	7.054	0.960889817	107.14	175.2	24.8	152.35			Peak Found	Not Found
	FALSE	High	[K].SDPDHLAELVK.[R]		2.02766E-05	0.000462916	1	8	1	A0A0A0MRM8	A0A0A0MRM8 [772-782]		0	1223.62664	FALSE	23.136	0.743790166	58.75	191.7	8.3		66.35		Not Found	Peak Found
	FALSE	High	[K].SSEELLSALQK.[K]		0.0289785	0.00456094	1	7	2	A0A0A0MRM8	A0A0A0MRM8 [905-915]		0	1204.64196	FALSE	24.442	0.647968512	87.94	192.1	7.9	78.27	15.99		Not Found	Peak Found
	FALSE	High	[K].SVTDYAQQNPAAQIPAR.[Q]		0.00752241	0.0010923	1	2	2	A0A0A0MRM8	A0A0A0MRM8 [1110-1126]		0	1829.91405	FALSE	5.617	0.894179718	101.73	169.8	30.2	80.01			Not Found	Not Found
	FALSE	High	[K].TVYSHLFDHVVNR.[V]		0.000320114	0.000462916	1	12	3	A0A0A0MRM8	A0A0A0MRM8 [426-438]		0	1586.8074	FALSE	43.743	0.413997718	58.43	195.5	4.5	51.85			Not Found	Not Found
	FALSE	High	[R].YLTESYGTGQDIDDRIVEANPLLEAFGNAK.[T]		1.28882E-07	0.000462916	1	12	1	A0A0A0MRM8	A0A0A0MRM8 [167-196]		1	3299.60664	FALSE	100	2.85194E-17		200					Not Found	Not Found
FALSE	High	Master Protein	P14923	Junction plakoglobin OS=Homo sapiens OX=9606 GN=JUP PE=1 SV=3	0	FALSE	78.747	17	11	83	11	745	81.7	6.14	81.44	11	cell adhesion;cell-cell signaling;cell organization and biogenesis;signal transduction;other biological processes	non-structural extracellular;plasma membrane;other membranes;cytosol;cytoskeleton;nucleus;other cell component	other molecular function	Pf00514	3728	ENSG00000173801	JUP	hsa:3728; P14923; Q15093; Q15151; Q7L3S5; Q86W21; Q9BWC4; Q9HCX9	1.714
	Checked	Confidence	Annotated Sequence	Modifications	Qvality PEP	Qvality q-value	# Protein Groups	# Proteins	# PSMs	Master Protein Accessions	Positions in Master Proteins	Modifications in Master Proteins	# Missed Cleavages	Theo. MH+ [Da]	Contaminant	Abundance Ratio: (R) / (V)	Abundance Ratio Adj. P-Value: (R) / (V)	Abundance Ratio Variability [%]: (R) / (V)	Abundances (Grouped): R	Abundances (Grouped): V	Abundances (Grouped) CV [%]: R	Abundances (Grouped) CV [%]: V	Quan Info	Found in Sample: [S1] F1: Sample, 1, R	Found in Sample: [S6] F6: Sample, 3, V
	FALSE	High	[K].ADLINNLGTIAK.[SF]		1.41455E-06	0.000462916	3	4	21	P07900; P08238; Q58FF8	P07900 [101-112]; P08238 [96-107]; Q58FF8 [96-107]		0	1242.70523	FALSE	3.57	0.946307531	25.55	156.2	43.8	24.01		Shared	High	Not Found
	FALSE	High	[R].ALLFIPR.[R]		0.0458993	0.00602206	1	1	6	P08238	P08238 [331-337]		0	829.52944	FALSE	3.277	0.932408976	25.82	153.2	46.8	29.4	27.81		Not Found	High
	FALSE	High	[R].APFDLFENK.[K]		0.00314462	0.000771568	1	2	2	P08238	P08238 [339-347]		0	1080.53604	FALSE	5.617	0.920079799	44.32	169.8	30.2	40.51			Not Found	Not Found
	FALSE	High	[R].DNSTMGYMMAK.[K]		0.0239617	0.00405599	1	2	1	P08238	P08238 [613-623]		0	1248.50574	FALSE	12.218	0.932977996	108.17	184.9	15.1	53.72	104.14		Not Found	Not Found
	FALSE	High	[K].ELKIDIIPNPQER.[T]		0.0169172	0.00356908	1	2	1	P08238	P08238 [70-82]		1	1564.86933	FALSE	7.075	0.935325628	13.64	175.2	24.8	12.95			Not Found	Not Found
	FALSE	High	[R].ELISNASDALDK.[I]		8.50937E-06	0.000462916	2	14	2	A0A7P0TAE1; P08238	A0A7P0TAE1 [103-114]; P08238 [42-53]		0	1275.64269	FALSE	34.994	0.511791736	93.57	190.9	9.1	70.47	102.28	Shared	Peak Found	Peak Found
	FALSE	High	[R].ELISNASDALDKIR.[LY]		2.29475E-05	0.000462916	2	14	5	A0A7P0TAE1; P08238	A0A7P0TAE1 [103-116]; P08238 [42-55]		1	1544.82786	FALSE	7.194	0.985087167	26.7	175.6	24.4	25.06		Shared	High	Not Found
	FALSE	High	[K].EQVANSAFVER.[V]		0.00664108	0.0010923	1	2	4	P08238	P08238 [492-502]		0	1249.61714	FALSE	19.89	0.69847303	315.69	191.1	8.9	22	132.42		Peak Found	Not Found
	FALSE	High	[R].GVVDSEDIPLNLSR.[E]		1.83434E-11	0.000462916	2	5	36	P07900; P08238	P07900 [387-400]; P08238 [379-392]		0	1513.78566	FALSE	3.572	0.946307531	84.75	156.3	43.7	72.34	29.95	Shared	High	High
	FALSE	High	[K].HFSVEGQLEFR.[A]		0.00493977	0.000771568	2	5	1	P07900; P08238	P07900 [328-338]; P08238 [320-330]		0	1348.66443	FALSE	7.836	0.97645855	88.8	177.4	22.6	62.91	98.27	Shared	Not Found	Peak Found
	FALSE	High	[K].HLEINPDHPIVETLR.[Q]		0.000411242	0.000462916	1	1	2	P08238	P08238 [625-639]		0	1782.94971	FALSE	7.751	0.950508249	50.88	177.1	22.9	45.9			Not Found	Not Found
	FALSE	High	[K].HNDDEQYAWESSAGGSFTVR.[TA]		8.55128E-05	0.000462916	2	3	4	P07900; P08238	P07900 [154-173]; P08238 [149-168]		0	2255.95883	FALSE	100	2.85194E-17		200		89.79		Shared	Not Found	Not Found
	FALSE	High	[K].HSQFIGYPITLYLEK.[E]		0.00602606	0.000771568	2	3	4	P08238; Q58FF8	P08238 [205-219]; Q58FF8 [127-141]		0	1808.95815	FALSE	91.208	0.235140661	41.7	197.8	2.2	38.29		Shared	Not Found	Not Found
	FALSE	High	[K].HSQFIGYPITLYLEKER.[E]		3.48133E-05	0.000462916	2	2	4	P08238; Q58FF8	P08238 [205-221]; Q58FF8 [127-143]		1	2094.10185	FALSE	100	2.85194E-17		200		93.19		Shared	Not Found	Not Found
	FALSE	High	[K].IDIIPNPQER.[T]		0.00114633	0.000462916	1	2	21	P08238	P08238 [73-82]		0	1194.64771	FALSE	4.038	0.972377172	28.13	160.3	39.7	30.96	23.48		Not Found	High
	FALSE	High	[R].NPDDITQEEYGEFYK.[S]		0.0464811	0.00602206	1	1	1	P08238	P08238 [292-306]		0	1847.79701	FALSE	7.724	0.952631674	32.58	177.1	22.9	30.35			Not Found	Not Found
	FALSE	High	[R].RAPFDLFENK.[K]		0.0164806	0.00356908	1	2	3	P08238	P08238 [338-347]		1	1236.63715	FALSE	4.063	0.897256941	35.64	160.5	39.5	39.26	25.77		Not Found	High
	FALSE	High	[R].RAPFDLFENKK.[K]		0.00155962	0.000462916	1	2	4	P08238	P08238 [338-348]		2	1364.73211	FALSE	4.436	0.92508794	35.82	163.2	36.8	33.22			Not Found	Not Found
	FALSE	High	[K].SIYYITGESK.[E]		0.000566619	0.000462916	2	2	3	P08238; Q58FF8	P08238 [482-491]; Q58FF8 [258-267]		0	1160.58338	FALSE	6.569	0.932977996	0	173.6	26.4			Shared	Not Found	Not Found
	FALSE	High	[K].SIYYITGESKEQVANSAFVER.[V]		1.44494E-11	0.000462916	1	1	2	P08238	P08238 [482-502]		1	2391.18268	FALSE	100	2.85194E-17		200		43.77			Not Found	Not Found
	FALSE	High	[R].TLTIVDTGIGMTK.[A]		6.93037E-08	0.000462916	2	4	38	P07900; P08238	P07900 [88-100]; P08238 [83-95]		0	1349.73448	FALSE	6.454	0.935325628	62.67	173.2	26.8	64.09	25.82	Shared	Not Found	High
	FALSE	High	[R].TLTIVDTGIGMTK.[A]	1xOxidation [M11]	6.71891E-07	0.000462916	2	4	24	P07900; P08238	P07900 [88-100]; P08238 [83-95]		0	1365.72939	FALSE	2.585	0.824451655	78.36	144.2	55.8	59.74	9.37	Shared	Peak Found	High
	FALSE	High	[R].YESLTDPSK.[L]		0.00186702	0.000462916	3	6	2	P07900; P08238; Q58FF8	P07900 [61-69]; P08238 [56-64]; Q58FF8 [56-64]		0	1039.49423	FALSE	100	2.85194E-17		200		107.11		Shared	High	Not Found
FALSE	High	Master Protein	H0YAR2	Polyadenylate-binding protein OS=Homo sapiens OX=9606 GN=PABPC1 PE=1 SV=2	0	FALSE	99.439	31	14	82	11	599	66.6	9.28	116.85	14		cytosol	nucleic acid binding activity	Pf00076, Pf00658		ENSG00000070756	PABPC1	H0YAR2	12.908
	Checked	Confidence	Annotated Sequence	Modifications	Qvality PEP	Qvality q-value	# Protein Groups	# Proteins	# PSMs	Master Protein Accessions	Positions in Master Proteins	Modifications in Master Proteins	# Missed Cleavages	Theo. MH+ [Da]	Contaminant	Abundance Ratio: (R) / (V)	Abundance Ratio Adj. P-Value: (R) / (V)	Abundance Ratio Variability [%]: (R) / (V)	Abundances (Grouped): R	Abundances (Grouped): V	Abundances (Grouped) CV [%]: R	Abundances (Grouped) CV [%]: V	Quan Info	Found in Sample: [S1] F1: Sample, 1, R	Found in Sample: [S6] F6: Sample, 3, V
	FALSE	High	[R].EAEAAIYHLQLFEELRR.[L]		2.25766E-10	0.000462916	1	2	3	P14618	P14618 [384-400]		1	2088.08726	FALSE	100	2.85194E-17		200		48.31			Not Found	Not Found
	FALSE	High	[K].FGVEQDVDMVFASFIR.[K]		0.0444767	0.00602206	1	6	1	P14618	P14618 [231-246]		0	1859.89965	FALSE	100	2.85194E-17		200		126.62			Not Found	Not Found
	FALSE	High	[K].FGVEQDVDMVFASFIRK.[A]		0.00454949	0.000771568	1	6	2	P14618	P14618 [231-247]		1	1987.99461	FALSE	100	2.85194E-17		200					Not Found	Not Found
	FALSE	High	[K].GADFLVTEVENGGSLGSKK.[G]		0.0117831	0.00204787	1	6	2	P14618	P14618 [189-207]		1	1907.9709	FALSE	7.437	0.959028691	53.29	176.3	23.7	47.83			Not Found	Not Found
	FALSE	High	[R].GDLGIEIPAEK.[V]		1.02013E-05	0.000462916	1	6	13	P14618	P14618 [295-305]		0	1141.60993	FALSE	2.502	0.864041507	75.2	142.9	57.1	65.32	25.34		High	High
	FALSE	High	[K].GVNLPGAAVDLPAVSEKDIQDLK.[F]		1.44127E-14	0.000462916	1	6	3	P14618	P14618 [208-230]		1	2349.26602	FALSE	100	2.85194E-17		200		56.59			Not Found	Not Found
	FALSE	High	[R].LAPITSDPTEATAVGAVEASFK.[C]		0.00138939	0.000462916	1	2	2	P14618	P14618 [401-422]		0	2175.11795	FALSE	100	2.85194E-17		200		50.48			Not Found	Not Found
	FALSE	High	[R].LDIDSPPITAR.[N]		0.00378526	0.000771568	1	12	5	P14618	P14618 [33-43]		0	1197.64738	FALSE	1.589	0.470946281	43.02	115.2	84.8	49.5	24.01		High	High
	FALSE	High	[R].NTGIICTIGPASR.[S]		0.00377231	0.000771568	1	10	2	P14618	P14618 [44-56]		0	1302.68345	FALSE	8.377	0.97218896	32.76	178.7	21.3	30.51			Not Found	Not Found
	FALSE	High	[R].NTGIICTIGPASR.[S]	1xCarbamidomethyl [C6]	0.00197224	0.000462916	1	10	2	P14618	P14618 [44-56]		0	1359.70491	FALSE	18.333	0.837877477	170.15	189.7	10.3	106.62			High	Peak Found
	FALSE	High	[R].RFDEILEASDGIMVAR.[G]		1.29487E-09	0.000462916	1	5	7	P14618	P14618 [279-294]		1	1821.91636	FALSE	100	2.85194E-17	74.6	199.6	0.4	63.57			Not Found	Not Found
	FALSE	High	[R].RFDEILEASDGIMVAR.[G]	1xOxidation [M13]	0.00417859	0.000771568	1	5	1	P14618	P14618 [279-294]		1	1837.91127	FALSE	100	2.85194E-17	20	199	1	18.9			Not Found	Not Found
	FALSE	High	[R].SVETLKEMIK.[S]		0.00238089	0.000462916	1	9	2	P14618	P14618 [57-66]		1	1177.64969	FALSE	1.022	0.417352119	24.15	101.1	98.9		61.1		Not Found	Peak Found
	FALSE	High	[R].TATESFASDPILYRPVAVALDTKGPEIR.[T]		6.73065E-20	0.000462916	1	8	3	P14618	P14618 [93-120]		1	3017.59423	FALSE	100	2.85194E-17		200		40.73			Not Found	Not Found
FALSE	High	Master Protein	A0A7I2V2G2	Stress-70 protein, mitochondrial OS=Homo sapiens OX=9606 GN=HSPA9 PE=1 SV=1	0	FALSE	80.75	28	14	78	14	610	66.6	5.66	133.58	14	protein metabolism;other metabolic processes	mitochondrion	other molecular function	Pf00012		ENSG00000113013	HSPA9	A0A7I2V2G2	34.981
	Checked	Confidence	Annotated Sequence	Modifications	Qvality PEP	Qvality q-value	# Protein Groups	# Proteins	# PSMs	Master Protein Accessions	Positions in Master Proteins	Modifications in Master Proteins	# Missed Cleavages	Theo. MH+ [Da]	Contaminant	Abundance Ratio: (R) / (V)	Abundance Ratio Adj. P-Value: (R) / (V)	Abundance Ratio Variability [%]: (R) / (V)	Abundances (Grouped): R	Abundances (Grouped): V	Abundances (Grouped) CV [%]: R	Abundances (Grouped) CV [%]: V	Quan Info	Found in Sample: [S1] F1: Sample, 1, R	Found in Sample: [S6] F6: Sample, 3, V
	FALSE	High	[K].ADLINNLGTIAK.[SF]		1.41455E-06	0.000462916	3	4	21	P07900; P08238; Q58FF8	P07900 [101-112]; P08238 [96-107]; Q58FF8 [96-107]		0	1242.70523	FALSE	3.57	0.946307531	25.55	156.2	43.8	24.01		Shared	High	Not Found
	FALSE	High	[KR].AILFVPR.[R]		0.0467748	0.00602206	1	2	12	P07900	P07900 [339-345]		0	815.51379	FALSE	2.03	0.802071989	71.93	134	66	68.83	31.69		High	High
	FALSE	High	[R].APFDLFENR.[K]		0.00225638	0.000462916	1	1	7	P07900	P07900 [347-355]		0	1108.54218	FALSE	2.757	0.706808319	47.44	150.7	49.3	19.46	113.5		Not Found	High
	FALSE	High	[R].DNSTMGYMAAK.[K]		0.0045032	0.000771568	1	1	1	P07900	P07900 [621-631]		0	1188.50237	FALSE	8.536	0.97218896	4.27	179	21	4.07			High	Not Found
	FALSE	High	[K].DQVANSAFVER.[L]		0.0023712	0.000462916	1	1	7	P07900	P07900 [500-510]		0	1235.60149	FALSE	12.366	0.899027037	245.21	184.2	15.8	20.93	126.79		High	Not Found
	FALSE	High	[R].ELISNSSDALDK.[I]		0.00469154	0.000771568	1	3	1	P07900	P07900 [47-58]		0	1291.6376	FALSE	100	2.85194E-17		200		62.3			Peak Found	Not Found
	FALSE	High	[R].ELISNSSDALDKIR.[Y]		0.00153584	0.000462916	1	2	1	P07900	P07900 [47-60]		1	1560.82278	FALSE	8.985	0.999024544	56.36	180	20	50.26			Not Found	Not Found
	FALSE	High	[K].FYEQFSK.[N]		0.0191316	0.0038248	1	1	4	P07900	P07900 [437-443]		0	948.44616	FALSE	2.588	0.773218207	47.01	144.3	55.7	49.92	22.33		High	High
	FALSE	High	[R].GVVDSEDIPLNLSR.[E]		1.83434E-11	0.000462916	2	5	36	P07900; P08238	P07900 [387-400]; P08238 [379-392]		0	1513.78566	FALSE	3.572	0.946307531	84.75	156.3	43.7	72.34	29.95	Shared	High	High
	FALSE	High	[K].HFSVEGQLEFR.[A]		0.00493977	0.000771568	2	5	1	P07900; P08238	P07900 [328-338]; P08238 [320-330]		0	1348.66443	FALSE	7.836	0.97645855	88.8	177.4	22.6	62.91	98.27	Shared	Not Found	Peak Found
	FALSE	High	[K].HNDDEQYAWESSAGGSFTVR.[TA]		8.55128E-05	0.000462916	2	3	4	P07900; P08238	P07900 [154-173]; P08238 [149-168]		0	2255.95883	FALSE	100	2.85194E-17		200		89.79		Shared	Not Found	Not Found
	FALSE	High	[K].HSQFIGYPITLFVEKER.[D]		0.00142723	0.000462916	1	2	3	P07900	P07900 [210-226]		1	2064.09129	FALSE	100	2.85194E-17		200					Not Found	Not Found
	FALSE	High	[R].NPDDITNEEYGEFYK.[S]		5.52447E-09	0.000462916	1	1	3	P07900	P07900 [300-314]		0	1833.78136	FALSE	6.401	0.991593116	20.87	173	27	19.71			Not Found	Not Found
	FALSE	High	[R].RAPFDLFENR.[K]		0.00330555	0.000771568	1	1	2	P07900	P07900 [346-355]		1	1264.6433	FALSE	4.435	0.88799531	23.48	163.2	36.8	2.47	64.19		Peak Found	High
	FALSE	High	[R].RAPFDLFENRK.[K]		0.074115	0.00679974	1	1	2	P07900	P07900 [346-356]		2	1392.73826	FALSE	3.996	0.775365661	16.8	160	40	15.92			Not Found	Not Found
	FALSE	High	[R].TLTIVDTGIGMTK.[A]		6.93037E-08	0.000462916	2	4	38	P07900; P08238	P07900 [88-100]; P08238 [83-95]		0	1349.73448	FALSE	6.454	0.935325628	62.67	173.2	26.8	64.09	25.82	Shared	Not Found	High
	FALSE	High	[R].TLTIVDTGIGMTK.[A]	1xOxidation [M11]	6.71891E-07	0.000462916	2	4	24	P07900; P08238	P07900 [88-100]; P08238 [83-95]		0	1365.72939	FALSE	2.585	0.824451655	78.36	144.2	55.8	59.74	9.37	Shared	Peak Found	High
	FALSE	High	[R].YESLTDPSK.[L]		0.00186702	0.000462916	3	6	2	P07900; P08238; Q58FF8	P07900 [61-69]; P08238 [56-64]; Q58FF8 [56-64]		0	1039.49423	FALSE	100	2.85194E-17		200		107.11		Shared	High	Not Found
FALSE	High	Master Protein	O94832	Unconventional myosin-Id OS=Homo sapiens OX=9606 GN=MYO1D PE=1 SV=2	0	FALSE	79.757	25	19	72	19	1006	116.1	9.39	62.07	19	cell organization and biogenesis;transport;other biological processes	plasma membrane;other membranes;cytosol;cytoskeleton;ER/Golgi;other cytoplasmic organelle;other cell component	cytoskeletal activity;other molecular function	Pf00063, Pf00612, Pf06017	4642	ENSG00000176658	MYO1D	A6H8V3; hsa:4642; O94832; Q8NHP9	14.429
	Checked	Confidence	Annotated Sequence	Modifications	Qvality PEP	Qvality q-value	# Protein Groups	# Proteins	# PSMs	Master Protein Accessions	Positions in Master Proteins	Modifications in Master Proteins	# Missed Cleavages	Theo. MH+ [Da]	Contaminant	Abundance Ratio: (R) / (V)	Abundance Ratio Adj. P-Value: (R) / (V)	Abundance Ratio Variability [%]: (R) / (V)	Abundances (Grouped): R	Abundances (Grouped): V	Abundances (Grouped) CV [%]: R	Abundances (Grouped) CV [%]: V	Quan Info	Found in Sample: [S1] F1: Sample, 1, R	Found in Sample: [S6] F6: Sample, 3, V
	FALSE	High	[R].AQKDEEKMEIQEIQLK.[E]		0.0204372	0.0038248	2	13	1	H0YKJ4; A0A0S2Z4G6	H0YKJ4 [98-113]; A0A0S2Z4G6 [134-149]		2	1960.00557	FALSE	100	2.85194E-17	117.6	198.2	1.8	95.98	21.42	Shared	Not Found	Peak Found
	FALSE	High	[R].AQKDEEKMEIQEIQLK.[E]	1xOxidation [M8]	0.000482086	0.000462916	2	13	4	H0YKJ4; A0A0S2Z4G6	H0YKJ4 [98-113]; A0A0S2Z4G6 [134-149]		2	1976.00048	FALSE	18.653	0.77701539	95.78	194.1	5.9	51.91	107.59	Shared	Peak Found	Not Found
	FALSE	High	[R].LATALQKLEEAEKAADESER.[GWL]		0.000954644	0.000462916	5	30	1	A0A2R8Y5V9; Q5TCU3; H0YKJ4; A0A0S2Z4G6; A0A087WWU8	A0A2R8Y5V9 [70-89]; Q5TCU3 [106-125]; H0YKJ4 [70-89]; A0A0S2Z4G6 [106-125]; A0A087WWU8 [70-89]		2	2202.12483	FALSE	58.692	0.329105614	133.49	196.6	3.4	94.63		Shared	Not Found	Not Found
	FALSE	High	[K].LEEAEKAADESER.[GWL]		1.57455E-11	0.000462916	5	30	1	A0A2R8Y5V9; Q5TCU3; H0YKJ4; A0A0S2Z4G6; A0A087WWU8	A0A2R8Y5V9 [77-89]; Q5TCU3 [113-125]; H0YKJ4 [77-89]; A0A0S2Z4G6 [113-125]; A0A087WWU8 [77-89]		1	1476.68126	FALSE	100	2.85194E-17		200				Shared	Not Found	Not Found
	FALSE	High	[R].IQLVEEELDR.[A]		0.000030215	0.000462916	5	30	3	A0A2R8Y5V9; Q5TCU3; H0YKJ4; A0A0S2Z4G6; A0A087WWU8	A0A2R8Y5V9 [56-65]; Q5TCU3 [92-101]; H0YKJ4 [56-65]; A0A0S2Z4G6 [92-101]; A0A087WWU8 [56-65]		0	1243.65286	FALSE	0.01	2.85194E-17			200		10.13	Shared	Not Found	High
	FALSE	High	[K].LVIIESDLER.[A]		0.00439716	0.000771568	2	12	4	H0YKJ4; A0A0S2Z4G6	H0YKJ4 [133-142]; A0A0S2Z4G6 [169-178]		0	1186.66778	FALSE	21.804	0.730080353	108.95	191.2	8.8	83.74		Shared	Not Found	Not Found
	FALSE	High	[-].MAGSSSLEAVR.[R]	1xMet-loss+Acetyl [N-Term]	0.00208923	0.000462916	1	7	1	H0YKJ4	H0YKJ4 [1-11]	H0YKJ4 1xMet-loss+Acetyl [N-Term]	0	1018.51636	FALSE	9.434	0.999409495	84.71	180.8	19.2	71.53	4.03		Peak Found	Not Found
	FALSE	High	[K].MEIQEIQLK.[E]		0.000657824	0.000462916	3	18	28	H0YKJ4; A0A0S2Z4G6; A0A087WWU8	H0YKJ4 [105-113]; A0A0S2Z4G6 [141-149]; A0A087WWU8 [105-113]		0	1131.60782	FALSE	59.763	0.208581709	80.15	196.7	3.3	105.63	34.43	Shared	Peak Found	Peak Found
	FALSE	High	[R].RIQLVEEELDR.[A]		0.00445743	0.000771568	5	30	1	A0A2R8Y5V9; Q5TCU3; H0YKJ4; A0A0S2Z4G6; A0A087WWU8	A0A2R8Y5V9 [55-65]; Q5TCU3 [91-101]; H0YKJ4 [55-65]; A0A0S2Z4G6 [91-101]; A0A087WWU8 [55-65]		1	1399.75397	FALSE	30.472	0.607849139	55.99	193.6	6.4	80.54	76.64	Shared	Not Found	Peak Found
	FALSE	High	[K].SIDDLEDELYAQK.[L]		0.0113535	0.00204787	2	5	1	H0YKJ4; A0A0S2Z4G6	H0YKJ4 [216-228]; A0A0S2Z4G6 [252-264]		0	1538.72206	FALSE	46.243	0.459130999	58.05	195.8	4.2	51.56		Shared	Peak Found	Not Found
	FALSE	High	[R].SLQEQADAAEER.[A]		0.00978786	0.00143222	1	7	1	H0YKJ4	H0YKJ4 [16-27]		0	1346.61826	FALSE								No Quan Values	Not Found	Not Found
FALSE	High	Master Protein	P0DPH8	Tubulin alpha-3D chain OS=Homo sapiens OX=9606 GN=TUBA3D PE=1 SV=1	0	FALSE	45.586	21	8	69	1	450	49.9	5.1	144.08	8	cell cycle OR cell proliferation;cell organization and biogenesis	cytoskeleton;other cell component	cytoskeletal activity;other molecular function	Pf00091, Pf03953	113457	ENSG00000075886	TUBA3D	A6NJQ0; hsa:113457; P0DPH8; Q13748; Q5W099; Q6PEY3; Q96F18	41.772
	Checked	Confidence	Annotated Sequence	Modifications	Qvality PEP	Qvality q-value	# Protein Groups	# Proteins	# PSMs	Master Protein Accessions	Positions in Master Proteins	Modifications in Master Proteins	# Missed Cleavages	Theo. MH+ [Da]	Contaminant	Abundance Ratio: (R) / (V)	Abundance Ratio Adj. P-Value: (R) / (V)	Abundance Ratio Variability [%]: (R) / (V)	Abundances (Grouped): R	Abundances (Grouped): V	Abundances (Grouped) CV [%]: R	Abundances (Grouped) CV [%]: V	Quan Info	Found in Sample: [S1] F1: Sample, 1, R	Found in Sample: [S6] F6: Sample, 3, V
	FALSE	High	[K].ALAAAGYDVEK.[N]		0.000174841	0.000462916	3	5	26	P10412; P16403; Q02539	P10412 [65-75]; P16403 [65-75]; Q02539 [68-78]		0	1107.56807	FALSE	5.222	0.97811575	90.51	167.9	32.1	62.89	19.7	Shared	High	High
	FALSE	High	[K].ASGPPVSELITK.[A]		7.25203E-07	0.000462916	2	3	12	P10412; P16403	P10412 [35-46]; P16403 [35-46]		0	1198.66778	FALSE	2.208	0.829027243	69.5	137.6	62.4	63.11	23.52	Shared	High	High
	FALSE	High	[R].KASGPPVSELITK.[A]		1.98956E-09	0.000462916	2	3	29	P10412; P16403	P10412 [34-46]; P16403 [34-46]		1	1326.76274	FALSE	3.376	0.935325628	5.19	154.3	45.7	32.93		Shared	High	High
	FALSE	High	[-].MSETAPAAPAAAPPAEK.[A]	1xMet-loss+Acetyl [N-Term]	2.31667E-05	0.000462916	1	1	2	P16403	P16403 [1-17]	P16403 1xMet-loss+Acetyl [N-Term]	0	1520.75911	FALSE	0.394	0.127549315	125.01	56.5	143.5	137.53	48.96		Peak Found	Not Found
	FALSE	High	[-].MSETAPAAPAAAPPAEKAPVKK.[K]	1xMet-loss+Acetyl [N-Term]	0.0057269	0.000771568	1	1	2	P16403	P16403 [1-22]	P16403 1xMet-loss+Acetyl [N-Term]	2	2044.10733	FALSE	0.942	0.341952653	67.97	97	103	58.94			Not Found	Not Found
	FALSE	High	[R].SGVSLAALKK.[A]		3.71855E-05	0.000462916	2	3	23	P10412; P16403	P10412 [55-64]; P16403 [55-64]		1	973.60406	FALSE	6.56	0.932977996	121.09	158.2	41.8	69.79	81.17	Shared	High	High
FALSE	High	Master Protein	P62249	40S ribosomal protein S16 OS=Homo sapiens OX=9606 GN=RPS16 PE=1 SV=2	0	FALSE	37.758	49	10	63	10	146	16.4	10.21	78.94	10	protein metabolism;RNA metabolism OR transcription;other metabolic processes;other biological processes	cytosol;translational apparatus;nucleus;other cell component	nucleic acid binding activity;other molecular function	Pf00380	6217	ENSG00000105193	RPS16	B2RDD5; hsa:6217; P17008; P62249	6.247
	Checked	Confidence	Annotated Sequence	Modifications	Qvality PEP	Qvality q-value	# Protein Groups	# Proteins	# PSMs	Master Protein Accessions	Positions in Master Proteins	Modifications in Master Proteins	# Missed Cleavages	Theo. MH+ [Da]	Contaminant	Abundance Ratio: (R) / (V)	Abundance Ratio Adj. P-Value: (R) / (V)	Abundance Ratio Variability [%]: (R) / (V)	Abundances (Grouped): R	Abundances (Grouped): V	Abundances (Grouped) CV [%]: R	Abundances (Grouped) CV [%]: V	Quan Info	Found in Sample: [S1] F1: Sample, 1, R	Found in Sample: [S6] F6: Sample, 3, V
	FALSE	High	[R].AALSGANVLTLIEK.[D]		3.46081E-09	0.000462916	1	2	2	Q07954	Q07954 [2361-2374]		0	1399.81551	FALSE	100	2.85194E-17		200		51.56			Not Found	Not Found
	FALSE	High	[K].ADGSGSVVLR.[N]		0.000049247	0.000462916	1	1	4	Q07954	Q07954 [1815-1824]		0	960.51088	FALSE	100	2.85194E-17		200		45.16			Not Found	Not Found
	FALSE	High	[K].ATALAIMGDKLWWADQVSEK.[M]		0.00913292	0.00143222	1	1	2	Q07954	Q07954 [1789-1808]		1	2233.13217	FALSE								No Quan Values	Not Found	Not Found
	FALSE	High	[R].EDYIEFASLDGSNR.[H]		0.00637084	0.0010923	1	1	1	Q07954	Q07954 [3210-3223]		0	1615.72346	FALSE	100	2.85194E-17	44.27	198.7	1.3	40.47			Not Found	Not Found
	FALSE	High	[R].EYAGYLLYSER.[T]		4.36172E-05	0.000462916	1	1	2	Q07954	Q07954 [2196-2206]		0	1363.65286	FALSE	35.418	0.590388185	50.67	194.5	5.5	62.34	49.14		Not Found	Peak Found
	FALSE	High	[K].GDYSVLVPGLR.[N]		0.0106991	0.00204787	1	1	2	Q07954	Q07954 [1287-1297]		0	1175.6419	FALSE	82.553	0.221885216	130.18	195.4	4.6	149.43	122.21		Peak Found	Peak Found
	FALSE	High	[K].GPVGLAIDFPESK.[L]		9.24973E-09	0.000462916	1	1	6	Q07954	Q07954 [1743-1755]		0	1329.70489	FALSE	100	2.85194E-17		200		60.17			Not Found	Not Found
	FALSE	High	[R].IFFSDIHFGNIQQINDDGSR.[R]		0.0103676	0.00177795	1	1	1	Q07954	Q07954 [2255-2274]		0	2323.11018	FALSE								No Quan Values	Not Found	Not Found
	FALSE	High	[R].ILWIDAR.[S]		0.00634703	0.0010923	1	1	2	Q07954	Q07954 [1448-1454]		0	886.51451	FALSE	100	2.85194E-17	44.23	198.5	1.5	50.3	33.76		Not Found	Not Found
	FALSE	High	[K].NAVVQGLEQPHGLVVHPLR.[G]		4.84477E-10	0.000462916	1	1	3	Q07954	Q07954 [1695-1713]		0	2063.15087	FALSE	50.626	0.417428372	66.64	196.1	3.9	57.98			Not Found	Not Found
	FALSE	High	[K].NVIALAFDYR.[A]		0.00280599	0.000771568	1	1	4	Q07954	Q07954 [2235-2244]		0	1181.63133	FALSE	100	2.85194E-17	46.59	199.1	0.9	56.69	45.18		Not Found	Peak Found
	FALSE	High	[R].RITIVENVGSVEGLAYHR.[G]		6.45193E-06	0.000462916	1	1	1	Q07954	Q07954 [2275-2292]		1	2013.0876	FALSE	100	2.85194E-17		200		75.62			Not Found	Not Found
	FALSE	High	[K].SEPVHPFGLAVYGEHIFWTDWVR.[R]		0.00698111	0.0010923	1	1	1	Q07954	Q07954 [2417-2439]		0	2742.34633	FALSE	100	2.85194E-17		200					Not Found	Not Found
	FALSE	High	[K].SEPVHPFGLAVYGEHIFWTDWVRR.[A]		0.0185192	0.00356908	1	1	1	Q07954	Q07954 [2417-2440]		1	2898.44744	FALSE	100	2.85194E-17		200					Not Found	Not Found
	FALSE	High	[R].SERPPIFEIR.[M]		0.0517304	0.00602206	1	1	3	Q07954	Q07954 [784-793]		0	1243.67935	FALSE	100	2.85194E-17	151.19	199.7	0.3	5.64	102.93		Not Found	Peak Found
	FALSE	High	[R].TGIGVQLK.[D]		0.0635763	0.00602206	1	1	1	Q07954	Q07954 [2136-2143]		0	815.49853	FALSE	15.028	0.865171146	66.4	187.5	12.5	57.8			Not Found	Peak Found
FALSE	High	Master Protein	A0A087X0X3	Heterogeneous nuclear ribonucleoprotein M OS=Homo sapiens OX=9606 GN=HNRNPM PE=1 SV=1	0	FALSE	66.392	19	11	62	11	730	77.5	8.78	77.66	11		nucleus	nucleic acid binding activity	Pf00076, Pf11532		ENSG00000099783	HNRNPM	A0A087X0X3	10.977
	Checked	Confidence	Annotated Sequence	Modifications	Qvality PEP	Qvality q-value	# Protein Groups	# Proteins	# PSMs	Master Protein Accessions	Positions in Master Proteins	Modifications in Master Proteins	# Missed Cleavages	Theo. MH+ [Da]	Contaminant	Abundance Ratio: (R) / (V)	Abundance Ratio Adj. P-Value: (R) / (V)	Abundance Ratio Variability [%]: (R) / (V)	Abundances (Grouped): R	Abundances (Grouped): V	Abundances (Grouped) CV [%]: R	Abundances (Grouped) CV [%]: V	Quan Info	Found in Sample: [S1] F1: Sample, 1, R	Found in Sample: [S6] F6: Sample, 3, V
	FALSE	High	[K].ATDAEADVASLNR.[R]		1.26126E-10	0.000462916	2	8	5	Q5TCU3; A0A0S2Z4G6	Q5TCU3 [78-90]; A0A0S2Z4G6 [78-90]		0	1332.639	FALSE	22.408	0.530994875	105.58	195.9	4.1	67.86	124.02	Shared	Peak Found	Peak Found
	FALSE	High	[K].ATDAEADVASLNRR.[I]		0.0145062	0.00268735	2	8	6	Q5TCU3; A0A0S2Z4G6	Q5TCU3 [78-91]; A0A0S2Z4G6 [78-91]		1	1488.74011	FALSE	4.395	0.855730821	73.89	162.9	37.1	70.88	21.08	Shared	Not Found	High
	FALSE	High	[K].HIAEDSDRKYEEVAR.[K]		0.00266025	0.000771568	1	3	1	Q5TCU3	Q5TCU3 [153-167]		2	1817.87767	FALSE								No Quan Values	Not Found	Not Found
	FALSE	High	[K-].KATDAEADVASLNR.[R]		4.84277E-18	0.000462916	2	8	1	Q5TCU3; A0A0S2Z4G6	Q5TCU3 [77-90]; A0A0S2Z4G6 [77-90]		1	1460.73396	FALSE	5.539	0.910299442	103.1	169.4	30.6	80.74		Shared	Not Found	Not Found
	FALSE	High	[K-].KATDAEADVASLNRR.[I]		0.00208923	0.000462916	2	8	1	Q5TCU3; A0A0S2Z4G6	Q5TCU3 [77-91]; A0A0S2Z4G6 [77-91]		2	1616.83507	FALSE	100	2.85194E-17		200		76.89		Shared	Not Found	Not Found
	FALSE	High	[R].KLVILEGELER.[AS]		0.00430837	0.000771568	2	13	8	A0A2R8Y5V9; Q5TCU3	A0A2R8Y5V9 [132-142]; Q5TCU3 [168-178]		1	1298.76783	FALSE	42.492	0.305278107	69.28	195.4	4.6	76.93	92.2	Shared	Not Found	Peak Found
	FALSE	High	[R].LATALQKLEEAEKAADESER.[GWL]		0.000954644	0.000462916	5	30	1	A0A2R8Y5V9; Q5TCU3; H0YKJ4; A0A0S2Z4G6; A0A087WWU8	A0A2R8Y5V9 [70-89]; Q5TCU3 [106-125]; H0YKJ4 [70-89]; A0A0S2Z4G6 [106-125]; A0A087WWU8 [70-89]		2	2202.12483	FALSE	58.692	0.329105614	133.49	196.6	3.4	94.63		Shared	Not Found	Not Found
	FALSE	High	[K].LEEAEKAADESER.[GWL]		1.57455E-11	0.000462916	5	30	1	A0A2R8Y5V9; Q5TCU3; H0YKJ4; A0A0S2Z4G6; A0A087WWU8	A0A2R8Y5V9 [77-89]; Q5TCU3 [113-125]; H0YKJ4 [77-89]; A0A0S2Z4G6 [113-125]; A0A087WWU8 [77-89]		1	1476.68126	FALSE	100	2.85194E-17		200				Shared	Not Found	Not Found
	FALSE	High	[R].IQLVEEELDR.[A]		0.000030215	0.000462916	5	30	3	A0A2R8Y5V9; Q5TCU3; H0YKJ4; A0A0S2Z4G6; A0A087WWU8	A0A2R8Y5V9 [56-65]; Q5TCU3 [92-101]; H0YKJ4 [56-65]; A0A0S2Z4G6 [92-101]; A0A087WWU8 [56-65]		0	1243.65286	FALSE	0.01	2.85194E-17			200		10.13	Shared	Not Found	High
	FALSE	High	[K].LVILEGELER.[AS]		0.0108455	0.00204787	2	13	5	A0A2R8Y5V9; Q5TCU3	A0A2R8Y5V9 [133-142]; Q5TCU3 [169-178]		0	1170.67286	FALSE	8.206	0.95691355	61.45	178.3	21.7	89.35		Shared	Peak Found	Not Found
	FALSE	High	[K].MEIQEMQLK.[E]		0.000522986	0.000462916	2	12	20	A0A2R8Y5V9; Q5TCU3	A0A2R8Y5V9 [105-113]; Q5TCU3 [141-149]		0	1149.56424	FALSE	36.411	0.530994875	35.13	194.7	5.3	74.69	14.9	Shared	Peak Found	Peak Found
	FALSE	High	[R].RIQLVEEELDR.[A]		0.00445743	0.000771568	5	30	1	A0A2R8Y5V9; Q5TCU3; H0YKJ4; A0A0S2Z4G6; A0A087WWU8	A0A2R8Y5V9 [55-65]; Q5TCU3 [91-101]; H0YKJ4 [55-65]; A0A0S2Z4G6 [91-101]; A0A087WWU8 [55-65]		1	1399.75397	FALSE	30.472	0.607849139	55.99	193.6	6.4	80.54	76.64	Shared	Not Found	Peak Found
	FALSE	High	[K].TIDDLEETLASAK.[E]		0.00187569	0.000462916	1	1	1	Q5TCU3	Q5TCU3 [252-264]		0	1405.70568	FALSE	100	2.85194E-17	0	198.6	1.4				Not Found	Not Found
FALSE	High	Master Protein	A0A2R8Y6G6	Phosphopyruvate hydratase OS=Homo sapiens OX=9606 GN=ENO1 PE=1 SV=1	0	FALSE	70.773	47	11	61	11	434	47.3	6.99	72.56	11	other metabolic processes	plasma membrane;other membranes;cytosol	other molecular function	Pf00113, Pf03952		ENSG00000074800	ENO1	A0A2R8Y6G6	7.626
	Checked	Confidence	Annotated Sequence	Modifications	Qvality PEP	Qvality q-value	# Protein Groups	# Proteins	# PSMs	Master Protein Accessions	Positions in Master Proteins	Modifications in Master Proteins	# Missed Cleavages	Theo. MH+ [Da]	Contaminant	Abundance Ratio: (R) / (V)	Abundance Ratio Adj. P-Value: (R) / (V)	Abundance Ratio Variability [%]: (R) / (V)	Abundances (Grouped): R	Abundances (Grouped): V	Abundances (Grouped) CV [%]: R	Abundances (Grouped) CV [%]: V	Quan Info	Found in Sample: [S1] F1: Sample, 1, R	Found in Sample: [S6] F6: Sample, 3, V
	FALSE	High	[R].ALEEANADLEVK.[I]		2.04257E-08	0.000462916	4	6	32	P02533; K7EMD9; P19012; P08779	P02533 [135-146]; K7EMD9 [17-28]; P19012 [125-136]; P08779 [137-148]		0	1301.65834	TRUE	1.35	0.659853604	56.15	114.9	85.1	17.23	69.22	Shared	High	High
	FALSE	High	[KR].LAADDFR.[AILTV]		0.00467552	0.000771568	8	24	88	Q14532; A0A1B0GVI3; P02533; P05783; K7EMD9; P19012; Q04695; P08779	Q14532 [176-182]; A0A1B0GVI3 [229-235]; P02533 [195-201]; P05783 [159-165]; K7EMD9 [78-84]; P19012 [186-192]; Q04695 [164-170]; P08779 [197-203]		0	807.39954	TRUE	1.011	0.550695966	51.47	80.3	119.7	104.84	94.24	Shared	High	High
	FALSE	High	[KR].LAADDFRIK.[LY]		0.00328222	0.000771568	3	10	20	A0A1B0GVI3; K7EMD9; P19012	A0A1B0GVI3 [229-237]; K7EMD9 [78-86]; P19012 [186-194]		1	1048.57857	TRUE	0.135	0.044082218	51.15	23.7	176.3	2.8	46.95	Shared	Not Found	High
	FALSE	High	[R].LASYLDKVR.[A]		1.48369E-06	0.000462916	5	11	120	A0A1B0GVI3; P02533; P19012; Q04695; P08779	A0A1B0GVI3 [157-165]; P02533 [126-134]; P19012 [116-124]; Q04695 [95-103]; P08779 [128-136]		1	1064.60987	TRUE	1.423	0.679573915	57.13	102.6	97.4	33.01	78.98	Shared	High	High
	FALSE	High	[R].LEQEIATYR.[RSH]		0.000232973	0.000462916	4	11	35	P02533; P19012; Q04695; P08779	P02533 [408-416]; P19012 [399-407]; Q04695 [377-385]; P08779 [410-418]		0	1122.57896	TRUE	2.315	0.843904821	21.89	136.4	63.6	97.62	91.47	Shared	High	High
	FALSE	High	[R].LKYENELALR.[Q]		0.000574853	0.000462916	2	4	6	K7EMD9; P19012	K7EMD9 [85-94]; P19012 [193-202]		1	1248.69466	FALSE	4.715	0.998178045	106.18	165	35	73.29	111.16	Shared	Not Found	High
	FALSE	High	[K].ITMQNLNDR.[L]		0.00488891	0.000771568	1	6	14	P19012	P19012 [107-115]		0	1104.54662	FALSE	1.424	0.490988088	11.27	117.5	82.5	70.39			High	Not Found
	FALSE	High	[K].NHEEEMK.[DANE]		0.0384937	0.00551758	3	12	1	A0A1B0GVI3; K7EMD9; P19012	A0A1B0GVI3 [286-292]; K7EMD9 [135-141]; P19012 [243-249]		0	916.38291	TRUE	0.01	2.85194E-17			200			Shared	Not Found	Not Found
	FALSE	High	[R].SLLEGQDAK.[-M]		0.0128324	0.00204787	1	4	2	P19012	P19012 [408-416]		0	960.49965	FALSE	7.469	0.972377172	182.78	176.4	23.6	45.16	122.19		Not Found	Not Found
	FALSE	High	[R].TDLEMQIEGLNEELAYLKK.[N]		0.0150262	0.00299941	1	3	2	P19012	P19012 [224-242]		1	2237.13698	FALSE	100	2.85194E-17	82.07	198.7	1.3	108.48			High	Not Found
	FALSE	High	[K].TRLEQEIATYR.[RS]		1.24949E-06	0.000462916	4	9	5	P02533; P19012; Q04695; P08779	P02533 [406-416]; P19012 [397-407]; Q04695 [375-385]; P08779 [408-418]		1	1379.72775	TRUE	47.869	0.367617553	142.9	185.6	14.4	142.04	136.21	Shared	High	High
	FALSE	High	[R].VILEIDNAR.[L]		0.00241985	0.000462916	2	4	9	K7EMD9; P19012	K7EMD9 [69-77]; P19012 [177-185]		0	1042.58914	FALSE	2.114	0.686793838	90.95	134.6	65.4	57.52	87.67	Shared	High	Peak Found
FALSE	High	Master Protein	Q9NR30	Nucleolar RNA helicase 2 OS=Homo sapiens OX=9606 GN=DDX21 PE=1 SV=5	0	FALSE	53.407	18	12	60	12	783	87.3	9.28	68.71	12	cell organization and biogenesis;RNA metabolism OR transcription;other metabolic processes;stress response;other biological processes	cytosol;mitochondrion;nucleus;other cell component	enzyme regulator activity;nucleic acid binding activity;other molecular function	Pf00270, Pf00271, Pf08152	9188	ENSG00000165732	DDX21	B2RDL0; hsa:9188; Q13436; Q5VX41; Q68D35; Q9NR30	6.211
	Checked	Confidence	Annotated Sequence	Modifications	Qvality PEP	Qvality q-value	# Protein Groups	# Proteins	# PSMs	Master Protein Accessions	Positions in Master Proteins	Modifications in Master Proteins	# Missed Cleavages	Theo. MH+ [Da]	Contaminant	Abundance Ratio: (R) / (V)	Abundance Ratio Adj. P-Value: (R) / (V)	Abundance Ratio Variability [%]: (R) / (V)	Abundances (Grouped): R	Abundances (Grouped): V	Abundances (Grouped) CV [%]: R	Abundances (Grouped) CV [%]: V	Quan Info	Found in Sample: [S1] F1: Sample, 1, R	Found in Sample: [S6] F6: Sample, 3, V
	FALSE	High	[K].AMTDTFTLQAHDQFSPFSSSSGR.[R]		2.00782E-17	0.000462916	1	3	2	Q96RQ3	Q96RQ3 [521-543]		0	2518.13033	FALSE	100	2.85194E-17		200					High	Not Found
	FALSE	High	[K].AVNYVGAGTVEFIMDSK.[H]		0.0158124	0.00332025	1	4	1	Q96RQ3	Q96RQ3 [312-328]		0	1800.88366	FALSE								No Quan Values	High	Not Found
	FALSE	High	[K].EGSIEIDIPVPK.[Y]		0.000398778	0.000462916	1	3	4	Q96RQ3	Q96RQ3 [624-635]		0	1296.70456	FALSE	85.958	0.125965976	1291.14	197.7	2.3		140.5		High	Not Found
	FALSE	High	[R].HTPLVEFEEEESDKRESE.[-]		5.08158E-10	0.000462916	1	2	5	Q96RQ3	Q96RQ3 [708-725]		2	2189.98331	FALSE	100	2.85194E-17		200					High	Not Found
	FALSE	High	[K].KLGVQTVAVYSEADR.[N]		3.52751E-09	0.000462916	1	3	2	Q96RQ3	Q96RQ3 [70-84]		1	1635.87006	FALSE	100	2.85194E-17		200		115.67			High	Not Found
	FALSE	High	[K].LGVQTVAVYSEADR.[N]		1.60142E-06	0.000462916	1	3	6	Q96RQ3	Q96RQ3 [71-84]		0	1507.7751	FALSE	24.818	0.619256174	333.54	194	6	82.8	139.67		High	Not Found
	FALSE	High	[K].IPLSQEEITLQGHAFEAR.[I]		6.60612E-12	0.000462916	1	4	5	Q96RQ3	Q96RQ3 [368-385]		0	2039.05563	FALSE	100	2.85194E-17	552.3	198.6	1.4	137.46	14.81		High	Peak Found
	FALSE	High	[R].LQVEHPVTEMITGTDLVEWQLR.[I]	1xOxidation [M10]	4.75316E-10	0.000462916	1	4	1	Q96RQ3	Q96RQ3 [340-361]		0	2610.32321	FALSE								No Quan Values	High	Not Found
	FALSE	High	[R].IYAEDPSNNFMPVAGPLVHLSTPR.[A]		0.00206195	0.000462916	1	4	1	Q96RQ3	Q96RQ3 [386-409]		0	2625.31298	FALSE								No Quan Values	High	Not Found
	FALSE	High	[R].NSMHVDMADEAYSIGPAPSQQSYLSMEK.[I]		3.82496E-05	0.000462916	1	2	1	Q96RQ3	Q96RQ3 [85-112]		0	3086.354	FALSE								No Quan Values	High	Not Found
	FALSE	High	[R].QGDEVSVHYDPMIAK.[L]		0.00406647	0.000771568	1	4	3	Q96RQ3	Q96RQ3 [422-436]		0	1688.79485	FALSE	100	2.85194E-17		200					High	Not Found
	FALSE	High	[R].SEQEFQEQLESAR.[R]		1.72417E-09	0.000462916	1	4	8	Q96RQ3	Q96RQ3 [220-232]		0	1580.7187	FALSE	10.61	0.803135165	0	182.8	17.2				High	Not Found
	FALSE	High	[K].SFNDDAMLIEK.[F]		0.00105409	0.000462916	1	4	2	Q96RQ3	Q96RQ3 [238-248]		0	1282.59838	FALSE	5.108	0.98051235	0	167.3	32.7				High	Not Found
	FALSE	High	[K].YLSSVSSQETQGGPLAPMTGTIEK.[V]		0.0191316	0.0038248	1	2	1	Q96RQ3	Q96RQ3 [636-659]		0	2481.21774	FALSE	55.825	0.327205472	38.66	196.5	3.5	105.45			High	Peak Found
FALSE	High	Master Protein	Q13310	Polyadenylate-binding protein 4 OS=Homo sapiens OX=9606 GN=PABPC4 PE=1 SV=1	0	FALSE	86.51	25	12	58	9	644	70.7	9.26	69.16	12	protein metabolism;RNA metabolism OR transcription;other metabolic processes;stress response;other biological processes	cytosol;nucleus;other cell component	nucleic acid binding activity	Pf00076, Pf00658	8761	ENSG00000090621	PABPC4	B1ANQ8; hsa:8761; Q13310; Q4VC03; Q6P0N3	13.033
	Checked	Confidence	Annotated Sequence	Modifications	Qvality PEP	Qvality q-value	# Protein Groups	# Proteins	# PSMs	Master Protein Accessions	Positions in Master Proteins	Modifications in Master Proteins	# Missed Cleavages	Theo. MH+ [Da]	Contaminant	Abundance Ratio: (R) / (V)	Abundance Ratio Adj. P-Value: (R) / (V)	Abundance Ratio Variability [%]: (R) / (V)	Abundances (Grouped): R	Abundances (Grouped): V	Abundances (Grouped) CV [%]: R	Abundances (Grouped) CV [%]: V	Quan Info	Found in Sample: [S1] F1: Sample, 1, R	Found in Sample: [S6] F6: Sample, 3, V
	FALSE	High	[K].ADLINNLGTIAK.[SF]		1.41455E-06	0.000462916	3	4	21	P07900; P08238; Q58FF8	P07900 [101-112]; P08238 [96-107]; Q58FF8 [96-107]		0	1242.70523	FALSE	3.57	0.946307531	25.55	156.2	43.8	24.01		Shared	High	Not Found
	FALSE	High	[K].HSQFIGYPITLYLEK.[E]		0.00602606	0.000771568	2	3	4	P08238; Q58FF8	P08238 [205-219]; Q58FF8 [127-141]		0	1808.95815	FALSE	91.208	0.235140661	41.7	197.8	2.2	38.29		Shared	Not Found	Not Found
	FALSE	High	[K].HSQFIGYPITLYLEKER.[E]		3.48133E-05	0.000462916	2	2	4	P08238; Q58FF8	P08238 [205-221]; Q58FF8 [127-143]		1	2094.10185	FALSE	100	2.85194E-17		200		93.19		Shared	Not Found	Not Found
	FALSE	High	[K].SIYYITGESK.[E]		0.000566619	0.000462916	2	2	3	P08238; Q58FF8	P08238 [482-491]; Q58FF8 [258-267]		0	1160.58338	FALSE	6.569	0.932977996	0	173.6	26.4			Shared	Not Found	Not Found
	FALSE	High	[K].TKPIWTRNTEDITQEEYGEFYK.[S]		0.0129565	0.00204787	1	1	1	Q58FF8	Q58FF8 [207-228]		1	2748.31515	FALSE	100	2.85194E-17	8.85	199.3	0.7	8.42			Not Found	Not Found
	FALSE	High	[R].YESLTDPSK.[L]		0.00186702	0.000462916	3	6	2	P07900; P08238; Q58FF8	P07900 [61-69]; P08238 [56-64]; Q58FF8 [56-64]		0	1039.49423	FALSE	100	2.85194E-17		200		107.11		Shared	High	Not Found
FALSE	High	Master Protein	P26373	60S ribosomal protein L13 OS=Homo sapiens OX=9606 GN=RPL13 PE=1 SV=4	0	FALSE	25.151	25	6	58	6	211	24.2	11.65	54.62	6	protein metabolism;other metabolic processes;developmental processes	cytosol;ER/Golgi;translational apparatus;nucleus;other cell component	other molecular function	Pf01294	6137	ENSG00000167526	RPL13	B4DLX3; F5H1S2; hsa:6137; P26373; Q3KQT8; Q567Q8; Q9BPX0	5.107
	Checked	Confidence	Annotated Sequence	Modifications	Qvality PEP	Qvality q-value	# Protein Groups	# Proteins	# PSMs	Master Protein Accessions	Positions in Master Proteins	Modifications in Master Proteins	# Missed Cleavages	Theo. MH+ [Da]	Contaminant	Abundance Ratio: (R) / (V)	Abundance Ratio Adj. P-Value: (R) / (V)	Abundance Ratio Variability [%]: (R) / (V)	Abundances (Grouped): R	Abundances (Grouped): V	Abundances (Grouped) CV [%]: R	Abundances (Grouped) CV [%]: V	Quan Info	Found in Sample: [S1] F1: Sample, 1, R	Found in Sample: [S6] F6: Sample, 3, V
	FALSE	High	[R].GPYESGSGHSSGLGHQESR.[S]		1.10843E-16	0.000462916	1	1	4	Q86YZ3	Q86YZ3 [572-590]		0	1928.84816	TRUE	0.73	0.321770199	30.58	84.4	115.6	40.5	0.36		Peak Found	High
	FALSE	High	[R].GPYESGSGHSSGLGHR.[E]		1.95154E-13	0.000462916	1	1	9	Q86YZ3	Q86YZ3 [1038-1053]; [1978-1993]; [2448-2463]		0	1584.71496	TRUE	0.132	0.042305083	129.68	23.3	176.7	106.32	72.03		Peak Found	High
	FALSE	High	[R].GSGSGQSPSYGR.[H]		1.96145E-07	0.000462916	1	1	5	Q86YZ3	Q86YZ3 [897-908]		0	1139.50759	TRUE	0.01	2.85194E-17			200				Not Found	Not Found
	FALSE	High	[R].HGAGSGQSLSHGR.[H]		0.0276138	0.00430515	1	1	1	Q86YZ3	Q86YZ3 [2762-2774]		0	1250.59847	TRUE	0.01	2.85194E-17			200				Not Found	Not Found
	FALSE	High	[R].QGSGSGQSPGHGQR.[G]		0.00403889	0.000771568	1	1	2	Q86YZ3	Q86YZ3 [1118-1131]; [1588-1601]; [2058-2071]; [2528-2541]		0	1339.60976	TRUE	0.349	0.031052869	62.07	51.8	148.2	90.87			Peak Found	Not Found
	FALSE	High	[R].SSSRGPYESGSGHSSGLGHQESR.[S]		0.00427918	0.000771568	1	1	1	Q86YZ3	Q86YZ3 [568-590]		1	2346.04535	TRUE	0.238	0.0682502	46.12	38.5	161.5	42.01			Not Found	Not Found
	FALSE	High	[R].SSSRGPYESR.[SL]		0.0825764	0.00883367	1	1	1	Q86YZ3	Q86YZ3 [1268-1277]; [1738-1747]; [2208-2217]; [2678-2687]		1	1125.52833	TRUE	0.01	2.85194E-17			200				Not Found	Not Found
	FALSE	High	[R].SSSSGQHGSGLGESSGFGHHESSSGQSSSYSQHGSGSGHSSGYGQHGSR.[S]		9.95426E-20	0.000462916	1	1	3	Q86YZ3	Q86YZ3 [1151-1199]; [1621-1669]; [2561-2609]		0	4748.95862	TRUE	0.958	0.385686871	78.33	97.8	102.2	66.06			Not Found	Not Found
	FALSE	High	[RS].YGQQGSGSGQSPSR.[G]		0.00868019	0.0010923	1	1	2	Q86YZ3	Q86YZ3 [649-662]; [1819-1832]; [2289-2302]		0	1395.62475	TRUE	0.376	0.03330097	104.79	54.7	145.3	30.97	93.6		Not Found	Peak Found
FALSE	High	Master Protein	P07355	Annexin A2 OS=Homo sapiens OX=9606 GN=ANXA2 PE=1 SV=2	0	FALSE	56.889	37	12	57	12	339	38.6	7.75	69.8	12	cell organization and biogenesis;RNA metabolism OR transcription;other metabolic processes;transport;developmental processes;other biological processes	non-structural extracellular;extracellular matrix;plasma membrane;other membranes;cytosol;nucleus;other cytoplasmic organelle;other cell component	transporter activity;enzyme regulator activity;cytoskeletal activity;other molecular function	Pf00191	302	ENSG00000182718	ANXA2	hsa:302; P07355; Q567R4; Q6N0B3; Q8TBV2; Q96DD5; Q9UDH8	3.498
	Checked	Confidence	Annotated Sequence	Modifications	Qvality PEP	Qvality q-value	# Protein Groups	# Proteins	# PSMs	Master Protein Accessions	Positions in Master Proteins	Modifications in Master Proteins	# Missed Cleavages	Theo. MH+ [Da]	Contaminant	Abundance Ratio: (R) / (V)	Abundance Ratio Adj. P-Value: (R) / (V)	Abundance Ratio Variability [%]: (R) / (V)	Abundances (Grouped): R	Abundances (Grouped): V	Abundances (Grouped) CV [%]: R	Abundances (Grouped) CV [%]: V	Quan Info	Found in Sample: [S1] F1: Sample, 1, R	Found in Sample: [S6] F6: Sample, 3, V
	FALSE	High	[R].DYQELMNVK.[L]		0.00253861	0.000771568	3	5	35	Q5XKE5; P35908; P12035	Q5XKE5 [428-436]; P35908 [462-470]; P12035 [484-492]		0	1139.54014	FALSE	3.624	0.949622593	87.6	127.5	72.5	100.49	80.99	Shared	High	High
	FALSE	High	[R].DYQELMNVK.[L]	1xOxidation [M6]	0.00375939	0.000771568	3	5	53	Q5XKE5; P35908; P12035	Q5XKE5 [428-436]; P35908 [462-470]; P12035 [484-492]		0	1155.53505	FALSE	1.728	0.743790166	73.98	107	93	119.8	110.55	Shared	High	High
	FALSE	High	[K].FASFIDKVR.[F]		1.91499E-05	0.000462916	11	21	52	Q5XKE5; Q7Z794; Q86Y46; P35908; P04259; P02538; O95678; P12035; Q3SY84; P05787; P13647	Q5XKE5 [153-161]; Q7Z794 [175-183]; Q86Y46 [143-151]; P35908 [189-197]; P04259 [174-182]; P02538 [174-182]; O95678 [160-168]; P12035 [209-217]; Q3SY84 [141-149]; P05787 [102-110]; P13647 [179-187]		1	1082.59931	TRUE	1.099	0.583790392	68.52	104.7	95.3	33.11	95.66	Shared	High	High
	FALSE	High	[R].FLEQQNK.[VLAIM]		0.02863	0.00456094	10	31	17	Q5XKE5; P08670; P04259; P02538; O95678; Q14533; P12035; P05787; Q8N1N4; P13647	Q5XKE5 [162-168]; P08670 [123-129]; P04259 [183-189]; P02538 [183-189]; O95678 [169-175]; Q14533 [126-132]; P12035 [218-224]; P05787 [111-117]; Q8N1N4 [131-137]; P13647 [188-194]		0	906.46796	TRUE	0.01	2.85194E-17			200			Shared	Not Found	Not Found
	FALSE	High	[K].LALDVEIATYR.[K]		8.79802E-08	0.000462916	7	11	13	Q5XKE5; P35908; P04259; P02538; O95678; P12035; P13647	Q5XKE5 [437-447]; P35908 [471-481]; P04259 [456-466]; P02538 [456-466]; O95678 [442-452]; P12035 [493-503]; P13647 [461-471]		0	1263.69433	TRUE	100	2.85194E-17	46.87	199.8	0.2	50.56		Shared	High	Not Found
	FALSE	High	[K].LALDVEIATYRK.[L]		5.26702E-09	0.000462916	7	11	13	Q5XKE5; P35908; P04259; P02538; O95678; P12035; P13647	Q5XKE5 [437-448]; P35908 [471-482]; P04259 [456-467]; P02538 [456-467]; O95678 [442-453]; P12035 [493-504]; P13647 [461-472]		1	1391.78929	TRUE	11.268	0.781907757	94.42	183.7	16.3	67.47	7.96	Shared	High	High
	FALSE	High	[R].LLRDYQELMNVK.[L]		0.000759824	0.000462916	3	5	7	Q5XKE5; P35908; P12035	Q5XKE5 [425-436]; P35908 [459-470]; P12035 [481-492]		1	1521.80937	FALSE	1.212	0.617616572	49.88	123.8	76.2	37.37	55.55	Shared	High	High
	FALSE	High	[KR].NKYEDEINK.[HR]		0.00110621	0.000462916	6	11	5	Q5XKE5; P04264; P04259; P02538; P05787; P13647	Q5XKE5 [232-240]; P04264 [268-276]; P04259 [251-259]; P02538 [251-259]; P05787 [177-185]; P13647 [256-264]		1	1152.55314	TRUE	0.01	2.85194E-17			200		78.42	Shared	Not Found	Peak Found
	FALSE	High	[R].NLDLDSIIAEVK.[A]		3.78958E-07	0.000462916	6	9	42	Q5XKE5; P35908; P04259; P02538; O95678; P13647	Q5XKE5 [308-319]; P35908 [342-353]; P04259 [327-338]; P02538 [327-338]; O95678 [313-324]; P13647 [332-343]		0	1329.72602	TRUE	29.067	0.439469198	102.57	193.3	6.7	23.38	94.4	Shared	High	High
	FALSE	High	[K].TLNNKFASFIDKVR.[F]		3.74472E-06	0.000462916	8	15	10	Q5XKE5; P35908; P04259; P02538; O95678; P12035; P05787; P13647	Q5XKE5 [148-161]; P35908 [184-197]; P04259 [169-182]; P02538 [169-182]; O95678 [155-168]; P12035 [204-217]; P05787 [97-110]; P13647 [174-187]		2	1652.91187	TRUE	0.481	0.287646869	31.5	65	135	25.76	35.01	Shared	Not Found	High
	FALSE	High	[K].YEELQVTAGK.[H]		0.0192362	0.0038248	1	1	1	Q5XKE5	Q5XKE5 [341-350]		0	1137.57863	FALSE	5.865	0.926465754	56.7	170.9	29.1	50.52			Not Found	Not Found
FALSE	High	Master Protein	P11388	DNA topoisomerase 2-alpha OS=Homo sapiens OX=9606 GN=TOP2A PE=1 SV=3	0	FALSE	60.349	12	14	56	11	1531	174.3	8.72	53.26	14	cell cycle OR cell proliferation;cell organization and biogenesis;DNA metabolism;other metabolic processes;stress response;developmental processes;other biological processes	nucleus;other cell component	nucleic acid binding activity;other molecular function	Pf00204, Pf00521, Pf01751, Pf02518, Pf08070, Pf16898	7153	ENSG00000131747	TOP2A	B2RTS1; hsa:7153; P11388; Q71UN1; Q71UQ5; Q9HB24; Q9HB25; Q9HB26; Q9UP44; Q9UQP9	4.63
	Checked	Confidence	Annotated Sequence	Modifications	Qvality PEP	Qvality q-value	# Protein Groups	# Proteins	# PSMs	Master Protein Accessions	Positions in Master Proteins	Modifications in Master Proteins	# Missed Cleavages	Theo. MH+ [Da]	Contaminant	Abundance Ratio: (R) / (V)	Abundance Ratio Adj. P-Value: (R) / (V)	Abundance Ratio Variability [%]: (R) / (V)	Abundances (Grouped): R	Abundances (Grouped): V	Abundances (Grouped) CV [%]: R	Abundances (Grouped) CV [%]: V	Quan Info	Found in Sample: [S1] F1: Sample, 1, R	Found in Sample: [S6] F6: Sample, 3, V
	FALSE	High	[R].ARFEELNADLFR.[G]		8.32784E-09	0.000462916	2	6	10	P54652; P11142	P54652 [303-314]; P11142 [300-311]		1	1480.7543	FALSE	12.197	0.754736497	54.19	184.8	15.2	161.17		Shared	High	Not Found
	FALSE	High	[K].DAGTITGLNVLR.[I]		0.000055058	0.000462916	1	1	3	P54652	P54652 [161-172]		0	1229.68483	FALSE	100	2.85194E-17	0	199.7	0.3				High	Not Found
	FALSE	High	[R].FEELNADLFR.[G]		0.000248924	0.000462916	2	6	5	P54652; P11142	P54652 [305-314]; P11142 [302-311]		0	1253.61608	FALSE	100	2.85194E-17	0	200	0			Shared	High	Peak Found
	FALSE	High	[K].GQIQEIVLVGGSTR.[I]		0.000207222	0.000462916	1	1	1	P54652	P54652 [332-345]		0	1456.81182	FALSE								No Quan Values	High	Not Found
	FALSE	High	[R].IINEPTAAAIAYGLDK.[-KRG]		4.36255E-06	0.000462916	3	11	8	P54652; P11142; P11021	P54652 [173-188]; P11142 [172-187]; P11021 [198-213]		0	1659.89521	FALSE	100	2.85194E-17	81.06	199.3	0.7	140.66		Shared	High	Not Found
	FALSE	High	[R].IINEPTAAAIAYGLDKK.[VG]		2.26247E-15	0.000462916	2	5	40	P54652; P11142	P54652 [173-189]; P11142 [172-188]		1	1787.99018	FALSE	89.697	0.118386466	141.04	178.2	21.8	142.38	83.92	Shared	High	High
	FALSE	High	[K].LLQDFFNGK.[E]		0.00241985	0.000462916	2	7	11	P54652; P11142	P54652 [352-360]; P11142 [349-357]		0	1081.56767	FALSE	100	2.85194E-17	134.88	195.8	4.2	165.79	118.56	Shared	High	Peak Found
	FALSE	High	[K].ITITNDKGR.[L]		0.0714582	0.00626758	3	13	1	A0A0G2JIW1; P54652; P11142	A0A0G2JIW1 [502-510]; P54652 [504-512]; P11142 [501-509]		1	1017.56873	FALSE	0.01	2.85194E-17			200		169.53	Shared	Not Found	Peak Found
	FALSE	High	[K].NALESYTYNIK.[Q]		0.00156758	0.000462916	1	1	2	P54652	P54652 [543-553]		0	1315.65286	FALSE	100	2.85194E-17	0	199.6	0.4				High	Not Found
	FALSE	High	[K].STAGDTHLGGEDFDNR.[M]		4.99509E-19	0.000462916	2	4	10	P54652; P11142	P54652 [224-239]; P11142 [221-236]		0	1691.72558	FALSE	9.988	0.932408976	49.72	181.8	18.2	169.59		Shared	High	Not Found
	FALSE	High	[K].TFFPEEISSMVLTK.[M]		0.00354531	0.000771568	1	1	2	P54652	P54652 [114-127]		0	1628.82402	FALSE	100	2.85194E-17		200					High	Not Found
	FALSE	High	[R].TTPSYVAFTDTER.[L]		1.81297E-06	0.000462916	3	17	26	A0A0G2JIW1; P54652; P11142	A0A0G2JIW1 [38-50]; P54652 [38-50]; P11142 [37-49]		0	1487.70126	FALSE	4.019	0.97218896	63.13	160	40	124.62	36.95	Shared	High	High
	FALSE	High	[KR].VEIIANDQGNR.[TI]		5.08232E-06	0.000462916	4	20	68	A0A0G2JIW1; P54652; P11142; P11021	A0A0G2JIW1 [27-37]; P54652 [27-37]; P11142 [26-36]; P11021 [50-60]		0	1228.62804	FALSE	4.591	0.998178045	81.46	159.8	40.2	165.98	37.09	Shared	High	High
	FALSE	High	[K].VQVEYKGETK.[ST]		0.00124326	0.000462916	2	10	3	P54652; P11142	P54652 [104-113]; P11142 [103-112]		1	1180.62083	FALSE	100	2.85194E-17		200		49.3		Shared	Peak Found	High
FALSE	High	Master Protein	P04406	Glyceraldehyde-3-phosphate dehydrogenase OS=Homo sapiens OX=9606 GN=GAPDH PE=1 SV=3	0	FALSE	84.377	46	11	54	11	335	36	8.46	76.55	11	cell organization and biogenesis;protein metabolism;other metabolic processes;stress response;other biological processes	plasma membrane;other membranes;cytosol;cytoskeleton;nucleus;other cell component	enzyme regulator activity;cytoskeletal activity;other molecular function	Pf00044, Pf02800	2597	ENSG00000111640	GAPDH	E7EUT4; hsa:2597; P00354; P04406; Q53X65	48.78
	Checked	Confidence	Annotated Sequence	Modifications	Qvality PEP	Qvality q-value	# Protein Groups	# Proteins	# PSMs	Master Protein Accessions	Positions in Master Proteins	Modifications in Master Proteins	# Missed Cleavages	Theo. MH+ [Da]	Contaminant	Abundance Ratio: (R) / (V)	Abundance Ratio Adj. P-Value: (R) / (V)	Abundance Ratio Variability [%]: (R) / (V)	Abundances (Grouped): R	Abundances (Grouped): V	Abundances (Grouped) CV [%]: R	Abundances (Grouped) CV [%]: V	Quan Info	Found in Sample: [S1] F1: Sample, 1, R	Found in Sample: [S6] F6: Sample, 3, V
	FALSE	High	[K].EANEILQR.[S]		0.0027326	0.000771568	2	9	11	A0A7I2YQK5; A0A3B3IRL5	A0A7I2YQK5 [171-178]; A0A3B3IRL5 [159-166]		0	972.51088	FALSE	1.649	0.611847895	40.78	118	82	53.46	20.7	Shared	Peak Found	High
	FALSE	High	[R].EDLVVAPAGITLK.[E]		0.0631835	0.00602206	1	5	1	A0A7I2YQK5	A0A7I2YQK5 [158-170]		0	1325.76749	FALSE	23.015	0.571761077	90.63	191.7	8.3	91.41			Peak Found	Not Found
	FALSE	High	[K].GKLPIVNEDDELVAIIAR.[T]		1.87004E-07	0.000462916	1	5	3	A0A7I2YQK5	A0A7I2YQK5 [182-199]		1	1965.10152	FALSE	100	2.85194E-17		200		35.37			Not Found	Not Found
	FALSE	High	[K].NLIDAGVDALR.[V]		0.00461202	0.000771568	1	5	2	A0A7I2YQK5	A0A7I2YQK5 [287-297]		0	1156.63206	FALSE	29.405	0.536123815	282.01	193.4	6.6	38.02	131.35		Not Found	Peak Found
	FALSE	High	[K].REDLVVAPAGITLK.[E]		0.00350855	0.000771568	1	5	3	A0A7I2YQK5	A0A7I2YQK5 [157-170]		1	1481.8686	FALSE	8.85	0.912644687	47.05	179.7	20.3	42.78			Not Found	Not Found
	FALSE	High	[R].RFGVPVIADGGIQNVGHIAK.[A]		0.0201002	0.0038248	1	5	3	A0A7I2YQK5	A0A7I2YQK5 [355-374]		1	2048.13997	FALSE	72.54	0.273051746	262.57	197.3	2.7	25.9	128.03		Not Found	Peak Found
	FALSE	High	[K].VAQGVSGAVQDKGSIHK.[F]		6.52925E-07	0.000462916	1	5	2	A0A7I2YQK5	A0A7I2YQK5 [438-454]		1	1680.90276	FALSE	2.601	0.874729523	0	144.5	55.5				Not Found	High
FALSE	High	Master Protein	Q8N1N4	Keratin, type II cytoskeletal 78 OS=Homo sapiens OX=9606 GN=KRT78 PE=1 SV=2	0	FALSE	27.474	15	8	52	5	520	56.8	6.02	37.63	8	cell organization and biogenesis;other biological processes	cytosol;cytoskeleton	bone, tooth or skin structural activity	Pf00038, Pf16208	196374	ENSG00000170423	KRT78	A8K4D6; hsa:196374; Q5HYM7; Q7RTT2; Q8N1N4	3.82
	Checked	Confidence	Annotated Sequence	Modifications	Qvality PEP	Qvality q-value	# Protein Groups	# Proteins	# PSMs	Master Protein Accessions	Positions in Master Proteins	Modifications in Master Proteins	# Missed Cleavages	Theo. MH+ [Da]	Contaminant	Abundance Ratio: (R) / (V)	Abundance Ratio Adj. P-Value: (R) / (V)	Abundance Ratio Variability [%]: (R) / (V)	Abundances (Grouped): R	Abundances (Grouped): V	Abundances (Grouped) CV [%]: R	Abundances (Grouped) CV [%]: V	Quan Info	Found in Sample: [S1] F1: Sample, 1, R	Found in Sample: [S6] F6: Sample, 3, V
	FALSE	High	[KR].AKEFTNVYIK.[N]		0.000190415	0.000462916	2	18	7	Q13310; H0YAR2	Q13310 [187-196]; H0YAR2 [187-196]		1	1212.6623	FALSE	24.041	0.505730575	207.95	191.6	8.4	14.05	120	Shared	High	Peak Found
	FALSE	High	[R].ALDTMNFDVIK.[G]		9.91331E-06	0.000462916	2	19	7	Q13310; H0YAR2	Q13310 [68-78]; H0YAR2 [68-78]		0	1266.63985	FALSE	23.884	0.50802983	32.19	192	8	30.01		Shared	Not Found	Not Found
	FALSE	High	[R].ALDTMNFDVIK.[G]	1xOxidation [M5]	1.11163E-05	0.000462916	2	19	7	Q13310; H0YAR2	Q13310 [68-78]; H0YAR2 [68-78]		0	1282.63476	FALSE	5.925	0.950508249	34.62	167.1	32.9	31.84	37.16	Shared	High	High
	FALSE	High	[K].EFSPFGTITSAK.[VK]		1.82586E-05	0.000462916	1	11	3	H0YAR2	H0YAR2 [313-324]		0	1284.64704	FALSE	8.921	0.856110093	77.97	179.2	20.8	36	72.13		High	High
	FALSE	High	[K].FSPAGPILSIR.[VI]		0.000322676	0.000462916	1	19	9	H0YAR2	H0YAR2 [31-41]		0	1157.66772	FALSE	9.272	0.845335351	58.97	180.5	19.5	19.19	71.05		High	High
	FALSE	High	[K].GFGFVSFER.[H]		0.00215352	0.000462916	1	12	14	H0YAR2	H0YAR2 [232-240]		0	1045.51016	FALSE	21.806	0.54327631	31.11	191.2	8.8	4.45	77.89		High	High
	FALSE	High	[R].KEFSPFGTITSAK.[VK]		2.31667E-05	0.000462916	1	11	3	H0YAR2	H0YAR2 [312-324]		1	1412.74201	FALSE	88.616	0.253084641	16.29	197.8	2.2	15.44			Not Found	Not Found
	FALSE	High	[K].ITGMLLEIDNSELLHMLESPESLR.[S]		1.78636E-16	0.000462916	2	23	2	Q13310; H0YAR2	Q13310 [590-613]; H0YAR2 [544-567]		0	2740.38958	FALSE	100	2.85194E-17		200				Shared	Not Found	Not Found
	FALSE	High	[K].ITGMLLEIDNSELLHMLESPESLR.[S]	1xOxidation [M4]	1.62029E-11	0.000462916	2	23	1	Q13310; H0YAR2	Q13310 [590-613]; H0YAR2 [544-567]		0	2756.38449	FALSE	100	2.85194E-17		200		73.59		Shared	Not Found	Not Found
	FALSE	High	[R].IVATKPLYVALAQR.[K]		2.70698E-06	0.000462916	1	12	6	H0YAR2	H0YAR2 [357-370]		0	1542.93662	FALSE	12.908	0.743790166	20.22	185.6	14.4	49.34			High	Not Found
	FALSE	High	[K].NLDDGIDDER.[L]		0.00426466	0.000771568	1	11	3	H0YAR2	H0YAR2 [300-309]		0	1161.50184	FALSE	14.727	0.860853004	25.69	187.1	12.9	3.84	24.58		Peak Found	Not Found
	FALSE	High	[R].NPQQHLNAQPQVTMQQPAVHVQGQEPLTASMLASAPPQEQK.[Q]		0.000015674	0.000462916	1	13	2	H0YAR2	H0YAR2 [482-522]		0	4457.20887	FALSE	100	2.85194E-17		200		31.51			Not Found	Not Found
	FALSE	High	[R].NPQQHLNAQPQVTMQQPAVHVQGQEPLTASMLASAPPQEQK.[Q]	1xOxidation [M31]	0.0120627	0.00204787	1	13	1	H0YAR2	H0YAR2 [482-522]		0	4473.20379	FALSE								No Quan Values	Not Found	Not Found
	FALSE	High	[R].QAHLTNQYMQR.[M]		0.024384	0.00405599	1	11	1	H0YAR2	H0YAR2 [375-385]		0	1389.66919	FALSE	94.483	0.107437142	38.83	197.9	2.1	35.83			Peak Found	Peak Found
	FALSE	High	[K].SGVGNIFIK.[N]		0.00140446	0.000462916	1	15	2	H0YAR2	H0YAR2 [96-104]		0	934.53564	FALSE	5.936	0.981581205	39.77	171.2	28.8	2.75	37.31		Not Found	High
	FALSE	High	[R].SKVDEAVAVLQAHQAK.[E]		9.40216E-16	0.000462916	1	15	11	H0YAR2	H0YAR2 [568-583]		1	1693.92316	FALSE	7.057	0.915654175	154.74	173.5	26.5	24.84	112.85		High	High
	FALSE	High	[R].YQGVNLYVK.[N]		0.00417859	0.000771568	1	13	3	H0YAR2	H0YAR2 [291-299]		0	1083.58332	FALSE	100	2.85194E-17		200		29.96			Peak Found	Not Found
FALSE	High	Master Protein	P19338	Nucleolin OS=Homo sapiens OX=9606 GN=NCL PE=1 SV=3	0	FALSE	98.728	27	17	51	17	710	76.6	4.7	75.48	17	developmental processes;other biological processes	plasma membrane;nucleus;other cell component	nucleic acid binding activity;other molecular function	Pf00076	4691	ENSG00000115053	NCL	hsa:4691; P19338; Q53SK1; Q8NB06; Q9UCF0; Q9UDG1	48.034
	Checked	Confidence	Annotated Sequence	Modifications	Qvality PEP	Qvality q-value	# Protein Groups	# Proteins	# PSMs	Master Protein Accessions	Positions in Master Proteins	Modifications in Master Proteins	# Missed Cleavages	Theo. MH+ [Da]	Contaminant	Abundance Ratio: (R) / (V)	Abundance Ratio Adj. P-Value: (R) / (V)	Abundance Ratio Variability [%]: (R) / (V)	Abundances (Grouped): R	Abundances (Grouped): V	Abundances (Grouped) CV [%]: R	Abundances (Grouped) CV [%]: V	Quan Info	Found in Sample: [S1] F1: Sample, 1, R	Found in Sample: [S6] F6: Sample, 3, V
	FALSE	High	[R].ALEEANTELEVK.[I]		1.80853E-05	0.000462916	1	2	5	Q04695	Q04695 [104-115]		0	1345.68455	TRUE	0.74	0.354628564	98.46	99.7	100.3	86.5	72.17		High	High
	FALSE	High	[K].ASLEGNLAETENR.[Y]		9.38378E-07	0.000462916	1	1	1	Q04695	Q04695 [322-334]		0	1403.67611	TRUE	100	2.85194E-17		200		108.88			High	Not Found
	FALSE	High	[K].ATMQNLNDR.[L]		0.0453248	0.00602206	2	4	8	Q04695; Q9C075	Q04695 [86-94]; Q9C075 [74-82]		0	1062.49967	TRUE	0.061	0.004619818	0	11.4	188.6			Shared	Not Found	Not Found
	FALSE	High	[K].ATMQNLNDR.[L]	1xOxidation [M3]	0.00901678	0.00143222	2	4	2	Q04695; Q9C075	Q04695 [86-94]; Q9C075 [74-82]		0	1078.49458	TRUE	0.01	2.85194E-17			200			Shared	Not Found	Not Found
	FALSE	High	[R].EVATNSELVQSGKSEISELRR.[T]		0.000420801	0.000462916	2	2	4	P02533; Q04695	P02533 [316-336]; Q04695 [285-305]		2	2332.21029	TRUE	2.523	0.585767449	224.35	143.2	56.8	41.36	127.05	Shared	Not Found	Peak Found
	FALSE	High	[-K].GSSGLGGGSSR.[T]		0.0582731	0.00602206	1	2	1	Q04695	Q04695 [16-26]		0	921.43845	TRUE	0.01	2.85194E-17			200				Not Found	Not Found
	FALSE	High	[KR].LAADDFR.[AILTV]		0.00467552	0.000771568	8	24	88	Q14532; A0A1B0GVI3; P02533; P05783; K7EMD9; P19012; Q04695; P08779	Q14532 [176-182]; A0A1B0GVI3 [229-235]; P02533 [195-201]; P05783 [159-165]; K7EMD9 [78-84]; P19012 [186-192]; Q04695 [164-170]; P08779 [197-203]		0	807.39954	TRUE	1.011	0.550695966	51.47	80.3	119.7	104.84	94.24	Shared	High	High
	FALSE	High	[R].LASYLDKVR.[A]		1.48369E-06	0.000462916	5	11	120	A0A1B0GVI3; P02533; P19012; Q04695; P08779	A0A1B0GVI3 [157-165]; P02533 [126-134]; P19012 [116-124]; Q04695 [95-103]; P08779 [128-136]		1	1064.60987	TRUE	1.423	0.679573915	57.13	102.6	97.4	33.01	78.98	Shared	High	High
	FALSE	High	[R].LEQEIATYR.[RSH]		0.000232973	0.000462916	4	11	35	P02533; P19012; Q04695; P08779	P02533 [408-416]; P19012 [399-407]; Q04695 [377-385]; P08779 [410-418]		0	1122.57896	TRUE	2.315	0.843904821	21.89	136.4	63.6	97.62	91.47	Shared	High	High
	FALSE	High	[R].LLEGEDAHLTQYKK.[E]		0.00217205	0.000462916	1	2	1	Q04695	Q04695 [387-400]		1	1644.85916	TRUE	0.01	2.85194E-17			200				Not Found	Not Found
	FALSE	High	[R].ILNEMRDQYEK.[M]		6.37482E-09	0.000462916	2	4	11	P02533; Q04695	P02533 [283-293]; Q04695 [252-262]		1	1438.69949	TRUE	0.932	0.412041987	21.67	96.5	103.5	129.28	7.08	Shared	High	High
	FALSE	High	[R].ILNEMRDQYEK.[M]	1xOxidation [M5]	0.0004785	0.000462916	2	4	2	P02533; Q04695	P02533 [283-293]; Q04695 [252-262]		1	1454.6944	TRUE								No Quan Values	Not Found	High
	FALSE	High	[K].NHEEEMNALR.[G]		0.00909398	0.00143222	2	4	3	P02533; Q04695	P02533 [252-261]; Q04695 [221-230]		0	1242.55316	TRUE	0.044	0.00435873	0	8.5	191.5			Shared	Peak Found	Not Found
	FALSE	High	[K].NHEEEMNALR.[G]	1xOxidation [M6]	0.0116195	0.00204787	2	4	1	P02533; Q04695	P02533 [252-261]; Q04695 [221-230]		0	1258.54808	TRUE	0.01	2.85194E-17			200			Shared	Not Found	Not Found
	FALSE	High	[R].TIEELQNK.[I]		0.0181251	0.00356908	1	2	3	Q04695	Q04695 [137-144]		0	974.5153	TRUE	12.144	0.89504611	1121.12	184.8	15.2		140.2		Peak Found	Not Found
	FALSE	High	[K].TRLEQEIATYR.[RS]		1.24949E-06	0.000462916	4	9	5	P02533; P19012; Q04695; P08779	P02533 [406-416]; P19012 [397-407]; Q04695 [375-385]; P08779 [408-418]		1	1379.72775	TRUE	47.869	0.367617553	142.9	185.6	14.4	142.04	136.21	Shared	High	High
	FALSE	High	[K].TRLEQEIATYRR.[L]		0.00901678	0.00143222	3	5	2	P02533; Q04695; P08779	P02533 [406-417]; Q04695 [375-386]; P08779 [408-419]		2	1535.82886	TRUE	20.788	0.711969232	812.13	190.8	9.2	7.21	139.34	Shared	Not Found	Peak Found
FALSE	High	Master Protein	A0A0S2Z4G6	Tropomyosin 1 (Alpha), isoform CRA_o (Fragment) OS=Homo sapiens OX=9606 GN=TPM1 PE=1 SV=1	0	FALSE	72.914	33	13	51	1	284	32.7	4.74	71.24	13		cytosol;cytoskeleton	cytoskeletal activity	Pf00261		ENSG00000140416	TPM1	A0A0S2Z4G6; H0YL52	29.666
	Checked	Confidence	Annotated Sequence	Modifications	Qvality PEP	Qvality q-value	# Protein Groups	# Proteins	# PSMs	Master Protein Accessions	Positions in Master Proteins	Modifications in Master Proteins	# Missed Cleavages	Theo. MH+ [Da]	Contaminant	Abundance Ratio: (R) / (V)	Abundance Ratio Adj. P-Value: (R) / (V)	Abundance Ratio Variability [%]: (R) / (V)	Abundances (Grouped): R	Abundances (Grouped): V	Abundances (Grouped) CV [%]: R	Abundances (Grouped) CV [%]: V	Quan Info	Found in Sample: [S1] F1: Sample, 1, R	Found in Sample: [S6] F6: Sample, 3, V
	FALSE	High	[K].AQYEDIANR.[S-]		0.0202117	0.0038248	2	3	6	O95678; P05787	O95678 [325-333]; P05787 [265-273]		0	1079.51161	TRUE	2.525	0.865171146	59.05	143.3	56.7	20.66	77.25	Shared	Not Found	High
	FALSE	High	[R].ASLEAAIADAEQRGELAIKDANAK.[L]		0.0136019	0.0023867	1	1	2	P05787	P05787 [329-352]		2	2455.27871	TRUE	100	2.85194E-17		200		16.73			Not Found	Not Found
	FALSE	High	[KR].EYQELMNVK.[L]		0.00700825	0.0010923	3	4	6	P04259; P02538; P05787	P04259 [447-455]; P02538 [447-455]; P05787 [373-381]		0	1153.55579	TRUE	6.731	0.992110926	57.96	171.8	28.2	30.84	56.12	Shared	High	Not Found
	FALSE	High	[KR].EYQELMNVK.[L]	1xOxidation [M6]	0.00564517	0.000771568	3	4	8	P04259; P02538; P05787	P04259 [447-455]; P02538 [447-455]; P05787 [373-381]		0	1169.5507	TRUE	2.615	0.560377371	134.12	144.7	55.3	76.11	134.29	Shared	High	Peak Found
	FALSE	High	[K].FASFIDKVR.[F]		1.91499E-05	0.000462916	11	21	52	Q5XKE5; Q7Z794; Q86Y46; P35908; P04259; P02538; O95678; P12035; Q3SY84; P05787; P13647	Q5XKE5 [153-161]; Q7Z794 [175-183]; Q86Y46 [143-151]; P35908 [189-197]; P04259 [174-182]; P02538 [174-182]; O95678 [160-168]; P12035 [209-217]; Q3SY84 [141-149]; P05787 [102-110]; P13647 [179-187]		1	1082.59931	TRUE	1.099	0.583790392	68.52	104.7	95.3	33.11	95.66	Shared	High	High
	FALSE	High	[R].FLEQQNK.[VLAIM]		0.02863	0.00456094	10	31	17	Q5XKE5; P08670; P04259; P02538; O95678; Q14533; P12035; P05787; Q8N1N4; P13647	Q5XKE5 [162-168]; P08670 [123-129]; P04259 [183-189]; P02538 [183-189]; O95678 [169-175]; Q14533 [126-132]; P12035 [218-224]; P05787 [111-117]; Q8N1N4 [131-137]; P13647 [188-194]		0	906.46796	TRUE	0.01	2.85194E-17			200			Shared	Not Found	Not Found
	FALSE	High	[R].KLLEGEESR.[LI-]		0.011045	0.00204787	2	8	2	P08670; P05787	P08670 [402-410]; P05787 [393-401]		1	1060.56331	TRUE	25.125	0.490988088	5669.86	192.3	7.7	141.38	4.82	Shared	High	High
	FALSE	High	[K].LALDIEIATYR.[KT]		4.96222E-08	0.000462916	4	14	38	P04264; Q6KB66; P05787; P19013	P04264 [473-483]; Q6KB66 [374-384]; P05787 [382-392]; P19013 [430-440]		0	1277.70998	TRUE	99.903	0.100761876	102.91	198.1	1.9	38.1	134.28	Shared	High	High
	FALSE	High	[R].LEGLTDEINFLR.[Q]		2.05694E-11	0.000462916	1	4	5	P05787	P05787 [214-225]		0	1419.74782	TRUE	100	2.85194E-17	8.76	198.2	1.8	8.34			Not Found	Not Found
	FALSE	High	[R].LESGMQNMSIHTK.[T]		0.00331725	0.000771568	1	1	2	P05787	P05787 [402-414]		0	1475.69811	TRUE	21.113	0.78924283	10.08	191	9	9.59			Not Found	Not Found
	FALSE	High	[KR].LLEGEESR.[LI-]		0.00583136	0.000771568	2	9	7	P08670; P05787	P08670 [403-410]; P05787 [394-401]		0	932.46835	TRUE	0.946	0.304868371	13.41	97.2	102.8	7.12	14.09	Shared	Not Found	High
	FALSE	High	[K].LSELEAALQR.[A]		0.000196986	0.000462916	1	1	11	P05787	P05787 [353-362]		0	1129.62116	TRUE	42.602	0.305014623	496.16	195.4	4.6	17.52	136.74		Not Found	High
	FALSE	High	[K].LVSESSDVLPK.[-]		0.00064868	0.000462916	1	1	1	P05787	P05787 [473-483]		0	1173.63614	TRUE	0.68	0.117492182	0	81	119				Not Found	High
	FALSE	High	[KR].NKYEDEINK.[HR]		0.00110621	0.000462916	6	11	5	Q5XKE5; P04264; P04259; P02538; P05787; P13647	Q5XKE5 [232-240]; P04264 [268-276]; P04259 [251-259]; P02538 [251-259]; P05787 [177-185]; P13647 [256-264]		1	1152.55314	TRUE	0.01	2.85194E-17			200		78.42	Shared	Not Found	Peak Found
	FALSE	High	[KR].NKYEDEINKR.[T]		4.14893E-09	0.000462916	5	10	11	P04264; P04259; P02538; P05787; P13647	P04264 [268-277]; P04259 [251-260]; P02538 [251-260]; P05787 [177-186]; P13647 [256-265]		2	1308.65425	TRUE	1.154	0.482626618	73.79	107.1	92.9	17.34	152.4	Shared	Not Found	High
	FALSE	High	[R].SLDMDSIIAEVK.[A]		0.000872961	0.000462916	1	2	1	P05787	P05787 [253-264]		0	1320.67154	TRUE	38.461	0.490988088	24.48	194.9	5.1	4.65	23.79		Not Found	Not Found
	FALSE	High	[R].SLDMDSIIAEVK.[A]	1xOxidation [M4]	5.52447E-09	0.000462916	1	2	7	P05787	P05787 [253-264]		0	1336.66646	TRUE	2.593	0.770156468	49.01	144.3	55.7	52.25	25.81		Not Found	High
	FALSE	High	[R].SNMDNMFESYINNLRR.[Q]		0.0162258	0.00356908	1	4	2	P05787	P05787 [134-149]		1	2003.9062	TRUE	100	2.85194E-17		200		38.26			Not Found	Not Found
	FALSE	High	[R].TEMENEFVLIK.[K]		0.0639713	0.00602206	1	4	2	P05787	P05787 [187-197]		0	1352.67663	TRUE	32.328	0.612071023	7.22	194	6	6.88			Not Found	Not Found
	FALSE	High	[R].TKTEISEMNR.[N]		0.0148004	0.00299941	1	1	2	P05787	P05787 [303-312]		1	1208.59396	TRUE								No Quan Values	Not Found	High
	FALSE	High	[K].TLNNKFASFIDKVR.[F]		3.74472E-06	0.000462916	8	15	10	Q5XKE5; P35908; P04259; P02538; O95678; P12035; P05787; P13647	Q5XKE5 [148-161]; P35908 [184-197]; P04259 [169-182]; P02538 [169-182]; O95678 [155-168]; P12035 [204-217]; P05787 [97-110]; P13647 [174-187]		2	1652.91187	TRUE	0.481	0.287646869	31.5	65	135	25.76	35.01	Shared	Not Found	High
	FALSE	High	[K].WSLLQQQK.[T]		0.0235485	0.00405599	1	4	2	P05787	P05787 [123-130]		0	1030.56801	TRUE	100	2.85194E-17		200		19.07			Not Found	Not Found
	FALSE	High	[KR].YEDEINKR.[T]		0.00825745	0.0010923	9	16	20	Q7Z794; P35908; P04264; P04259; P02538; O95678; P12035; P05787; P13647	Q7Z794 [254-261]; P35908 [268-275]; P04264 [270-277]; P04259 [253-260]; P02538 [253-260]; O95678 [239-246]; P12035 [290-297]; P05787 [179-186]; P13647 [258-265]		1	1066.51636	TRUE	0.387	0.030322446	48.05	55.8	144.2	14.37	166.98	Shared	High	High
	FALSE	High	[K].YEELQSLAGK.[H]		0.0258607	0.00430515	1	1	2	P05787	P05787 [286-295]		0	1137.57863	TRUE	5.865	0.926465754	56.7	170.9	29.1	50.52			Not Found	Not Found
FALSE	High	Master Protein	P21333	Filamin-A OS=Homo sapiens OX=9606 GN=FLNA PE=1 SV=4	0	FALSE	109.767	13	22	50	19	2647	280.6	6.06	68.94	22	cell cycle OR cell proliferation;cell organization and biogenesis;protein metabolism;RNA metabolism OR transcription;other metabolic processes;stress response;transport;developmental processes;signal transduction;other biological processes	non-structural extracellular;plasma membrane;other membranes;cytosol;cytoskeleton;ER/Golgi;nucleus;other cell component	signal transduction activity or receptor binding;cytoskeletal activity;other molecular function	Pf00307, Pf00630	2316	ENSG00000196924	FLNA	E9KL45; hsa:2316; P21333; Q5HY53; Q5HY55; Q8NF52	5.495
	Checked	Confidence	Annotated Sequence	Modifications	Qvality PEP	Qvality q-value	# Protein Groups	# Proteins	# PSMs	Master Protein Accessions	Positions in Master Proteins	Modifications in Master Proteins	# Missed Cleavages	Theo. MH+ [Da]	Contaminant	Abundance Ratio: (R) / (V)	Abundance Ratio Adj. P-Value: (R) / (V)	Abundance Ratio Variability [%]: (R) / (V)	Abundances (Grouped): R	Abundances (Grouped): V	Abundances (Grouped) CV [%]: R	Abundances (Grouped) CV [%]: V	Quan Info	Found in Sample: [S1] F1: Sample, 1, R	Found in Sample: [S6] F6: Sample, 3, V
	FALSE	High	[K].EQDHIIIIPR.[G]		0.0732204	0.00626758	1	1	1	Q9UEY8	Q9UEY8 [168-177]		0	1233.695	FALSE	100	2.85194E-17		200		35.05			Not Found	Not Found
	FALSE	High	[R].GLSFSEATASNLVK.[V]		0.00111283	0.000462916	1	1	1	Q9UEY8	Q9UEY8 [178-191]		0	1423.74273	FALSE	100	2.85194E-17	40.67	199.4	0.6	57.98			Peak Found	Not Found
	FALSE	High	[R].ISKEQDHIIIIPR.[G]		3.70915E-06	0.000462916	1	1	2	Q9UEY8	Q9UEY8 [165-177]		1	1561.90605	FALSE	38.02	0.530045194	52.33	193.7	6.3	50.58	56.27		Peak Found	Peak Found
	FALSE	High	[R].LVDLFGWAHLANTYISVR.[I]		6.48247E-08	0.000462916	1	1	2	Q9UEY8	Q9UEY8 [147-164]		0	2075.10727	FALSE	100	2.85194E-17		200					Not Found	Not Found
	FALSE	High	[-].MSSDASQGVITTPPPPSMPHK.[E]	1xMet-loss+Acetyl [N-Term]	0.0118383	0.00204787	1	1	2	Q9UEY8	Q9UEY8 [1-21]	Q9UEY8 1xMet-loss+Acetyl [N-Term]	0	2076.00663	FALSE	100	2.85194E-17		200		79.44			Not Found	Not Found
	FALSE	High	[-].MSSDASQGVITTPPPPSMPHKER.[Y]	1xMet-loss+Acetyl [N-Term]	0.000124526	0.000462916	1	1	1	Q9UEY8	Q9UEY8 [1-23]	Q9UEY8 1xMet-loss+Acetyl [N-Term]	1	2361.15033	FALSE								No Quan Values	Not Found	Not Found
	FALSE	High	[K].VGEIEFEGLMR.[T]		0.000122345	0.000462916	1	1	3	Q9UEY8	Q9UEY8 [366-376]		0	1279.6351	FALSE	100	2.85194E-17	143.23	199.5	0.5	60.04	163.43		Not Found	Peak Found
	FALSE	High	[K].VGEIEFEGLMR.[T]	1xOxidation [M10]	0.00391692	0.000771568	1	1	2	Q9UEY8	Q9UEY8 [366-376]		0	1295.63001	FALSE	100	2.85194E-17	34.87	198.7	1.3	32.38			Not Found	Peak Found
	FALSE	High	[K].VSGGTPIKIEDPNQFVPLNTNPNEVLEK.[R]		0.0212521	0.0038248	1	1	1	Q9UEY8	Q9UEY8 [477-504]		1	3049.58406	FALSE	100	2.85194E-17		200					Not Found	Not Found
	FALSE	High	[K].VSGGTPIKIEDPNQFVPLNTNPNEVLEKR.[N]		3.69128E-08	0.000462916	1	1	3	Q9UEY8	Q9UEY8 [477-505]		2	3205.68517	FALSE	100	2.85194E-17		200		63.99			Not Found	Not Found
	FALSE	High	[R].VTQILQSPAFR.[E]		0.0249618	0.00405599	1	1	1	Q9UEY8	Q9UEY8 [58-68]		0	1259.71065	FALSE	33.693	0.439885863	0	194.2	5.8				Not Found	Peak Found
	FALSE	High	[R].WLNSPNTYMK.[V]		0.00275346	0.000771568	1	1	1	Q9UEY8	Q9UEY8 [439-448]		0	1253.59832	FALSE	100	2.85194E-17	0	198.9	1.1				Not Found	Not Found
	FALSE	High	[R].WLNSPNTYMK.[V]	1xOxidation [M9]	0.00991768	0.00143222	1	1	1	Q9UEY8	Q9UEY8 [439-448]		0	1269.59323	FALSE	100	2.85194E-17		200		35.43			Peak Found	Not Found
FALSE	High	Master Protein	P36578	60S ribosomal protein L4 OS=Homo sapiens OX=9606 GN=RPL4 PE=1 SV=5	0	FALSE	52.689	22	8	49	8	427	47.7	11.06	110.03	8	protein metabolism;other metabolic processes	cytosol;ER/Golgi;translational apparatus;nucleus;other cell component	other molecular function	Pf00573, Pf14374	6124	ENSG00000174444	RPL4	A8K502; hsa:6124; P36578; P39029; Q4VBR0; Q969Z9	6.652
	Checked	Confidence	Annotated Sequence	Modifications	Qvality PEP	Qvality q-value	# Protein Groups	# Proteins	# PSMs	Master Protein Accessions	Positions in Master Proteins	Modifications in Master Proteins	# Missed Cleavages	Theo. MH+ [Da]	Contaminant	Abundance Ratio: (R) / (V)	Abundance Ratio Adj. P-Value: (R) / (V)	Abundance Ratio Variability [%]: (R) / (V)	Abundances (Grouped): R	Abundances (Grouped): V	Abundances (Grouped) CV [%]: R	Abundances (Grouped) CV [%]: V	Quan Info	Found in Sample: [S1] F1: Sample, 1, R	Found in Sample: [S6] F6: Sample, 3, V
	FALSE	High	[K].AELNEFLTR.[E]		0.00111283	0.000462916	1	12	19	P23396	P23396 [19-27]		0	1092.5684	FALSE	3.254	0.930111962	64.47	149.3	50.7	53.7	61.29		High	High
	FALSE	High	[R].ELAEDGYSGVEVR.[V]		1.73257E-07	0.000462916	1	10	16	P23396	P23396 [28-40]		0	1423.66996	FALSE	3.75	0.95394285	92.79	157.9	42.1	72.39	36.96		High	High
	FALSE	High	[R].FGFPEGSVELYAEK.[V]		1.01761E-08	0.000462916	1	5	8	P23396	P23396 [77-90]		0	1572.75805	FALSE	100	2.85194E-17	88.12	199.2	0.8	77.61			High	Not Found
	FALSE	High	[K].FVDGLMIHSGDPVNYYVDTAVR.[H]		0.0183208	0.00356908	1	4	1	P23396	P23396 [152-173]		0	2468.19147	FALSE								No Quan Values	Not Found	Not Found
	FALSE	High	[R].GLCAIAQAESLR.[Y]		0.000104247	0.000462916	1	4	2	P23396	P23396 [95-106]		0	1231.64633	FALSE	22.675	0.753204751	414.24	191.6	8.4	45.82	137.01		Not Found	Not Found
	FALSE	High	[K].KPLPDHVSIVEPKDEILPTTPISEQK.[G]		1.30039E-19	0.000462916	1	5	11	P23396	P23396 [202-227]		1	2910.58226	FALSE	90.604	0.116822215	102.21	197.8	2.2	92.29	27.43		High	Peak Found
	FALSE	High	[K].IMLPWDPTGK.[I]		0.0103214	0.00177795	1	5	2	P23396	P23396 [188-197]		0	1157.60234	FALSE	1.488	0.696821845	455.07	119.6	80.4	69.97	138.95		Not Found	Not Found
	FALSE	High	[K].IMLPWDPTGK.[I]	1xOxidation [M2]	0.00373367	0.000771568	1	5	10	P23396	P23396 [188-197]		0	1173.59726	FALSE	6.593	0.951703415	68.49	172.4	27.6	157.28	44.87		Peak Found	High
	FALSE	High	[R].IRELTAVVQK.[R]		0.0363891	0.00530793	1	9	6	P23396	P23396 [66-75]		1	1156.70483	FALSE	4.447	0.926465754	62.4	163.3	36.7	54.86			Not Found	Not Found
	FALSE	High	[K].RFGFPEGSVELYAEK.[V]		2.19947E-07	0.000462916	1	5	2	P23396	P23396 [76-90]		1	1728.85916	FALSE	100	2.85194E-17		200		67.92			Not Found	Not Found
	FALSE	High	[R].TEIIILATR.[TA]		0.00123619	0.000462916	1	10	18	P23396	P23396 [46-54]		0	1029.63027	FALSE	3.998	0.946307531	42.72	160	40	53.15	46.55		High	High
FALSE	High	Master Protein	A0A087WWU8	Tropomyosin alpha-3 chain OS=Homo sapiens OX=9606 GN=TPM3 PE=1 SV=1	0	FALSE	60.143	48	14	48	9	227	26.4	4.78	79.7	14		cytoskeleton	cytoskeletal activity	Pf00261	7170	ENSG00000143549	TPM3	A0A087WWU8	24.433
	Checked	Confidence	Annotated Sequence	Modifications	Qvality PEP	Qvality q-value	# Protein Groups	# Proteins	# PSMs	Master Protein Accessions	Positions in Master Proteins	Modifications in Master Proteins	# Missed Cleavages	Theo. MH+ [Da]	Contaminant	Abundance Ratio: (R) / (V)	Abundance Ratio Adj. P-Value: (R) / (V)	Abundance Ratio Variability [%]: (R) / (V)	Abundances (Grouped): R	Abundances (Grouped): V	Abundances (Grouped) CV [%]: R	Abundances (Grouped) CV [%]: V	Quan Info	Found in Sample: [S1] F1: Sample, 1, R	Found in Sample: [S6] F6: Sample, 3, V
	FALSE	High	[R].DAVTYTEHAK.[R]		0.00257883	0.000771568	1	1	5	P62805	P62805 [69-78]		0	1134.54258	FALSE	0.449	0.267637536	70.68	54	146	84.37	84.65		Peak Found	High
	FALSE	High	[R].DAVTYTEHAKR.[K]		6.76729E-06	0.000462916	1	1	7	P62805	P62805 [69-79]		1	1290.64369	FALSE	0.294	0.157013419	27.95	45.4	154.6	10.8	28.2		Not Found	High
	FALSE	High	[R].DNIQGITKPAIR.[R]		9.14041E-08	0.000462916	1	1	27	P62805	P62805 [25-36]		0	1325.75357	FALSE	1.287	0.642317922	55.51	112.6	87.4	27.51	84.2		High	High
	FALSE	High	[R].KTVTAMDVVYALKR.[Q]	1xOxidation [M6]	0.00535216	0.000771568	1	1	2	P62805	P62805 [80-93]		2	1610.89344	FALSE	1.209	0.277187304	32.71	109.4	90.6	32.27	8.53		Not Found	High
	FALSE	High	[R].ISGLIYEETR.[G]		6.6074E-08	0.000462916	1	1	23	P62805	P62805 [47-56]		0	1180.62083	FALSE	2.106	0.813035475	128.15	135.6	64.4	72.81	90.54		High	High
	FALSE	High	[K].TVTAMDVVYALK.[R]		4.67502E-07	0.000462916	1	1	5	P62805	P62805 [81-92]		0	1310.70245	FALSE	6.13	0.991593116	68.86	171.9	28.1	50.06			High	Not Found
	FALSE	High	[K].TVTAMDVVYALK.[R]	1xOxidation [M5]	9.49612E-08	0.000462916	1	1	10	P62805	P62805 [81-92]		0	1326.69737	FALSE	1.236	0.625806116	48.29	111.2	88.8	55.42	19.28		Peak Found	High
	FALSE	High	[K].VFLENVIR.[D]		0.00464365	0.000771568	1	1	36	P62805	P62805 [61-68]		0	989.57784	FALSE	2.052	0.803966065	123.7	134.5	65.5	71.37	96.66		High	High
	FALSE	High	[K].VFLENVIRDAVTYTEHAK.[R]		9.40592E-08	0.000462916	1	1	2	P62805	P62805 [61-78]		1	2105.10258	FALSE	100	2.85194E-17		200		74.39			Peak Found	Not Found
	FALSE	High	[K].VLRDNIQGITKPAIR.[R]		0.0138038	0.00268735	1	1	1	P62805	P62805 [22-36]		1	1694.00716	FALSE	0.01	2.85194E-17			200				Not Found	Not Found
FALSE	High	Master Protein	A0A087WVQ9	Elongation factor 1-alpha OS=Homo sapiens OX=9606 GN=EEF1A1 PE=1 SV=2	0	FALSE	61.269	33	9	48	9	459	49.8	9.09	92.75	9	protein metabolism;other metabolic processes		nucleic acid binding activity;other molecular function	Pf00009, Pf03143, Pf03144		ENSG00000156508	EEF1A1	A0A087WVQ9	15.726
	Checked	Confidence	Annotated Sequence	Modifications	Qvality PEP	Qvality q-value	# Protein Groups	# Proteins	# PSMs	Master Protein Accessions	Positions in Master Proteins	Modifications in Master Proteins	# Missed Cleavages	Theo. MH+ [Da]	Contaminant	Abundance Ratio: (R) / (V)	Abundance Ratio Adj. P-Value: (R) / (V)	Abundance Ratio Variability [%]: (R) / (V)	Abundances (Grouped): R	Abundances (Grouped): V	Abundances (Grouped) CV [%]: R	Abundances (Grouped) CV [%]: V	Quan Info	Found in Sample: [S1] F1: Sample, 1, R	Found in Sample: [S6] F6: Sample, 3, V
	FALSE	High	[R].FPGQLNADLR.[K]		2.27302E-05	0.000462916	3	18	31	Q9BUF5; P07437; P68371	Q9BUF5 [242-251]; P07437 [242-251]; P68371 [242-251]		0	1130.59528	FALSE	5.938	0.950488979	37.47	171.2	28.8	36.58	44.23	Shared	Not Found	High
	FALSE	High	[R].FPGQLNADLRK.[L]		0.00219999	0.000462916	3	18	9	Q9BUF5; P07437; P68371	Q9BUF5 [242-252]; P07437 [242-252]; P68371 [242-252]		1	1258.69025	FALSE	5.819	0.925054599	46.57	170.7	29.3	77.3		Shared	High	Not Found
	FALSE	High	[K].GHYTEGAELVDAVLDVVR.[K]		6.44968E-14	0.000462916	1	7	3	Q9BUF5	Q9BUF5 [104-121]		0	1942.98688	FALSE	100	2.85194E-17	110.49	199.6	0.4	38.09	156.75		Not Found	Peak Found
	FALSE	High	[K].GHYTEGAELVDAVLDVVRK.[E-]		0.000117046	0.000462916	1	7	1	Q9BUF5	Q9BUF5 [104-122]		1	2071.08184	FALSE	100	2.85194E-17		200		71.15			Not Found	Not Found
	FALSE	High	[K].LAVNMVPFPR.[L]		5.98408E-05	0.000462916	3	16	15	Q9BUF5; P07437; P68371	Q9BUF5 [253-262]; P07437 [253-262]; P68371 [253-262]		0	1143.63431	FALSE	4.72	0.998178045	14.72	164.1	35.9	35.56	7.4	Shared	High	High
	FALSE	High	[K].LAVNMVPFPR.[L]	1xOxidation [M5]	6.5138E-06	0.000462916	3	16	16	Q9BUF5; P07437; P68371	Q9BUF5 [253-262]; P07437 [253-262]; P68371 [253-262]		0	1159.62923	FALSE	2.19	0.826899897	57.18	137.3	62.7	25.82	86.58	Shared	High	High
	FALSE	High	[R].LHFFMPGFAPLTSR.[G]		5.8646E-06	0.000462916	3	13	8	Q9BUF5; P07437; P68371	Q9BUF5 [263-276]; P07437 [263-276]; P68371 [263-276]		0	1620.83553	FALSE	83.082	0.132092502	92.46	197.6	2.4	69.55		Shared	High	Not Found
	FALSE	High	[R].INVYYNESSSQK.[Y]		0.00941191	0.00143222	1	9	2	Q9BUF5	Q9BUF5 [47-58]		0	1431.67505	FALSE	8.592	0.935325628	66.25	179.2	20.8	49.35			Peak Found	Not Found
	FALSE	High	[K].LTTPTYGDLNHLVSATMSGVTTSLR.[F]		3.03548E-06	0.000462916	1	2	2	Q9BUF5	Q9BUF5 [217-241]		0	2635.33959	FALSE	100	2.85194E-17		200		88.86			Peak Found	Not Found
	FALSE	High	[K].MASTFIGNSTAIQELFKR.[I]		7.37328E-10	0.000462916	1	1	2	Q9BUF5	Q9BUF5 [363-380]		1	2014.04262	FALSE	100	2.85194E-17		200		46.28			Not Found	Not Found
	FALSE	High	[K].NSSYFVEWIPNNVK.[TV]		0.0222355	0.00405599	3	11	1	Q9BUF5; P07437; P68371	Q9BUF5 [337-350]; P07437 [337-350]; P68371 [337-350]		0	1696.83295	FALSE	13.889	0.91492334	138.52	186.6	13.4	114.45	52.33	Shared	Peak Found	Not Found
	FALSE	High	[R].SGPFGQLFRPDNFIFGQTGAGNNWAK.[G]		1.66701E-15	0.000462916	1	4	2	Q9BUF5	Q9BUF5 [78-103]		0	2826.37467	FALSE	100	2.85194E-17		200		14.99			Not Found	Not Found
	FALSE	High	[R].YLTVATVFR.[G]		0.00812278	0.0010923	1	4	3	Q9BUF5	Q9BUF5 [310-318]		0	1069.60406	FALSE	10.949	0.902151318	100.05	183.3	16.7	24.82	88.73		Not Found	Not Found
FALSE	High	Master Protein	P14618	Pyruvate kinase PKM OS=Homo sapiens OX=9606 GN=PKM PE=1 SV=4	0	FALSE	80.878	35	12	48	12	531	57.9	7.84	88.12	12	cell organization and biogenesis;other metabolic processes;other biological processes	non-structural extracellular;cytosol;ER/Golgi;nucleus;other cell component	nucleic acid binding activity;kinase activity;other molecular function	Pf00224, Pf02887	5315	ENSG00000067225	PKM	A6NFK3; B2R5N8; B3KRY0; B4DFX8; B4DUU6; hsa:5315; P14618; P14786; Q53GK4; Q96E76; Q9BWB5; Q9UCV6; Q9UPF2	3.771
	Checked	Confidence	Annotated Sequence	Modifications	Qvality PEP	Qvality q-value	# Protein Groups	# Proteins	# PSMs	Master Protein Accessions	Positions in Master Proteins	Modifications in Master Proteins	# Missed Cleavages	Theo. MH+ [Da]	Contaminant	Abundance Ratio: (R) / (V)	Abundance Ratio Adj. P-Value: (R) / (V)	Abundance Ratio Variability [%]: (R) / (V)	Abundances (Grouped): R	Abundances (Grouped): V	Abundances (Grouped) CV [%]: R	Abundances (Grouped) CV [%]: V	Quan Info	Found in Sample: [S1] F1: Sample, 1, R	Found in Sample: [S6] F6: Sample, 3, V
	FALSE	High	[R].ALMLQGVDLLADAVAVTMGPK.[G-]	1xOxidation [M3]	4.21899E-08	0.000462916	1	14	1	A0A7I2V599	A0A7I2V599 [38-58]		0	2129.13447	FALSE	100	2.85194E-17		200		54.01			Not Found	Not Found
	FALSE	High	[R].ALMLQGVDLLADAVAVTMGPK.[G-]	2xOxidation [M3; M18]	0.0850579	0.00883367	1	14	1	A0A7I2V599	A0A7I2V599 [38-58]		0	2145.12939	FALSE	100	2.85194E-17	35.83	198.9	1.1	33.23			Not Found	Not Found
	FALSE	High	[R].GVMLAVDAVIAELKK.[Q]		0.00208923	0.000462916	1	9	2	A0A7I2V599	A0A7I2V599 [143-157]		1	1556.90803	FALSE	100	2.85194E-17		200		66.31			Not Found	Not Found
	FALSE	High	[R].GYISPYFINTSK.[G-]		2.09697E-07	0.000462916	1	8	5	A0A7I2V599	A0A7I2V599 [222-233]		0	1389.70489	FALSE	1.852	0.655832346	62.71	138.2	61.8	52.73	51.92		Peak Found	High
	FALSE	High	[K].ISSIQSIVPALEIANAHR.[K]		1.81725E-07	0.000462916	1	8	6	A0A7I2V599	A0A7I2V599 [251-268]		0	1919.07089	FALSE	14.78	0.802071989	49.38	187.3	12.7	44.69			Not Found	Not Found
	FALSE	High	[K].NAGVEGSLIVEK.[I]		0.000450588	0.000462916	1	4	6	A0A7I2V599	A0A7I2V599 [482-493]		0	1215.65794	FALSE	1.627	0.50802983	49.97	123	77	104.34	29.56		Peak Found	High
	FALSE	High	[R].TVIIEQSWGSPK.[V]		4.32111E-06	0.000462916	1	13	3	A0A7I2V599	A0A7I2V599 [61-72]		0	1344.71579	FALSE	0.671	0.164779768	37.25	79.4	120.6	158.88	15.5		Peak Found	High
	FALSE	High	[K].VGGTSDVEVNEKKDR.[V]		0.000131284	0.000462916	1	4	4	A0A7I2V599	A0A7I2V599 [406-420]		2	1632.81875	FALSE	0.464	0.153879974	70.75	63.4	136.6	98.42	10.76		Peak Found	High
FALSE	High	Master Protein	O14950	Myosin regulatory light chain 12B OS=Homo sapiens OX=9606 GN=MYL12B PE=1 SV=2	0	FALSE	40.58	41	8	47	4	172	19.8	4.84	67.46	8	other biological processes	cytosol;cytoskeleton;other cell component	cytoskeletal activity;other molecular function	Pf08976, Pf13499	103910; 10627	ENSG00000118680	MYL12B	D3DUH6; hsa:103910; O14950; Q13182; Q7Z5Z4	13.172
	Checked	Confidence	Annotated Sequence	Modifications	Qvality PEP	Qvality q-value	# Protein Groups	# Proteins	# PSMs	Master Protein Accessions	Positions in Master Proteins	Modifications in Master Proteins	# Missed Cleavages	Theo. MH+ [Da]	Contaminant	Abundance Ratio: (R) / (V)	Abundance Ratio Adj. P-Value: (R) / (V)	Abundance Ratio Variability [%]: (R) / (V)	Abundances (Grouped): R	Abundances (Grouped): V	Abundances (Grouped) CV [%]: R	Abundances (Grouped) CV [%]: V	Quan Info	Found in Sample: [S1] F1: Sample, 1, R	Found in Sample: [S6] F6: Sample, 3, V
	FALSE	High	[R].AFITNIPFDVK.[W]		0.000086291	0.000462916	1	7	4	A0A087X0X3	A0A087X0X3 [73-83]		0	1264.6936	FALSE	25.109	0.490988088	39.83	192.3	7.7	28.54	2.38		High	High
	FALSE	High	[K].EVFSMAGVVVR.[A]		0.0302379	0.00456094	1	7	1	A0A087X0X3	A0A087X0X3 [222-232]		0	1193.6347	FALSE	21.2	0.649138474	80.95	188	12	102.67	53.38		Peak Found	Peak Found
	FALSE	High	[K].GIGMGNIGPAGMGMEGIGFGINK.[M]	2xOxidation [M12; M14]	0.0860663	0.00962075	1	4	1	A0A087X0X3	A0A087X0X3 [323-345]		0	2210.04026	FALSE	100	2.85194E-17		200					Not Found	Not Found
	FALSE	High	[R].LGSTVFVANLDYK.[V]		6.5138E-06	0.000462916	1	5	2	A0A087X0X3	A0A087X0X3 [202-214]		0	1426.75766	FALSE	100	2.85194E-17	42.83	199.1	0.9	44.33			High	Not Found
	FALSE	High	[K].LKEVFSMAGVVVR.[A]		0.0114589	0.00204787	1	7	3	A0A087X0X3	A0A087X0X3 [220-232]		1	1434.81373	FALSE	100	2.85194E-17	1.16	198.6	1.4	1.11			Not Found	Not Found
	FALSE	High	[R].INEILSNALK.[R]		1.14392E-05	0.000462916	1	3	18	A0A087X0X3	A0A087X0X3 [372-381]		0	1114.64665	FALSE	4.849	0.992110926	33.97	169.9	30.1	19.25	35.58		High	High
	FALSE	High	[R].MGAGMGFGLER.[M]		5.01728E-05	0.000462916	1	4	6	A0A087X0X3	A0A087X0X3 [486-496]		0	1125.51796	FALSE	12.525	0.865171146	33.32	184.5	15.5	19.63	32.56		High	High
	FALSE	High	[R].MGAGMGFGLER.[M]	1xOxidation [M5]	0.000630684	0.000462916	1	4	1	A0A087X0X3	A0A087X0X3 [486-496]		0	1141.51288	FALSE	4.676	0.814566803	24.69	164.8	35.2	23.23			Not Found	Not Found
	FALSE	High	[R].MGLAMGGGGGASFDR.[A]		0.00145786	0.000462916	1	4	6	A0A087X0X3	A0A087X0X3 [607-621]		0	1383.61438	FALSE	28.575	0.677735966	34	193.2	6.8	109.24			High	Peak Found
	FALSE	High	[R].MGPAMGPALGAGIER.[M]		7.33884E-08	0.000462916	1	5	3	A0A087X0X3	A0A087X0X3 [592-606]		0	1427.71337	FALSE	50.963	0.360669605	312.48	196.3	3.7	25.02	132.77		High	High
	FALSE	High	[R].MGPAMGPALGAGIER.[M]	1xOxidation [M]	0.00113958	0.000462916	1	5	4	A0A087X0X3	A0A087X0X3 [592-606]		0	1443.70828	FALSE	4.483	0.894795902	26.82	157.8	42.2	26.87	29.97		High	Peak Found
	FALSE	High	[R].MGPAMGPALGAGIER.[M]	2xOxidation [M1; M5]	0.00109961	0.000462916	1	5	3	A0A087X0X3	A0A087X0X3 [592-606]		0	1459.7032	FALSE	1.75	0.580316154	58.61	127.3	72.7	62.19	29.8		Not Found	High
	FALSE	High	[R].MVPAGMGAGLER.[M]		0.00426466	0.000771568	1	4	3	A0A087X0X3	A0A087X0X3 [532-543]		0	1188.58637	FALSE	14.915	0.821874473	51.34	188	12	6.38	48.7		High	Peak Found
	FALSE	High	[R].MVPAGMGAGLER.[M]	1xOxidation [M1]	0.0346227	0.00530793	1	4	2	A0A087X0X3	A0A087X0X3 [532-543]		0	1204.58129	FALSE	100	2.85194E-17		200		18.71			High	Not Found
	FALSE	High	[K].QGGGGGGGSVPGIER.[M]		7.55201E-08	0.000462916	1	4	5	A0A087X0X3	A0A087X0X3 [389-403]		0	1284.6291	FALSE	4.986	0.94049537	116.68	158.5	41.5	74.68	81.46		High	High
FALSE	High	Master Protein	A0A6Q8PFJ0	Prelamin-A/C OS=Homo sapiens OX=9606 GN=LMNA PE=1 SV=1	0	FALSE	64.33	24	12	46	12	729	80.9	8.27	53.96	12		cytoskeleton;nucleus		Pf00038, Pf00932		ENSG00000160789	LMNA	A0A6Q8PFJ0	8.077
	Checked	Confidence	Annotated Sequence	Modifications	Qvality PEP	Qvality q-value	# Protein Groups	# Proteins	# PSMs	Master Protein Accessions	Positions in Master Proteins	Modifications in Master Proteins	# Missed Cleavages	Theo. MH+ [Da]	Contaminant	Abundance Ratio: (R) / (V)	Abundance Ratio Adj. P-Value: (R) / (V)	Abundance Ratio Variability [%]: (R) / (V)	Abundances (Grouped): R	Abundances (Grouped): V	Abundances (Grouped) CV [%]: R	Abundances (Grouped) CV [%]: V	Quan Info	Found in Sample: [S1] F1: Sample, 1, R	Found in Sample: [S6] F6: Sample, 3, V
	FALSE	High	[R].AEAESWYQTK.[Y]		0.00104769	0.000462916	3	4	10	P04259; P02538; O95678	P04259 [350-359]; P02538 [350-359]; O95678 [336-345]		0	1212.55314	TRUE	2.202	0.706808319	114.25	159.2	40.8	67.28	99.35	Shared	High	High
	FALSE	High	[R].AEAESWYQTKYEELQVTAGR.[H]		0.0078623	0.0010923	2	3	1	P02538; O95678	P02538 [350-369]; O95678 [336-355]		1	2359.12008	TRUE								No Quan Values	Not Found	Not Found
	FALSE	High	[K].AQYEDIANR.[S-]		0.0202117	0.0038248	2	3	6	O95678; P05787	O95678 [325-333]; P05787 [265-273]		0	1079.51161	TRUE	2.525	0.865171146	59.05	143.3	56.7	20.66	77.25	Shared	Not Found	High
	FALSE	High	[K].DVDAAYMNK.[V]		0.00271182	0.000771568	4	8	25	P04259; P02538; O95678; P13647	P04259 [273-281]; P02538 [273-281]; O95678 [259-267]; P13647 [278-286]		0	1026.45607	TRUE	0.113	0.03163555	24.62	20.2	179.8	121.4		Shared	High	Not Found
	FALSE	High	[K].DVDAAYMNK.[V]	1xOxidation [M7]	0.00257883	0.000771568	4	8	7	P04259; P02538; O95678; P13647	P04259 [273-281]; P02538 [273-281]; O95678 [259-267]; P13647 [278-286]		0	1042.45099	TRUE	0.01	2.85194E-17			200			Shared	Not Found	Not Found
	FALSE	High	[K].FASFIDKVR.[F]		1.91499E-05	0.000462916	11	21	52	Q5XKE5; Q7Z794; Q86Y46; P35908; P04259; P02538; O95678; P12035; Q3SY84; P05787; P13647	Q5XKE5 [153-161]; Q7Z794 [175-183]; Q86Y46 [143-151]; P35908 [189-197]; P04259 [174-182]; P02538 [174-182]; O95678 [160-168]; P12035 [209-217]; Q3SY84 [141-149]; P05787 [102-110]; P13647 [179-187]		1	1082.59931	TRUE	1.099	0.583790392	68.52	104.7	95.3	33.11	95.66	Shared	High	High
	FALSE	High	[R].FLEQQNK.[VLAIM]		0.02863	0.00456094	10	31	17	Q5XKE5; P08670; P04259; P02538; O95678; Q14533; P12035; P05787; Q8N1N4; P13647	Q5XKE5 [162-168]; P08670 [123-129]; P04259 [183-189]; P02538 [183-189]; O95678 [169-175]; Q14533 [126-132]; P12035 [218-224]; P05787 [111-117]; Q8N1N4 [131-137]; P13647 [188-194]		0	906.46796	TRUE	0.01	2.85194E-17			200			Shared	Not Found	Not Found
	FALSE	High	[K].LALDVEIATYR.[K]		8.79802E-08	0.000462916	7	11	13	Q5XKE5; P35908; P04259; P02538; O95678; P12035; P13647	Q5XKE5 [437-447]; P35908 [471-481]; P04259 [456-466]; P02538 [456-466]; O95678 [442-452]; P12035 [493-503]; P13647 [461-471]		0	1263.69433	TRUE	100	2.85194E-17	46.87	199.8	0.2	50.56		Shared	High	Not Found
	FALSE	High	[K].LALDVEIATYRK.[L]		5.26702E-09	0.000462916	7	11	13	Q5XKE5; P35908; P04259; P02538; O95678; P12035; P13647	Q5XKE5 [437-448]; P35908 [471-482]; P04259 [456-467]; P02538 [456-467]; O95678 [442-453]; P12035 [493-504]; P13647 [461-472]		1	1391.78929	TRUE	11.268	0.781907757	94.42	183.7	16.3	67.47	7.96	Shared	High	High
	FALSE	High	[KR].LLEGEECR.[MLI]		0.00749252	0.0010923	7	14	11	Q86Y46; P35908; P04259; P02538; O95678; Q8N1N4; P13647	Q86Y46 [437-444]; P35908 [483-490]; P04259 [468-475]; P02538 [468-475]; O95678 [454-461]; Q8N1N4 [416-423]; P13647 [473-480]		0	948.44551	TRUE	1.993	0.704392217	137.4	135.3	64.7	34.44	112.86	Shared	High	Not Found
	FALSE	High	[R].NLDLDSIIAEVK.[A]		3.78958E-07	0.000462916	6	9	42	Q5XKE5; P35908; P04259; P02538; O95678; P13647	Q5XKE5 [308-319]; P35908 [342-353]; P04259 [327-338]; P02538 [327-338]; O95678 [313-324]; P13647 [332-343]		0	1329.72602	TRUE	29.067	0.439469198	102.57	193.3	6.7	23.38	94.4	Shared	High	High
	FALSE	High	[R].QNLEPLFDSYTSELRR.[Q]		0.0647678	0.00602206	1	1	3	O95678	O95678 [194-209]		1	1967.98213	FALSE	100	2.85194E-17		200		8.25			Not Found	Not Found
	FALSE	High	[K].TLNNKFASFIDKVR.[F]		3.74472E-06	0.000462916	8	15	10	Q5XKE5; P35908; P04259; P02538; O95678; P12035; P05787; P13647	Q5XKE5 [148-161]; P35908 [184-197]; P04259 [169-182]; P02538 [169-182]; O95678 [155-168]; P12035 [204-217]; P05787 [97-110]; P13647 [174-187]		2	1652.91187	TRUE	0.481	0.287646869	31.5	65	135	25.76	35.01	Shared	Not Found	High
	FALSE	High	[KR].YEDEINKR.[T]		0.00825745	0.0010923	9	16	20	Q7Z794; P35908; P04264; P04259; P02538; O95678; P12035; P05787; P13647	Q7Z794 [254-261]; P35908 [268-275]; P04264 [270-277]; P04259 [253-260]; P02538 [253-260]; O95678 [239-246]; P12035 [290-297]; P05787 [179-186]; P13647 [258-265]		1	1066.51636	TRUE	0.387	0.030322446	48.05	55.8	144.2	14.37	166.98	Shared	High	High
	FALSE	High	[K].YEELQVTAGR.[H]		0.000739545	0.000462916	2	3	4	P02538; O95678	P02538 [360-369]; O95678 [346-355]		0	1165.58478	TRUE	3.749	0.768202018	87.32	153.8	46.2	85.18	26.22	Shared	High	High
FALSE	High	Master Protein	Q5TCU3	Tropomyosin beta chain OS=Homo sapiens OX=9606 GN=TPM2 PE=1 SV=1	0	FALSE	71.688	33	13	44	2	284	32.8	4.68	46.33	13		cytoskeleton	cytoskeletal activity	Pf00261	7169	ENSG00000198467	TPM2	Q5TCU3	25.838
	Checked	Confidence	Annotated Sequence	Modifications	Qvality PEP	Qvality q-value	# Protein Groups	# Proteins	# PSMs	Master Protein Accessions	Positions in Master Proteins	Modifications in Master Proteins	# Missed Cleavages	Theo. MH+ [Da]	Contaminant	Abundance Ratio: (R) / (V)	Abundance Ratio Adj. P-Value: (R) / (V)	Abundance Ratio Variability [%]: (R) / (V)	Abundances (Grouped): R	Abundances (Grouped): V	Abundances (Grouped) CV [%]: R	Abundances (Grouped) CV [%]: V	Quan Info	Found in Sample: [S1] F1: Sample, 1, R	Found in Sample: [S6] F6: Sample, 3, V
	FALSE	High	[K].APILIATDVASR.[G]		4.40439E-06	0.000462916	2	10	18	A0A0G2JLI4; A0A5H1ZRQ2	A0A0G2JLI4 [287-298]; A0A5H1ZRQ2 [469-480]		0	1226.71031	FALSE	4.611	0.998215977	79.1	161.8	38.2	57.41	67.46	Shared	High	High
	FALSE	High	[K].LMQLVDHR.[G]		0.00698111	0.0010923	1	3	1	A0A5H1ZRQ2	A0A5H1ZRQ2 [548-555]		0	1011.54041	FALSE	10.335	0.923492556	160.51	182.4	17.6	122.59	62.4		High	Peak Found
	FALSE	High	[R].MLDMGFEPQIR.[KR]		0.00226585	0.000462916	3	28	4	O00571; A0A0G2JLI4; A0A5H1ZRQ2	O00571 [352-362]; A0A0G2JLI4 [148-158]; A0A5H1ZRQ2 [330-340]		0	1336.6388	FALSE	38.594	0.512065594	17.69	194.9	5.1	39.37		Shared	High	Not Found
	FALSE	High	[K].NFYVEHPEVAR.[L]		0.0216142	0.0038248	1	3	1	A0A5H1ZRQ2	A0A5H1ZRQ2 [133-143]		0	1360.66443	FALSE	2.772	0.619682359	118.15	147	53	88.14			High	Not Found
	FALSE	High	[R].QTLMWSATWPK.[E]		0.0186195	0.00356908	2	11	2	A0A0G2JLI4; A0A5H1ZRQ2	A0A0G2JLI4 [169-179]; A0A5H1ZRQ2 [351-361]		0	1348.67182	FALSE	100	2.85194E-17	23.91	199.3	0.7	33.56		Shared	Peak Found	Peak Found
	FALSE	High	[R].SSQSSSQQFSGIGR.[S]		6.75055E-09	0.000462916	1	3	1	A0A5H1ZRQ2	A0A5H1ZRQ2 [673-686]		0	1455.68226	FALSE	1.556	0.390859868	32.19	121.7	78.3	140.35	1.78		High	Peak Found
	FALSE	High	[K].VLEEANQAINPK.[L]		0.00207103	0.000462916	1	3	2	A0A5H1ZRQ2	A0A5H1ZRQ2 [536-547]		0	1325.70596	FALSE	2.915	0.663899941	49.54	138.8	61.2	59.75	51.63		Peak Found	High
FALSE	High	Master Protein	P62277	40S ribosomal protein S13 OS=Homo sapiens OX=9606 GN=RPS13 PE=1 SV=2	0	FALSE	28.79	38	7	44	7	151	17.2	10.54	47.29	7	protein metabolism;other metabolic processes;other biological processes	cytosol;translational apparatus;nucleus;other cell component	nucleic acid binding activity;other molecular function	Pf00312, Pf08069	6207	ENSG00000110700	RPS13	B2R549; hsa:6207; P19116; P62277; Q02546; Q29200; Q498Y0	10.703
	Checked	Confidence	Annotated Sequence	Modifications	Qvality PEP	Qvality q-value	# Protein Groups	# Proteins	# PSMs	Master Protein Accessions	Positions in Master Proteins	Modifications in Master Proteins	# Missed Cleavages	Theo. MH+ [Da]	Contaminant	Abundance Ratio: (R) / (V)	Abundance Ratio Adj. P-Value: (R) / (V)	Abundance Ratio Variability [%]: (R) / (V)	Abundances (Grouped): R	Abundances (Grouped): V	Abundances (Grouped) CV [%]: R	Abundances (Grouped) CV [%]: V	Quan Info	Found in Sample: [S1] F1: Sample, 1, R	Found in Sample: [S6] F6: Sample, 3, V
	FALSE	High	[R].AAVPSGASTGIYEALELRDNDKTR.[Y]		2.47797E-09	0.000462916	1	8	3	A0A2R8Y6G6	A0A2R8Y6G6 [33-56]		2	2534.28452	FALSE	69.834	0.294035001	52.08	197.2	2.8	46.87			Not Found	Not Found
	FALSE	High	[K].DATNVGDEGGFAPNILENKEGLELLK.[T]		7.71406E-13	0.000462916	1	2	2	A0A2R8Y6G6	A0A2R8Y6G6 [203-228]		1	2743.37848	FALSE	100	2.85194E-17		200		81.79			High	Not Found
	FALSE	High	[K].FTASAGIQVVGDDLTVTNPKR.[I]		0.016142	0.00356908	1	2	1	A0A2R8Y6G6	A0A2R8Y6G6 [307-327]		1	2189.15607	FALSE	58.695	0.364583226	123.21	196.6	3.4	52.58	109.66		Not Found	Peak Found
	FALSE	High	[R].GNPTVEVDLFTSK.[G]		1.6052E-07	0.000462916	1	8	5	A0A2R8Y6G6	A0A2R8Y6G6 [16-28]		0	1406.71619	FALSE	5.355	0.991593116	52.36	168.5	31.5	47.62	1.76		Not Found	High
	FALSE	High	[R].HIADLAGNSEVILPVPAFNVINGGSHAGNK.[L]		8.32784E-09	0.000462916	1	4	1	A0A2R8Y6G6	A0A2R8Y6G6 [133-162]		0	3011.56974	FALSE	100	2.85194E-17		200		76.71			Not Found	Not Found
	FALSE	High	[K].LAMQEFMILPVGAANFR.[E]		0.00254863	0.000771568	1	3	3	A0A2R8Y6G6	A0A2R8Y6G6 [163-179]		0	1907.98702	FALSE	100	2.85194E-17		200		75.75			Not Found	Not Found
	FALSE	High	[R].IGAEVYHNLK.[N]		0.000100579	0.000462916	1	3	21	A0A2R8Y6G6	A0A2R8Y6G6 [184-193]		0	1143.61568	FALSE	2.189	0.826899897	73.3	133.3	66.7	53.3	67.32		High	High
	FALSE	High	[K].LMIEMDGTENK.[S]		0.0100944	0.00177795	1	5	2	A0A2R8Y6G6	A0A2R8Y6G6 [93-103]		0	1280.5861	FALSE	8.547	0.994273796	17.19	179.1	20.9	37.05			Peak Found	Not Found
	FALSE	High	[K].SFIKDYPVVSIEDPFDQDDWGAWQK.[F]		1.4625E-08	0.000462916	1	2	1	A0A2R8Y6G6	A0A2R8Y6G6 [282-306]		1	2985.39413	FALSE	100	2.85194E-17		200		123.46			Not Found	Not Found
	FALSE	High	[R].SGKYDLDFKSPDDPSR.[Y]		6.26981E-06	0.000462916	1	2	11	A0A2R8Y6G6	A0A2R8Y6G6 [254-269]		2	1826.85553	FALSE	2.822	0.832473071	38.96	147.7	52.3	35.94			Not Found	Not Found
	FALSE	High	[R].YISPDQLADLYK.[S]		3.37948E-07	0.000462916	1	2	11	A0A2R8Y6G6	A0A2R8Y6G6 [270-281]		0	1425.72602	FALSE	100	2.85194E-17	73.64	199.8	0.2	52.31			High	Not Found
FALSE	High	Master Protein	Q96Q89	Kinesin-like protein KIF20B OS=Homo sapiens OX=9606 GN=KIF20B PE=1 SV=3	0	FALSE	67.649	11	15	43	15	1820	210.5	5.67	39.87	15	cell cycle OR cell proliferation;cell organization and biogenesis;developmental processes;other biological processes	cytosol;cytoskeleton;nucleus;other cell component	cytoskeletal activity;other molecular function	Pf00225	9585	ENSG00000138182	KIF20B	A8MXM7; hsa:9585; O43277; Q09471; Q2KQ73; Q32NE1; Q561V3; Q58EX8; Q5T9M8; Q5T9M9; Q5T9N0; Q5T9N1; Q7KZ68; Q7Z5E0; Q7Z5E1; Q7Z6M9; Q86X82; Q96Q89; Q9H3R8; Q9H6Q9; Q9H755; Q9NTC1; Q9UFR5	49.089
	Checked	Confidence	Annotated Sequence	Modifications	Qvality PEP	Qvality q-value	# Protein Groups	# Proteins	# PSMs	Master Protein Accessions	Positions in Master Proteins	Modifications in Master Proteins	# Missed Cleavages	Theo. MH+ [Da]	Contaminant	Abundance Ratio: (R) / (V)	Abundance Ratio Adj. P-Value: (R) / (V)	Abundance Ratio Variability [%]: (R) / (V)	Abundances (Grouped): R	Abundances (Grouped): V	Abundances (Grouped) CV [%]: R	Abundances (Grouped) CV [%]: V	Quan Info	Found in Sample: [S1] F1: Sample, 1, R	Found in Sample: [S6] F6: Sample, 3, V
	FALSE	High	[K].AEAEALYQTK.[IFLYV]		0.000310038	0.000462916	5	8	14	Q86Y46; P12035; Q3SY84; Q8N1N4; P19013	Q86Y46 [319-328]; P12035 [387-396]; Q3SY84 [317-326]; Q8N1N4 [298-307]; P19013 [324-333]		0	1123.56298	TRUE	2.546	0.737626597	93.16	112	88	118.33	97.3	Shared	High	High
	FALSE	High	[R].AQYEDIAQRSK.[A]		0.011045	0.00204787	1	1	2	P12035	P12035 [376-386]		1	1308.65425	FALSE	10.11	0.970505016	257.54	182	18	69.12	134		High	Peak Found
	FALSE	High	[R].DYQELMNVK.[L]		0.00253861	0.000771568	3	5	35	Q5XKE5; P35908; P12035	Q5XKE5 [428-436]; P35908 [462-470]; P12035 [484-492]		0	1139.54014	FALSE	3.624	0.949622593	87.6	127.5	72.5	100.49	80.99	Shared	High	High
	FALSE	High	[R].DYQELMNVK.[L]	1xOxidation [M6]	0.00375939	0.000771568	3	5	53	Q5XKE5; P35908; P12035	Q5XKE5 [428-436]; P35908 [462-470]; P12035 [484-492]		0	1155.53505	FALSE	1.728	0.743790166	73.98	107	93	119.8	110.55	Shared	High	High
	FALSE	High	[K].FASFIDKVR.[F]		1.91499E-05	0.000462916	11	21	52	Q5XKE5; Q7Z794; Q86Y46; P35908; P04259; P02538; O95678; P12035; Q3SY84; P05787; P13647	Q5XKE5 [153-161]; Q7Z794 [175-183]; Q86Y46 [143-151]; P35908 [189-197]; P04259 [174-182]; P02538 [174-182]; O95678 [160-168]; P12035 [209-217]; Q3SY84 [141-149]; P05787 [102-110]; P13647 [179-187]		1	1082.59931	TRUE	1.099	0.583790392	68.52	104.7	95.3	33.11	95.66	Shared	High	High
	FALSE	High	[R].FLEQQNK.[VLAIM]		0.02863	0.00456094	10	31	17	Q5XKE5; P08670; P04259; P02538; O95678; Q14533; P12035; P05787; Q8N1N4; P13647	Q5XKE5 [162-168]; P08670 [123-129]; P04259 [183-189]; P02538 [183-189]; O95678 [169-175]; Q14533 [126-132]; P12035 [218-224]; P05787 [111-117]; Q8N1N4 [131-137]; P13647 [188-194]		0	906.46796	TRUE	0.01	2.85194E-17			200			Shared	Not Found	Not Found
	FALSE	High	[K].KYEDEINKR.[T]		3.74472E-06	0.000462916	2	3	8	P35908; P12035	P35908 [267-275]; P12035 [289-297]		2	1194.61133	FALSE	0.156	0.026311531	50.25	26.9	173.1	20.87	116.4	Shared	High	High
	FALSE	High	[K].LALDVEIATYR.[K]		8.79802E-08	0.000462916	7	11	13	Q5XKE5; P35908; P04259; P02538; O95678; P12035; P13647	Q5XKE5 [437-447]; P35908 [471-481]; P04259 [456-466]; P02538 [456-466]; O95678 [442-452]; P12035 [493-503]; P13647 [461-471]		0	1263.69433	TRUE	100	2.85194E-17	46.87	199.8	0.2	50.56		Shared	High	Not Found
	FALSE	High	[K].LALDVEIATYRK.[L]		5.26702E-09	0.000462916	7	11	13	Q5XKE5; P35908; P04259; P02538; O95678; P12035; P13647	Q5XKE5 [437-448]; P35908 [471-482]; P04259 [456-467]; P02538 [456-467]; O95678 [442-453]; P12035 [493-504]; P13647 [461-472]		1	1391.78929	TRUE	11.268	0.781907757	94.42	183.7	16.3	67.47	7.96	Shared	High	High
	FALSE	High	[K].LLEGEEYR.[M]		0.0234128	0.00405599	2	2	3	P12035; P19013	P12035 [505-512]; P19013 [442-449]		0	1008.49965	FALSE	3.822	0.73331388	61.64	141	59	74.61	78.35	Shared	Peak Found	High
	FALSE	High	[R].LLRDYQELMNVK.[L]		0.000759824	0.000462916	3	5	7	Q5XKE5; P35908; P12035	Q5XKE5 [425-436]; P35908 [459-470]; P12035 [481-492]		1	1521.80937	FALSE	1.212	0.617616572	49.88	123.8	76.2	37.37	55.55	Shared	High	High
	FALSE	High	[KR].SKAEAEALYQTK.[IFLV]		0.00405266	0.000771568	4	7	1	Q86Y46; P12035; Q3SY84; P19013	Q86Y46 [317-328]; P12035 [385-396]; Q3SY84 [315-326]; P19013 [322-333]		1	1338.68997	TRUE								No Quan Values	Not Found	Not Found
	FALSE	High	[R].SYLDNILGER.[G]		0.00363224	0.000771568	1	1	1	P12035	P12035 [260-269]		0	1179.60043	FALSE	100	2.85194E-17	58.21	198.4	1.6		113.96		Not Found	Peak Found
	FALSE	High	[R].TAAENEFVTLK.[K]		1.99454E-06	0.000462916	3	4	7	P04259; P02538; P12035	P04259 [261-271]; P02538 [261-271]; P12035 [298-308]		0	1222.63139	TRUE	1.035	0.401875563	138.95	146.5	53.5	94.65	116.28	Shared	High	High
	FALSE	High	[K].TLNNKFASFIDKVR.[F]		3.74472E-06	0.000462916	8	15	10	Q5XKE5; P35908; P04259; P02538; O95678; P12035; P05787; P13647	Q5XKE5 [148-161]; P35908 [184-197]; P04259 [169-182]; P02538 [169-182]; O95678 [155-168]; P12035 [204-217]; P05787 [97-110]; P13647 [174-187]		2	1652.91187	TRUE	0.481	0.287646869	31.5	65	135	25.76	35.01	Shared	Not Found	High
	FALSE	High	[K].VDALIDEIDFLR.[T]		8.59097E-06	0.000462916	1	1	2	P12035	P12035 [325-336]		0	1418.75257	FALSE	100	2.85194E-17		200					Not Found	Not Found
	FALSE	High	[KR].YEDEINKR.[T]		0.00825745	0.0010923	9	16	20	Q7Z794; P35908; P04264; P04259; P02538; O95678; P12035; P05787; P13647	Q7Z794 [254-261]; P35908 [268-275]; P04264 [270-277]; P04259 [253-260]; P02538 [253-260]; O95678 [239-246]; P12035 [290-297]; P05787 [179-186]; P13647 [258-265]		1	1066.51636	TRUE	0.387	0.030322446	48.05	55.8	144.2	14.37	166.98	Shared	High	High
FALSE	High	Master Protein	Q96RQ3	Methylcrotonoyl-CoA carboxylase subunit alpha, mitochondrial OS=Homo sapiens OX=9606 GN=MCCC1 PE=1 SV=3	0	FALSE	87.124	33	14	42	14	725	80.4	7.78	82.86	14	other metabolic processes	cytosol;mitochondrion;other cell component	other molecular function	Pf00289, Pf00364, Pf02785, Pf02786	56922	ENSG00000078070	MCCC1	hsa:56922; Q59ES4; Q96RQ3; Q9H959; Q9NS97	41.269
	Checked	Confidence	Annotated Sequence	Modifications	Qvality PEP	Qvality q-value	# Protein Groups	# Proteins	# PSMs	Master Protein Accessions	Positions in Master Proteins	Modifications in Master Proteins	# Missed Cleavages	Theo. MH+ [Da]	Contaminant	Abundance Ratio: (R) / (V)	Abundance Ratio Adj. P-Value: (R) / (V)	Abundance Ratio Variability [%]: (R) / (V)	Abundances (Grouped): R	Abundances (Grouped): V	Abundances (Grouped) CV [%]: R	Abundances (Grouped) CV [%]: V	Quan Info	Found in Sample: [S1] F1: Sample, 1, R	Found in Sample: [S6] F6: Sample, 3, V
	FALSE	High	[K].AEGDVAALNR.[R]		0.0230117	0.00405599	1	4	1	A0A2R8Y5V9	A0A2R8Y5V9 [45-54]		0	1015.5167	FALSE	20.557	0.735023823	0	190.7	9.3				Not Found	Peak Found
	FALSE	High	[R].KIQALQQQADEAEDRAQGLQR.[E]		0.0415031	0.00551758	1	5	1	A0A2R8Y5V9	A0A2R8Y5V9 [13-33]		2	2396.22767	FALSE	100	2.85194E-17		200					Not Found	Not Found
	FALSE	High	[R].KLVILEGELER.[AS]		0.00430837	0.000771568	2	13	8	A0A2R8Y5V9; Q5TCU3	A0A2R8Y5V9 [132-142]; Q5TCU3 [168-178]		1	1298.76783	FALSE	42.492	0.305278107	69.28	195.4	4.6	76.93	92.2	Shared	Not Found	Peak Found
	FALSE	High	[R].LATALQKLEEAEKAADESER.[GWL]		0.000954644	0.000462916	5	30	1	A0A2R8Y5V9; Q5TCU3; H0YKJ4; A0A0S2Z4G6; A0A087WWU8	A0A2R8Y5V9 [70-89]; Q5TCU3 [106-125]; H0YKJ4 [70-89]; A0A0S2Z4G6 [106-125]; A0A087WWU8 [70-89]		2	2202.12483	FALSE	58.692	0.329105614	133.49	196.6	3.4	94.63		Shared	Not Found	Not Found
	FALSE	High	[K].LEEAEKAADESER.[GWL]		1.57455E-11	0.000462916	5	30	1	A0A2R8Y5V9; Q5TCU3; H0YKJ4; A0A0S2Z4G6; A0A087WWU8	A0A2R8Y5V9 [77-89]; Q5TCU3 [113-125]; H0YKJ4 [77-89]; A0A0S2Z4G6 [113-125]; A0A087WWU8 [77-89]		1	1476.68126	FALSE	100	2.85194E-17		200				Shared	Not Found	Not Found
	FALSE	High	[K].IQALQQQADEAEDR.[A]		9.01089E-06	0.000462916	1	5	1	A0A2R8Y5V9	A0A2R8Y5V9 [14-27]		0	1614.7718	FALSE	100	2.85194E-17		200					Not Found	Not Found
	FALSE	High	[R].IQLVEEELDR.[A]		0.000030215	0.000462916	5	30	3	A0A2R8Y5V9; Q5TCU3; H0YKJ4; A0A0S2Z4G6; A0A087WWU8	A0A2R8Y5V9 [56-65]; Q5TCU3 [92-101]; H0YKJ4 [56-65]; A0A0S2Z4G6 [92-101]; A0A087WWU8 [56-65]		0	1243.65286	FALSE	0.01	2.85194E-17			200		10.13	Shared	Not Found	High
[truncated: 1,189 more rows]
