# Supplementary material for: RECQ5 mediates pre-rRNA processing in nucleolus
Source: Nucleic Acids Res. 2025 Aug 18;53(15):gkaf766. doi: 10.1093/nar/gkaf766 (PMC12359038; doi:10.1093/nar/gkaf766)
Supplement: gkaf766_Supplemental_Files [file gkaf766_supplemental_files.zip › Supplemental Table S2(Table S2).csv]

Supplemental Table S2: Cancer-associated RECQ5 mutations
missense mutation					Frameshift mutation					Nonsense mutation					Abbreviation of cancers
CDS Mutation	AA Mutation	Domain	Cancer Type		CDS Mutation	AA Mutation	Domain	Cancer Type		CDS Mutation	AA Mutation	Domain	Cancer Type		Cancer type	Abbreviation
c.25C>T	p.P9S	Helicase	SBCC		c.87delT	p.F29Lfs*13	Helicase	COAD		c.328A>T	p.K110*	Helicase	LUAD		Acute lymphocytic leukemia	ALL
c.33C>A	p.D11E	Helicase	LIHC		c.359dupA	p.P121Afs*38	Helicase	STAD		c.331G>T	p.E111*	Helicase	UCEC		Bladder urothelial carcinoma	BLCA
c.35C>T	p.P12L	Helicase	ESCA		c.389del	p.P130Qfs*13	Helicase	COAD		c.415C>T	p.Q139*	Helicase	SKCM		Breast invasive carcinoma	BRCA
c.40C>T	p.R14W	Helicase	COAD		c.493dup	p.W165Lfs*4	Helicase	STAD		c.1001G>A	p.W334*	RQC	CESC		Cervical squamous cell carcinoma	CESC
c.50G>A	p.R17Q	Helicase	UCEC		c.562dup	p.C188Lfs*41	Helicase	SKCM		c.1001G>A	p.W334*	RQC	PAAD		Cholangiocarcinoma	CHOL
c.50G>A	p.R17Q	Helicase	STAD		c.1980dup	p.K661Qfs*43	-	COAD		c.1073G>A	p.W358*	RQC	PAAD		Chronic lymphocytic leukemia	CLL
c.50G>A	p.R17Q	Helicase	STAD		c.2050dup	p.Q684Pfs*20	Disordered	STAD		c.1659C>A	p.C553*	KIX	COAD		Colorectal cancer	COAD
c.73G>C	p.G25R	Helicase	SKCM		c.2175delG	p.S727Pfs*27	Disordered	STAD		c.1672G>T	p.E558*	KIX	LUAD		Esophageal carcinoma	ESCA
c.77T>G	p.F26C	Helicase	BRCA		c.2175delG	p.S727Pfs*27	Disordered	UCEC		c.2308C>T	p.R770*	-	UCEC		Glioblastoma multiforme	GBM
c.86T>A	p.F29Y	Helicase	BRCA		c.2345_2346delCA	p.P782Rfs*10	Disordered	STAD		c.2339C>G	p.S780*	Disordered	CHOL		Gastrointestinal stromal tumor	GIST
c.110C>T	p.A37V	Helicase	ESCA		c.2438delG	p.G813Dfs*68	Disordered	BRCA		c.2437G>T	p.G813*	Disordered	LIHC		Head and neck squamous cell carcinoma	HNSC
c.110C>T	p.A37V	Helicase	COAD							c.2581G>T	p.E861*	Disordered	GBM		Kidney Chromophobe	KICH
c.129A>C	p.K43N	Helicase	UCEC							c.2602C>T	p.Q868*	Disordered	LUAD		Kidney renal clear cell carcinoma	KIRC
c.142G>A	p.V48I	Helicase	HNSC							c.2740G>T	p.E914*	SRI	SKCM		Kidney renal papillary cell carcinoma	KIRP
c.176C>T	p.S59F	Helicase	SKCM												Acute myeloid leukemia	LAML
c.176C>T	p.S59F	Helicase	SBCC												Large cell neuroendocrine carcinoma of the lung	LCNEC
c.176C>T	p.S59F	Helicase	SBCC												Brain lower grade glioma	LGG
c.176C>T	p.S59F	Helicase	SBCC												Liver hepatocellular carcinoma	LIHC
c.210A>T	p.K70N	Helicase	UCEC												Lung adenocarcinoma	LUAD
c.211G>T	p.G71C	Helicase	COAD												Lung squamous cell carcinoma	LUSC
c.214A>G	p.I72V	Helicase	STAD												Non-Small Cell�Lung Cancer	NSCLC
c.223G>A	p.V75I	Helicase	COAD												Ovarian serous cystadenocarcinoma	OV
c.233C>T	p.P78L	Helicase	BRCA												Pancreatic adenocarcinoma	PAAD
c.235C>T	p.L79F	Helicase	BLCA												Renal cell carcinoma	RCC
c.235C>T	p.L79F	Helicase	BLCA												Rectum adenocarcinoma	READ
c.238A>G	p.I80V	Helicase	NSCLC												Sarcoma	SARC
c.242C>T	p.A81V	Helicase	UCEC												Superficial basal cell carcinoma	SBCC
c.253_254delinsTT	p.D85F	Helicase	BLCA												Squamous Head and Neck Cancer	SHNC
c.260T>C	p.V87A	Helicase	KIRC												Small intestine carcinoma	SICA
c.266A>G	p.H89R	Helicase	COAD												Skin cutaneous melanoma	SKCM
c.275C>T	p.T92I	Helicase	SKCM												Stomach adenocarcinoma	STAD
c.292A>C	p.S98R	Helicase	READ												Testicular germ cell tumors	TGCT
c.296C>T	p.S99F	Helicase	SBCC												Thyroid carcinoma	THCA
c.296C>T	p.S99F	Helicase	SKCM												Uterine corpus endometrial carcinoma	UCEC
c.305C>T	p.S102L	Helicase	UCEC												Uterine carcinosarcoma	UCS
c.305C>T	p.S102L	Helicase	SKCM
c.305C>T	p.S102L	Helicase	STAD
c.317C>A	p.A106E	Helicase	LAML
c.322G>A	p.E108K	Helicase	SBCC
c.332A>T	p.E111V	Helicase	UCEC
c.332A>T	p.E111V	Helicase	UCEC
c.332A>C	p.E111A	Helicase	COAD
c.340G>T	p.A114S	Helicase	ESCA
c.340G>T	p.A114S	Helicase	ESCA
c.340G>A	p.A114T	Helicase	SKCM
c.356A>G	p.E119G	Helicase	Lymphoma
c.355G>A	p.E119K	Helicase	SKCM
c.380A>T	p.Y127F	Helicase	ALL
c.391G>A	p.E131K	Helicase	SKCM
c.391G>A	p.E131K	Helicase	SKCM
c.404C>T	p.S135L	Helicase	SKCM
c.404C>T	p.S135L	Helicase	LUAD
c.407C>T	p.S136F	Helicase	COAD
c.431_432delinsTT	p.S144F	Helicase	SBCC
c.439T>G	p.S147A	Helicase	LIHC
c.442C>T	p.R148C	Helicase	SKCM
c.443G>A	p.R148H	Helicase	STAD
c.443G>A	p.R148H	Helicase	CESC
c.443G>A	p.R148H	Helicase	SKCM
c.443G>T	p.R148L	Helicase	GBM
c.466G>A	p.V156M	Helicase	SKCM
c.476C>T	p.A159V	Helicase	SKCM
c.508C>T	p.R170C	Helicase	SKCM
c.508C>T	p.R170C	Helicase	COAD
c.508C>T	p.R170C	Helicase	SBCC
c.523C>T	p.R175C	Helicase	UCEC
c.524G>A	p.R175H	Helicase	ALL
c.539G>A	p.R180H	Helicase	COAD
c.545G>A	p.R182H	Helicase	COAD
c.545G>A	p.R182H	Helicase	CHOL
c.563G>A	p.C188Y	Helicase	COAD
c.577G>A	p.A193T	Helicase	COAD
c.617_618delinsTT	p.A206V	Helicase	SKCM
c.622C>T	p.H208Y	Helicase	COAD
c.630G>T	p.K210N	Helicase	UCEC
c.632A>C	p.K211T	Helicase	LUAD
c.644T>C	p.I215T	RQC	COAD
c.646T>G	p.F216V	RQC	KIRP
c.656C>G	p.P219R	RQC	LUSC
c.656C>T	p.P219L	RQC	UCEC
c.665G>A	p.R222Q	RQC	UCEC
c.664C>T	p.R222W	RQC	STAD
c.664C>T	p.R222W	RQC	SBCC
c.697G>A	p.E233K	RQC	SKCM
c.713C>T	p.P238L	RQC	SBCC
c.713C>T	p.P238L	RQC	SKCM
c.712C>T	p.P238S	RQC	SHNC
c.712C>A	p.P238T	RQC	CESC
c.719G>A	p.G240E	RQC	PAAD
c.731A>G	p.D244G	RQC	BLCA
c.735C>A	p.F245L	RQC	LUSC
c.744G>T	p.K248N	RQC	LGG
c.785G>A	p.G262D	RQC	LUAD
c.784G>T	p.G262C	RQC	THCA
c.784G>T	p.G262C	RQC	THCA
c.806G>C	p.R269T	RQC	BRCA
c.815G>T	p.C272F	RQC	ALL
c.815G>T	p.C272F	RQC	BRCA
c.815G>T	p.C272F	RQC	THCA
c.815G>T	p.C272F	RQC	BLCA
c.832G>C	p.E278Q	RQC	LUAD
c.851T>G	p.V284G	RQC	SBCC
c.862G>T	p.A288S	RQC	SKCM
c.893G>T	p.R298I	RQC	LUAD
c.902T>G	p.V301G	RQC	SKCM
c.906G>C	p.Q302H	RQC	HNSC
c.906G>C	p.Q302H	RQC	HNSC
c.927G>T	p.K309N	RQC	STAD
c.931C>T	p.P311S	RQC	LIHC
c.947C>T	p.T316I	RQC	COAD
c.965G>A	p.G322E	RQC	CHOL
c.967G>A	p.V323M	RQC	UCEC
c.980A>G	p.N327S	RQC	COAD
c.980A>G	p.N327S	RQC	COAD
c.986G>T	p.R329M	RQC	COAD
c.986G>T	p.R329M	RQC	COAD
c.985A>G	p.R329G	RQC	COAD
c.994G>A	p.A332T	RQC	BRCA
c.994G>A	p.A332T	RQC	UCEC
c.994G>A	p.A332T	RQC	COAD
c.997C>T	p.H333Y	RQC	CLL
c.1000T>G	p.W334G	RQC	KIRC
c.1016C>A	p.S339Y	RQC	HNSC
c.1022C>T	p.A341V	RQC	GBM
c.1022C>T	p.A341V	RQC	GBM
c.1025G>T	p.G342V	RQC	STAD
c.1027T>C	p.Y343H	RQC	KIRP
c.1027T>C	p.Y343H	RQC	KIRP
c.1028A>G	p.Y343C	RQC	STAD
c.1046G>A	p.R349Q	RQC	PAAD
c.1045C>T	p.R349W	RQC	COAD
c.1061G>T	p.G354V	RQC	READ
c.1060G>C	p.G354R	RQC	COAD
c.1070C>T	p.S357F	RQC	SBCC
c.1070C>T	p.S357F	RQC	SHNC
c.1078C>T	p.R360C	RQC	UCEC
c.1079G>T	p.R360L	RQC	BRCA
c.1078C>T	p.R360C	RQC	Colon
c.1094G>T	p.R365M	RQC	COAD
c.1099G>T	p.D367Y	RQC	BRCA
c.1102C>T	p.R368W	RQC	ALL
c.1131G>T	p.K377N	RQC	STAD
c.1153A>G	p.K385E	RQC	SKCM
c.1153A>C	p.K385Q	RQC	ESCA
c.1174G>A	p.D392N	RQC	SICA
c.1188C>G	p.I396M	RQC	ESCA
c.1188C>G	p.I396M	RQC	ESCA
c.1215C>A	p.F405L	RQC	BRCA
c.1243G>A	p.A415T	RQC	COAD
c.1246A>T	p.I416F	RQC	SKCM
c.1262G>A	p.G421E	RQC	SARC
c.1268C>A	p.A423E	RQC	LIHC
c.1282G>A	p.A428T	RQC	UCEC
c.1292G>A	p.C431Y	RQC	STAD
c.1294G>A	p.D432N	RQC	GBM
c.1294G>A	p.D432N	RQC	CESC
c.1294G>A	p.D432N	RQC	STAD
c.1303C>A	p.Q435K	RQC	LUAD
c.1312A>G	p.T438A	RQC	Myeloma
c.1316_1317delinsTT	p.A439V	RQC	SKCM
c.1315G>C	p.A439P	RQC	CHOL
c.1315G>A	p.A439T	RQC	CHOL
c.1322G>T	p.R441L	RQC	STAD
c.1322G>A	p.R441Q	RQC	STAD
c.1325G>T	p.R442M	RQC	SICA
c.1346G>A	p.R449H	RQC	LUAD
c.1345C>T	p.R449C	RQC	COAD
c.1349G>A	p.S450N	RQC	COAD
c.1357T>A	p.W453R	RQC	LUAD
c.1384C>G	p.Q462E	-	OV
c.1393G>T	p.G465C	-	STAD
c.1405G>A	p.E469K	-	BLCA
c.1405G>A	p.E469K	-	COAD
c.1415A>C	p.E472A	-	UCEC
c.1439A>G	p.D480G	-	BLCA
c.1439A>G	p.D480G	-	BRCA
c.1439A>G	p.D480G	-	ESCA
c.1439A>G	p.D480G	-	GIST
c.1439A>G	p.D480G	-	GIST
c.1439A>G	p.D480G	-	GIST
c.1439A>G	p.D480G	-	GIST
c.1439A>G	p.D480G	-	LUSC
c.1439A>G	p.D480G	-	LUSC
c.1439A>G	p.D480G	-	RCC
c.1541T>C	p.L514P	-	STAD
c.1543C>T	p.R515C	KIX	UCEC
c.1543C>T	p.R515C	KIX	UCEC
c.1544G>A	p.R515H	KIX	CHOL
c.1544G>A	p.R515H	KIX	COAD
c.1544G>A	p.R515H	KIX	PRAD
c.1543C>T	p.R515C	KIX	COAD
c.1546A>G	p.K516E	KIX	CESC
c.1549G>A	p.G517S	KIX	SKCM
c.1549G>A	p.G517S	KIX	SKCM
c.1549G>A	p.G517S	KIX	SKCM
c.1555G>T	p.D519Y	KIX	UCEC
c.1565T>A	p.I522K	KIX	LUAD
c.1579C>A	p.P527T	KIX	LIHC
c.1610C>T	p.A537V	KIX	UCEC
c.1639G>C	p.V547L	KIX	GBM
c.1649G>T	p.R550L	KIX	LUAD
c.1648C>T	p.R550W	KIX	CESC
c.1649G>T	p.R550L	KIX	SKCM
c.1664G>A	p.R555Q	KIX	COAD
c.1664G>A	p.R555Q	KIX	COAD
c.1664G>A	p.R555Q	KIX	COAD
c.1666C>A	p.L556I	KIX	COAD
c.1687A>G	p.S563G	KIX	TGCT
c.1706G>A	p.R569H	KIX	UCEC
c.1709C>T	p.T570I	KIX	UCEC
c.1709C>T	p.T570I	KIX	STAD
c.1711G>A	p.A571T	KIX	UCEC
c.1711G>A	p.A571T	KIX	COAD
c.1714G>A	p.D572N	KIX	COAD
c.1719A>C	p.E573D	KIX	COAD
c.1717G>A	p.E573K	KIX	SKCM
c.1717G>A	p.E573K	KIX	ALL
c.1717G>A	p.E573K	KIX	ALL
c.1717G>A	p.E573K	KIX	ALL
c.1717G>A	p.E573K	KIX	AML
c.1721C>G	p.A574G	KIX	BRCA
c.1721C>G	p.A574G	KIX	BRCA
c.1723G>C	p.D575H	KIX	LUAD
c.1730G>A	p.R577Q	KIX	KICH
c.1765C>T	p.R589W	KIX	UCEC
c.1770C>A	p.N590K	KIX	LIHC
c.1816G>A	p.A606T	KIX	LCNEC
c.1819G>A	p.D607N	KIX	BLCA
c.1835C>G	p.S612C	KIX	HNSC
c.1860G>C	p.M620I	KIX	LUAD
c.1871C>A	p.A624D	Disordered	LIHC
c.1883G>A	p.S628N	Disordered	GIST
c.1898C>T	p.P633L	Disordered	SKCM
c.1901C>T	p.P634L	Disordered	COAD
c.1900C>A	p.P634T	Disordered	COAD
c.1910A>G	p.N637S	Disordered	LIHC
c.1919A>G	p.D640G	Disordered	CESC
c.1923T>G	p.I641M	Disordered	SKCM
c.1927C>T	p.P643S	Disordered	BRCA
c.1937A>G	p.H646R	-	COAD
c.1940T>C	p.V647A	-	SICA
c.1961G>A	p.R654Q	-	STAD
c.1960C>T	p.R654W	-	COAD
c.1967G>A	p.G656E	-	BRCA
c.1967G>A	p.G656E	-	GBM
c.1973G>T	p.G658V	-	LIHC
c.1975T>A	p.F659I	-	SKCM
c.1993C>T	p.P665S	-	SKCM
c.2005G>A	p.A669T	-	HNSC
c.2030G>A	p.R677Q	-	ESCA
c.2045_2046delinsTT	p.A682V	Disordered	SHNC
c.2054C>T	p.P685L	Disordered	SHNC
c.2060G>A	p.R687Q	Disordered	UCEC
c.2060G>C	p.R687P	Disordered	GIST
c.2068G>A	p.E690K	Disordered	COAD
c.2081C>A	p.P694Q	Disordered	THCA
c.2081C>T	p.P694L	Disordered	SKCM
c.2080C>T	p.P694S	Disordered	SKCM
c.2080C>T	p.P694S	Disordered	COAD
c.2087G>T	p.R696L	Disordered	THCA
c.2087G>T	p.R696L	Disordered	THCA
c.2086C>T	p.R696W	Disordered	COAD
c.2089C>T	p.P697S	Disordered	READ
c.2109G>T	p.E703D	Disordered	UCEC
c.2111A>G	p.D704G	Disordered	STAD
c.2132G>A	p.G711E	Disordered	KIRC
c.2135C>T	p.P712L	Disordered	SBCC
c.2145_2146delinsAA	p.V716I	Disordered	SHNC
c.2155G>A	p.G719S	Disordered	SKCM
c.2161G>A	p.A721T	Disordered	LUSC
c.2161G>A	p.A721T	Disordered	LUSC
c.2164C>T	p.H722Y	Disordered	COAD
c.2164C>T	p.H722Y	Disordered	SKCM
c.2171G>A	p.G724E	Disordered	SKCM
c.2173G>T	p.G725W	Disordered	LUAD
c.2176C>T	p.P726S	Disordered	SBCC
c.2180C>T	p.S727F	Disordered	Lymphoma
c.2183C>T	p.P728L	Disordered	SKCM
c.2195C>A	p.A732E	Disordered	LIHC
c.2197A>G	p.K733E	Disordered	KIRC
c.2221C>T	p.L741F	Disordered	UCEC
c.2234G>A	p.R745Q	Disordered	BRCA
c.2234G>A	p.R745Q	Disordered	LIHC
c.2234G>A	p.R745Q	Disordered	LIHC
c.2267C>T	p.A756V	Disordered	COAD
c.2269G>C	p.A757P	Disordered	SKCM
c.2288G>A	p.S763N	-	UCEC
c.2309G>A	p.R770Q	-	BLCA
c.2309G>A	p.R770Q	-	COAD
c.2309G>A	p.R770Q	-	STAD
c.2335G>A	p.A779T	-	STAD
c.2335G>A	p.A779T	-	BLCA
c.2344C>A	p.P782T	Disordered	SKCM
c.2369C>T	p.S790F	Disordered	OV
c.2374G>A	p.E792K	Disordered	BLCA
c.2381T>C	p.V794A	Disordered	STAD
c.2387G>A	p.G796E	Disordered	SKCM
c.2386G>A	p.G796R	Disordered	KIRC
c.2399C>G	p.A800G	Disordered	GBM
c.2401C>T	p.P801S	Disordered	GBM
c.2406G>T	p.E802D	Disordered	UCEC
c.2429G>C	p.G810A	Disordered	BLCA
c.2444C>T	p.S815L	Disordered	LUSC
c.2444C>T	p.S815L	Disordered	LUSC
c.2444C>T	p.S815L	Disordered	LUSC
c.2453C>A	p.P818H	Disordered	SKCM
c.2460G>T	p.Q820H	Disordered	BLCA
c.2467G>A	p.E823K	Disordered	SKCM
c.2471G>C	p.C824S	Disordered	COAD
c.2477G>T	p.R826M	Disordered	UCEC
c.2476A>G	p.R826G	Disordered	STAD
c.2495G>A	p.C832Y	Disordered	COAD
c.2495G>A	p.C832Y	Disordered	BLCA
c.2498C>T	p.P833L	Disordered	SKCM
c.2498C>T	p.P833L	Disordered	UCEC
c.2497C>T	p.P833S	Disordered	SBCC
c.2501C>T	p.P834L	Disordered	BRCA
c.2501C>A	p.P834H	Disordered	SARC
c.2507A>G	p.D836G	Disordered	LIHC
c.2506G>A	p.D836N	Disordered	NSCLC
c.2518C>A	p.P840T	Disordered	SKCM
c.2530C>T	p.P844S	Disordered	PAAD
c.2546A>T	p.D849V	Disordered	KIRC
c.2566C>T	p.P856S	Disordered	UCEC
c.2590G>C	p.E864Q	Disordered	LUAD
c.2615G>A	p.R872H	Disordered	GBM
c.2615G>A	p.R872H	Disordered	LUSC
c.2615G>A	p.R872H	Disordered	COAD
c.2615G>A	p.R872H	Disordered	COAD
c.2615G>A	p.R872H	Disordered	COAD
c.2615G>A	p.R872H	Disordered	COAD
c.2621C>T	p.S874L	Disordered	CESC
c.2632T>C	p.S878P	Disordered	GBM
c.2638G>A	p.V880I	Disordered	STAD
c.2644G>A	p.E882K	Disordered	CESC
c.2644G>C	p.E882Q	Disordered	CESC
c.2665G>A	p.A889T	Disordered	COAD
c.2671G>A	p.E891K	Disordered	OV
c.2700A>C	p.Q900H	Disordered	LIHC
c.2701G>C	p.D901H	SRI	BLCA
c.2707T>G	p.F903V	SRI	CESC
c.2723C>T	p.P908L	SRI	SBCC
c.2728G>A	p.V910I	SRI	COAD
c.2750A>C	p.N917T	SRI	ESCA
c.2750A>C	p.N917T	SRI	ESCA
c.2750A>C	p.N917T	SRI	Myeloma
c.2750A>C	p.N917T	SRI	Myeloma
c.2770A>G	p.T924A	SRI	SKCM
c.2773C>T	p.P925S	SRI	SKCM
c.2786A>T	p.E929V	SRI	SBCC
c.2806G>A	p.E936K	SRI	SHNC
c.2828G>A	p.R943H	SRI	COAD
c.2828G>A	p.R943H	SRI	LUAD
c.2828G>A	p.R943H	SRI	LUSC
c.2851C>G	p.Q951E	SRI	BRCA
c.2852A>G	p.Q951R	SRI	THCA
c.2852A>G	p.Q951R	SRI	THCA
c.2875G>A	p.V959M	SRI	ALL
c.2892G>C	p.Q964H	SRI	BRCA
c.2891A>T	p.Q964L	SRI	BRCA
c.2905C>T	p.H969Y	SRI	SHNC
c.2912T>C	p.F971S	SRI	GBM
c.2914C>T	p.H972Y	SRI	SBCC
c.2926C>T	p.R976W	SRI	UCEC
c.2927G>T	p.R976L	SRI	BLCA
c.2927G>A	p.R976Q	SRI	ESCA
c.2927G>A	p.R976Q	SRI	ESCA
c.2927G>A	p.R976Q	SRI	LCNEC
c.2927G>A	p.R976Q	SRI	STAD
c.2926C>T	p.R976W	SRI	ALL
c.2932G>A	p.E978K	SRI	ESCA
c.2936G>A	p.S979N	SRI	UCEC
c.2938G>A	p.E980K	SRI	COAD
c.2938G>A	p.E980K	SRI	SKCM
c.2938G>A	p.E980K	SRI	ESCA
c.2938G>A	p.E980K	SRI	ESCA
c.2938G>A	p.E980K	SRI	ESCA
c.2938G>A	p.E980K	SRI	SKCM
c.2938G>A	p.E980K	SRI	SKCM
c.2942C>T	p.A981V	SRI	COAD
c.2959T>A	p.C987S	SRI	COAD
c.2963G>A	p.G988D	SRI	COAD
c.2970G>C	p.Q990H	SRI	BLCA
