# Supplementary material for: RECQ5 mediates pre-rRNA processing in nucleolus
Source: Nucleic Acids Res. 2025 Aug 18;53(15):gkaf766. doi: 10.1093/nar/gkaf766 (PMC12359038; doi:10.1093/nar/gkaf766)
Supplement: gkaf766_Supplemental_Files [file gkaf766_supplemental_files.zip › Supplemental Table S3(Table S3).csv]

Supplemental Table S3: Sequences of nucleic acid substrates and trapping oligos in helicase assay
Substrates used in helicase assay		5'-3'
dsRNA	Loading strand	CAUCAUGCAGGACAGUCGGAUCUUUUUUUUUUUUUUU
	Displayed strand	GAUCCGACUGUCCUGCAUGAUG
dsDNA	Loading strand	CATCATGCAGGACAGTCGGATCTTTTTTTTTTTTTTT
	Displayed strand	GATCCGACTGTCCTGCATGATG
RNA-DNA	Loading strand	CAUCAUGCAGGACAGUCGGAUCUUUUUUUUUUUUUUU
	Displayed strand	GATCCGACTGTCCTGCATGATG
DNA-RNA	Loading strand	CATCATGCAGGACAGTCGGATCTTTTTTTTTTTTTTT
	Displayed strand	GAUCCGACUGUCCUGCAUGAUG
dsRNA substrate with different lengths of 3'overhang
Blunt	Loading strand	CAUCAUGCAGGACAGUCGGAUC
	Displayed strand	GAUCCGACUGUCCUGCAUGAUG
5nt	Loading strand	CAUCAUGCAGGACAGUCGGAUCUUUUU
	Displayed strand	GAUCCGACUGUCCUGCAUGAUG
10nt	Loading strand	CAUCAUGCAGGACAGUCGGAUCUUUUUUUUUU
	Displayed strand	GAUCCGACUGUCCUGCAUGAUG
15nt	Loading strand	CAUCAUGCAGGACAGUCGGAUCUUUUUUUUUUUUUUU
	Displayed strand	GAUCCGACUGUCCUGCAUGAUG
25nt	Loading strand	CAUCAUGCAGGACAGUCGGAUCUUUUUUUUUUUUUUUUUUUUUUUUU
	Displayed strand	GAUCCGACUGUCCUGCAUGAUG
35nt	Loading strand	CAUCAUGCAGGACAGUCGGAUCUUUUUUUUUUUUUUUUUUUUUUUUUUUUUUUUUUU
	Displayed strand	GAUCCGACUGUCCUGCAUGAUG
dsRNA substrate with different lengths of duplex
22bp	Loading strand	CAUCAUGCAGGACAGUCGGAUCUUUUUUUUUUUUUUU
	Displayed strand	GAUCCGACUGUCCUGCAUGAUG
33bp	Loading strand	CAUCAUGCAGGACAGUCGGAUC ACAGUCGGAUCUUUUUUUUUUUUUUU
	Displayed strand	GAUCCGACUGU GAUCCGACUGUCCUGCAUGAUG
44bp	Loading strand	CAUCAUGCAGGACAGUCGGAUC CAUCAUGCAGGACAGUCGGAUCUUUUUUUUUUUUUUU
	Displayed strand	GAUCCGACUGUCCUGCAUGAUG GAUCCGACUGUCCUGCAUGAUG
dsRNA substrate with different sequences
GC-rich	Loading strand	CCUCCUGCCGGACCGUCGGCGCUUUUUUUUUUUUUUU
	Displayed strand	GCGCCGACGGUCCGGCAGGAGG
AU-rich	Loading strand	AAUCAUUAAGUAAAUUCUGAUAUUUUUUUUUUUUUUU
	Displayed strand	UAUCAGAAUUUACUUAAUGAUU
tapping oligos in helicase assay (5'-3')
CATCATGCAGGACAGTCGGATC
CATCATGCAGGACAGTCGGATCACAGTCGGATC (used in 33bp dsRNA substrate)
CATCATGCAGGACAGTCGGATCCATCATGCAGGACAGTCGGATC (used in 44bp dsRNA substrate)
CCTCCTGCCGGACCGTCGGCGC (used in GC-rich dsRNA substrate)
AATCATTAAGTAAATTCTGATA (used in AU-rich dsRNA substrate)
