# Supplementary material for: RECQ5 mediates pre-rRNA processing in nucleolus
Source: Nucleic Acids Res. 2025 Aug 18;53(15):gkaf766. doi: 10.1093/nar/gkaf766 (PMC12359038; doi:10.1093/nar/gkaf766)
Supplement: gkaf766_Supplemental_Files [file gkaf766_supplemental_files.zip › Supplemental Table S4(Table S4).csv]

Supplemental Table S4: Sequences of oligos for siRNA
oligo name	siRNA
siTOPBP1#1	CGUCGUUACACCUUUAGAUTT
siTOPBP1#2	GUCGACUACUCUCAGCUGUTT
siTOPBP1#3	CUAAUCGCAUCUACCCUUUTT
siAPE1#1	GGUCAGCUCCUUCGGACAATT
siAPE1#2	GACUCGUUUGUGCUGGUAATT
siAPE1#3	CCAAAUGUUCAGAGAACAATT
